# Supplementary material for: prm-PASEF-Based Quantification and Isomeric Model for Extended Coverage of Human Plasma Lipidome in Parkinson’s Disease
Source: Anal Chem. 2025 Oct 27;97(44):24295–305. doi: 10.1021/acs.analchem.5c02340 (PMC12613151; doi:10.1021/acs.analchem.5c02340)
Supplement: Supplementary file 3 [file ac5c02340_si_003.xlsx]

## Sheet: Acquisition Transition
Mass [m/z]	Charge	Isolation Width [m/z]	RT [s]	RT Range [s]	Start IM [1/K0]	End IM [1/K0]	Collision Energy [eV]	External ID	Description
582.51	-1	1	850.2	60	1.23	1.29	45		Cer d18:1_16:0
589.554	-1	1	847.2	60	1.23	1.29	45		Cer d18:1_16:0 d7
596.526	-1	1	877.2	60	1.25	1.31	45		Cer d18:1_17:0
610.542	-1	1	903.6	60	1.26	1.32	45		Cer d18:1_18:0
617.586	-1	1	902.4	60	1.26	1.32	45		Cer d18:1_18:0 d7
638.573	-1	1	952.8	60	1.29	1.35	45		Cer d18:1_20:0
666.604	-1	1	995.4	60	1.32	1.38	45		Cer d18:1_22:0
694.635	-1	1	1035	60	1.36	1.42	45		Cer d18:1_24:0
701.679	-1	1	1032	60	1.36	1.42	45		Cer d18:1_24:0 d7
692.62	-1	1	1002	60	1.35	1.41	45		Cer d18:1_24:1
664.588	-1	1	967.2	60	1.32	1.38	45		Cer d40:2
680.62	-1	1	1015.2	60	1.34	1.4	45		Cer d41:1
678.604	-1	1	987.6	60	1.33	1.39	45		Cer d41:2
708.651	-1	1	1050.6	60	1.37	1.43	45		Cer d43:1
706.635	-1	1	1013.4	60	1.36	1.42	45		Cer d43:2
722.667	-1	1	1067.4	60	1.39	1.45	45		Cer d44:1
720.651	-1	1	1035	60	1.38	1.44	45		Cer d44:2
537.489	-1	1	945	60	1.15	1.21	45		FAHFA 16:0_18:0
546.545	-1	1	943.8	60	1.16	1.22	45		FAHFA 16:0_18:0 (5-PAHSA d9)
546.545	-1	1	962.4	60	1.15	1.21	45		FAHFA 16:0_18:0 (9-PAHSA d9)
565.52	-1	1	989.4	60	1.18	1.24	45		FAHFA 18:0_18:0
878.585	-1	1	693	60	1.58	1.64	45		Hex2Cer 32:1;2O
906.616	-1	1	757.2	60	1.45	1.51	45		Hex2Cer 34:1;2O
1016.73	-1	1	920.4	60	1.49	1.55	45		Hex2Cer 42:2;2O
1068.67	-1	1	736.8	60	1.48	1.54	45		Hex3Cer 34:1;2O
744.563	-1	1	786	60	1.48	1.54	45		HexCer 34:1;2O
856.688	-1	1	985.2	60	1.47	1.53	45		HexCer 42:1;2O
854.673	-1	1	948	60	1.57	1.63	45		HexCer 42:2;2O
512.299	-1	1	259.8	60	1.1	1.16	45		LPC 14:0 SN1
526.315	-1	1	300	60	1.12	1.18	45		LPC 15:0 SN1
540.331	-1	1	344.4	60	1.14	1.2	45		LPC 16:0 SN1
540.331	-1	1	324	60	1.14	1.2	45		LPC 16:0 SN2
538.315	-1	1	284.4	60	1.13	1.19	45		LPC 16:1 SN1
538.315	-1	1	265.2	60	1.12	1.18	45		LPC 16:1 SN2
554.346	-1	1	391.8	60	1.16	1.22	45		LPC 17:0 SN1
559.378	-1	1	370.2	60	1.16	1.22	45		LPC 17:0 SN1 d5
559.378	-1	1	363.6	60	1.16	1.22	45		LPC 17:0 SN2 d5
552.331	-1	1	325.2	60	1.14	1.2	45		LPC 17:1 SN1
552.331	-1	1	303.6	60	1.14	1.2	45		LPC 17:1 SN2
568.362	-1	1	439.8	60	1.18	1.24	45		LPC 18:0 SN1
568.362	-1	1	417.6	60	1.17	1.23	45		LPC 18:0 SN2
566.346	-1	1	370.8	60	1.16	1.22	45		LPC 18:1 SN1
566.346	-1	1	350.4	60	1.16	1.22	45		LPC 18:1 SN2
564.331	-1	1	315	60	1.15	1.21	45		LPC 18:2 SN1
564.331	-1	1	297	60	1.14	1.2	45		LPC 18:2 SN2
562.315	-1	1	269.4	60	1.14	1.2	45		LPC 18:3 SN1
582.378	-1	1	486.6	60	1.19	1.25	45		LPC 19:0 SN1
588.331	-1	1	316.8	60	1.17	1.23	45		LPC 20:4 SN1
588.331	-1	1	299.4	60	1.17	1.23	45		LPC 20:4 SN2
586.315	-1	1	271.8	60	1.16	1.22	45		LPC 20:5 SN1
614.346	-1	1	342	60	1.19	1.25	45		LPC 22:5 SN1
612.331	-1	1	315	60	1.19	1.25	45		LPC 22:6 SN1
526.351	-1	1	394.8	60	1.13	1.19	45		LPC O-16:0
552.367	-1	1	418.2	60	1.15	1.21	45		LPC O-18:1
452.279	-1	1	353.4	60	1	1.06	45		LPE 16:0 SN1
471.326	-1	1	399.6	60	1.02	1.08	45		LPE 17:0 SN1 d5
471.326	-1	1	377.4	60	1.02	1.08	45		LPE 17:0 SN2 d5
464.279	-1	1	331.2	60	1.01	1.07	45		LPE 17:1 SN1
464.279	-1	1	311.4	60	1	1.06	45		LPE 17:1 SN2
480.31	-1	1	424.2	60	1.04	1.1	45		LPE 18:0 SN1
478.294	-1	1	358.8	60	1.03	1.09	45		LPE 18:1 SN1
476.279	-1	1	322.2	60	1.01	1.07	45		LPE 18:2 SN1
500.279	-1	1	325.2	60	1.04	1.1	45		LPE 20:4 SN1
500.279	-1	1	307.2	60	1.04	1.1	45		LPE 20:4 SN2
524.279	-1	1	306.6	60	1.06	1.12	45		LPE 22:6 SN1
464.315	-1	1	486.6	60	1.03	1.09	45		LPE O-18:1
502.32	-1	1	346.2	60	1.05	1.11	45		LPG 17:0 SN1 d5
502.32	-1	1	325.2	60	1.05	1.11	45		LPG 17:0 SN2 d5
590.336	-1	1	328.8	60	1.13	1.19	45		LPI 17:0 SN1 d5
666.509	-1	1	811.2	60	1.23	1.29	45		PA 15:0_18:1 d7
774.529	-1	1	762.6	60	1.38	1.44	45		PC 14:0_18:2
798.529	-1	1	764.4	60	1.4	1.46	45		PC 14:0_20:4
822.529	-1	1	760.8	60	1.41	1.47	45		PC 14:0_22:6
764.545	-1	1	811.2	60	1.38	1.44	45		PC 15:0_16:0
788.545	-1	1	793.2	60	1.39	1.45	45		PC 15:0_18:2
812.545	-1	1	794.4	60	1.41	1.47	45		PC 15:0_20:4
750.529	-1	1	785.4	60	1.35	1.41	45		PC 16:0_14:0
778.56	-1	1	841.2	60	1.39	1.45	45		PC 16:0_16:0
776.545	-1	1	802.8	60	1.39	1.45	45		PC 16:0_16:1
792.576	-1	1	861	60	1.4	1.46	45		PC 16:0_17:0
806.592	-1	1	894	60	1.42	1.48	45		PC 16:0_18:0
804.576	-1	1	856.2	60	1.42	1.48	45		PC 16:0_18:1
802.56	-1	1	819.6	60	1.41	1.47	45		PC 16:0_18:2
826.56	-1	1	821.4	60	1.39	1.47	45		PC 16:0_20:4
824.545	-1	1	790.8	60	1.43	1.49	45		PC 16:0_20:5
850.56	-1	1	817.8	60	1.42	1.48	45		PC 16:0_22:6
800.545	-1	1	787.2	60	1.4	1.46	45		PC 16:1_18:2
762.529	-1	1	774	60	1.36	1.42	45		PC 17:0_14:1
767.56	-1	1	774.6	60	1.37	1.43	45		PC 17:0_14:1 d5
818.592	-1	1	882.6	60	1.43	1.49	45		PC 17:0_18:1
823.623	-1	1	881.4	60	1.43	1.49	45		PC 17:0_18:1 d5
816.576	-1	1	847.2	60	1.42	1.48	45		PC 17:0_18:2
840.576	-1	1	849	60	1.44	1.5	45		PC 17:0_20:4
864.576	-1	1	846	60	1.46	1.52	45		PC 17:0_22:6
838.56	-1	1	811.2	60	1.43	1.49	45		PC 17:1_20:4
832.607	-1	1	909	60	1.44	1.5	45		PC 18:0_18:1
830.592	-1	1	876	60	1.44	1.5	45		PC 18:0_18:2
858.623	-1	1	924	60	1.47	1.53	45		PC 18:0_20:2
856.607	-1	1	892.8	60	1.46	1.52	45		PC 18:0_20:3
854.592	-1	1	876.6	60	1.46	1.52	45		PC 18:0_20:4
882.623	-1	1	916.8	60	1.48	1.54	45		PC 18:0_22:4
880.607	-1	1	888.6	60	1.48	1.54	45		PC 18:0_22:5
878.592	-1	1	871.8	60	1.47	1.53	45		PC 18:0_22:6
828.576	-1	1	841.2	60	1.43	1.49	45		PC 18:1_18:2
852.576	-1	1	834	60	1.45	1.51	45		PC 18:1_20:4
876.576	-1	1	816	60	1.46	1.52	45		PC 18:1_22:6
826.56	-1	1	800.4	60	1.42	1.48	45		PC 18:2_18:2 Cis
850.56	-1	1	802.2	60	1.44	1.5	45		PC 18:2_20:4
844.607	-1	1	855	60	1.45	1.51	45		PC 19:0_18:2
878.592	-1	1	849	60	1.47	1.53	45		PC 20:2_20:4
874.56	-1	1	797.4	60	1.45	1.51	45		PC 20:4_20:4 Cis
764.581	-1	1	876.6	60	1.38	1.44	45		PC O-16:0_16:0
762.565	-1	1	840.6	60	1.38	1.44	45		PC O-16:0_16:1
812.581	-1	1	858.6	60	1.43	1.49	45		PC O-16:0_20:4
810.565	-1	1	828.6	60	1.41	1.47	45		PC O-16:0_20:5
762.565	-1	1	874.8	60	1.39	1.45	45		PC O-16:1_16:0
786.565	-1	1	853.8	60	1.4	1.46	45		PC O-16:1_18:2
810.565	-1	1	852	60	1.43	1.49	45		PC O-16:1_20:4
834.565	-1	1	850.8	60	1.44	1.5	45		PC O-16:1_22:6
818.628	-1	1	943.2	60	1.44	1.5	45		PC O-18:0_18:1
816.612	-1	1	912	60	1.43	1.49	45		PC O-18:0_18:2
840.612	-1	1	913.2	60	1.45	1.51	45		PC O-18:0_20:4
790.597	-1	1	891.6	60	1.41	1.47	45		PC O-18:1_16:0
825.673	-1	1	936.6	60	1.43	1.49	45		PC O-18:1_18:1 d9
838.597	-1	1	832.2	60	1.44	1.5	45		PC O-18:1_20:4
862.597	-1	1	866.4	60	1.46	1.52	45		PC O-18:1_22:6
868.644	-1	1	961.8	60	1.47	1.53	45		PC O-20:0_20:4
892.644	-1	1	934.2	60	1.5	1.56	45		PC O-20:0_22:6
866.628	-1	1	967.8	60	1.47	1.53	45		PC O-20:1_20:4
864.612	-1	1	886.2	60	1.46	1.52	45		PC O-20:2_20:4
896.675	-1	1	1003.8	60	1.5	1.56	45		PC O-22:0_20:4
894.659	-1	1	967.8	60	1.5	1.56	45		PC O-22:1_20:4
922.691	-1	1	1009.8	60	1.52	1.58	45		PC O-24:1_20:4
716.525	-1	1	860.4	60	1.29	1.35	45		PE 16:0_18:1
714.509	-1	1	826.8	60	1.29	1.35	45		PE 16:0_18:2
738.51	-1	1	828.6	60	1.31	1.37	45		PE 16:0_20:4
762.51	-1	1	825.6	60	1.33	1.39	45		PE 16:0_22:6
674.477	-1	1	780.6	60	1.24	1.3	45		PE 17:0_14:1
679.509	-1	1	780	60	1.25	1.31	45		PE 17:0_14:1 d5
735.572	-1	1	884.4	60	1.31	1.37	45		PE 17:0_18:1 d5
744.557	-1	1	909.6	60	1.33	1.39	45		PE 18:0_18:1
742.541	-1	1	880.2	60	1.32	1.38	45		PE 18:0_18:2
766.541	-1	1	881.4	60	1.34	1.4	45		PE 18:0_20:4
790.542	-1	1	876	60	1.36	1.42	45		PE 18:0_22:6
740.525	-1	1	841.8	60	1.31	1.37	45		PE 18:1_18:2
764.525	-1	1	842.4	60	1.33	1.39	45		PE 18:1_20:4
738.509	-1	1	828.6	60	1.3	1.36	45		PE 18:2_18:2
700.53	-1	1	891	60	1.29	1.35	45		PE O-16:1_18:1
722.515	-1	1	840.6	60	1.3	1.36	45		PE O-16:1_20:4
750.548	-1	1	898.8	60	1.32	1.38	45		PE O-16:1_22:4
736.539	-1	1	885	60	1.32	1.38	45		PE O-17:1_20:4
728.561	-1	1	936.6	60	1.32	1.38	45		PE O-18:1_18:1
752.562	-1	1	909	60	1.34	1.4	45		PE O-18:1_20:3
750.547	-1	1	909	60	1.34	1.4	45		PE O-18:1_20:4
774.545	-1	1	906	60	1.35	1.41	45		PE O-18:1_22:6
772.53	-1	1	867	60	1.34	1.4	45		PE O-18:2_22:6
746.514	-1	1	842.4	60	1.32	1.38	45		PE O-18:3_20:4
754.576	-1	1	955.2	60	1.35	1.41	45		PE O-20:1_18:2
766.565	-1	1	816	60	1.34	1.4	45		PG 17:0_18:1 d5
809.521	-1	1	756.6	60	1.37	1.43	45		PI 16:0_16:0
807.505	-1	1	716.4	60	1.37	1.43	45		PI 16:0_16:1
835.537	-1	1	777	60	1.41	1.47	45		PI 16:0_18:1
833.521	-1	1	738	60	1.4	1.46	45		PI 16:0_18:2
857.522	-1	1	741.6	60	1.41	1.47	45		PI 16:0_20:4
798.521	-1	1	688.2	60	1.36	1.42	45		PI 17:0_14:1 d5
854.584	-1	1	801	60	1.42	1.48	45		PI 17:0_18:1 d5
904.599	-1	1	810.6	60	1.46	1.52	45		PI 17:0_22:4 d5
863.568	-1	1	828	60	1.44	1.5	45		PI 18:0_18:1
861.553	-1	1	795.6	60	1.43	1.49	45		PI 18:0_18:2
885.555	-1	1	782.4	60	1.45	1.51	45		PI 18:0_20:4
913.584	-1	1	835.2	60	1.47	1.53	45		PI 18:0_22:4
909.551	-1	1	796.2	60	1.47	1.53	45		PI 18:0_22:6
859.536	-1	1	759.6	60	1.42	1.48	45		PI 18:1_18:2
883.537	-1	1	761.4	60	1.44	1.5	45		PI 18:1_20:4
718.466	-1	1	698.4	60	1.3	1.36	45		PS 17:0_14:1
723.499	-1	1	698.4	60	1.3	1.36	45		PS 17:0_14:1 d5
779.562	-1	1	810	60	1.36	1.42	45		PS 17:0_18:1 d5
790.562	-1	1	828	60	1.4	1.46	45		PS 18:0_18:0
810.535	-1	1	717	60	1.38	1.44	45		PS 18:0_20:4
765.576	-1	1	738	60	1.41	1.47	45		SM 34:0;3O
763.561	-1	1	742.8	60	1.39	1.45	45		SM 34:1;3O
691.503	-1	1	639	60	1.31	1.37	45		SM d18:1_12:0
747.566	-1	1	772.2	60	1.38	1.44	45		SM d18:1_16:0
754.607	-1	1	730.2	60	1.37	1.43	45		SM d18:1_16:1 d9
775.597	-1	1	832.8	60	1.41	1.47	45		SM d18:1_18:0
773.581	-1	1	793.2	60	1.41	1.47	45		SM d18:1_18:1
782.638	-1	1	789	60	1.41	1.47	45		SM d18:1_18:1 d9
859.691	-1	1	981.6	60	1.5	1.56	45		SM d18:1_24:0
857.675	-1	1	940.8	60	1.49	1.55	45		SM d18:1_24:1
719.534	-1	1	709.8	60	1.35	1.41	45		SM d32:1
717.519	-1	1	658.2	60	1.34	1.4	45		SM d32:2
733.55	-1	1	741	60	1.37	1.43	45		SM d33:1
749.581	-1	1	796.8	60	1.39	1.45	45		SM d34:0
745.55	-1	1	728.4	60	1.38	1.44	45		SM d34:2
761.581	-1	1	804	60	1.4	1.46	45		SM d35:1
759.566	-1	1	765	60	1.39	1.45	45		SM d35:2
771.566	-1	1	754.8	60	1.4	1.46	45		SM d36:3
803.628	-1	1	889.8	60	1.44	1.5	45		SM d38:1
801.613	-1	1	849	60	1.44	1.5	45		SM d38:2
799.597	-1	1	813	60	1.43	1.49	45		SM d38:3
817.644	-1	1	915.6	60	1.46	1.52	45		SM d39:1
831.66	-1	1	935.4	60	1.47	1.53	45		SM d40:1
829.644	-1	1	904.2	60	1.46	1.52	45		SM d40:2
827.628	-1	1	865.8	60	1.45	1.51	45		SM d40:3
845.675	-1	1	959.4	60	1.48	1.54	45		SM d41:1
843.66	-1	1	928.8	60	1.48	1.54	45		SM d41:2
841.644	-1	1	886.2	60	1.47	1.53	45		SM d41:3
885.707	-1	1	982.2	60	1.52	1.58	45		SM d44:2
883.691	-1	1	954.6	60	1.52	1.58	45		SM d44:3
614.586	1	1	1147.2	60	1.34404	1.40404	45		CE 14:0
612.57	1	1	1135.2	60	1.33081	1.39081	45		CE 14:1
642.618	1	1	1161.6	60	1.36132	1.42132	45		CE 16:0
640.602	1	1	1147.2	60	1.35883	1.41883	45		CE 16:1
656.633	1	1	1167	60	1.37434	1.43434	45		CE 17:0
670.649	1	1	1168.8	60	1.42303	1.48303	45		CE 18:0
698.679	1	1	1181.4	60	1.42412	1.48412	45		CE 20:0
692.634	1	1	1156.8	60	1.41666	1.47666	45		CE 20:3
690.62	1	1	1146.6	60	1.40977	1.46977	45		CE 20:4
688.604	1	1	1138.8	60	1.39702	1.45702	45		CE 20:5
714.617	1	1	1144.8	60	1.42199	1.48199	45		CE 22:6
369.352	1	1	781.2	60	1.47015	1.53015	45		Cholesterol
376.395	1	1	770.4	60	0.983889	1.04389	45		Cholesterol d7
558.508	1	1	900	60	1.20984	1.26984	45		DG 14:0_16:0
608.524	1	1	897.6	60	1.21646	1.27646	45		DG 16:1_18:2
626.571	1	1	982.8	60	1.28915	1.34915	45		DG 17:0_18:1
614.572	1	1	994.2	60	1.27373	1.33373	45		DG 18:0_16:0
642.603	1	1	1114.2	60	1.30709	1.36709	45		DG 18:0_18:0
640.588	1	1	1003.8	60	1.29386	1.35386	45		DG 18:0_18:1
638.572	1	1	972	60	1.27818	1.33818	45		DG 18:1_18:1
636.556	1	1	945	60	1.25518	1.31518	45		DG 18:1_18:2
634.54	1	1	913.8	60	1.23413	1.29413	45		DG 18:2_18:2
712.647	1	1	1094.4	60	1.39114	1.45114	45		TG 10:0_14:0_16:0
710.631	1	1	1074.6	60	1.36812	1.42812	45		TG 10:0_14:1_16:0
764.676	1	1	1104.6	60	1.42633	1.48633	45		TG 10:0_16:0_18:2
788.677	1	1	1098.6	60	1.4326	1.4926	45		TG 10:0_18:2_18:2
724.644	1	1	1088.4	60	1.39186	1.45186	45		TG 11:1_14:0_16:0
750.66	1	1	1096.8	60	1.37031	1.43031	45		TG 11:1_14:0_18:1
726.663	1	1	1103.4	60	1.40804	1.46804	45		TG 12:0_14:0_15:0
740.678	1	1	1112.4	60	1.41661	1.47661	45		TG 12:0_14:0_16:0
766.691	1	1	1125.6	60	1.44105	1.50105	45		TG 12:0_16:0_16:0
766.691	1	1	1116.6	60	1.44105	1.50105	45		TG 12:0_16:0_16:1
792.709	1	1	1119.6	60	1.45812	1.51812	45		TG 12:0_16:1_18:1
790.693	1	1	1110	60	1.4483	1.5083	45		TG 12:0_16:1_18:2
814.69	1	1	1107	60	1.45798	1.51798	45		TG 12:0_18:2_18:3
838.69	1	1	1102.2	60	1.47842	1.53842	45		TG 12:0_18:3_20:4
778.691	1	1	1114.2	60	1.44859	1.50859	45		TG 13:0_16:1_16:1
754.694	1	1	1118.4	60	1.43399	1.49399	45		TG 14:0_14:0_15:0
768.709	1	1	1125.6	60	1.44842	1.50842	45		TG 14:0_14:0_16:0
782.725	1	1	1131	60	1.46579	1.52579	45		TG 14:0_15:0_16:0
780.709	1	1	1122	60	1.45352	1.51352	45		TG 14:0_15:0_16:1
796.74	1	1	1135.2	60	1.47826	1.53826	45		TG 14:0_16:0_16:0
794.724	1	1	1128	60	1.46795	1.52795	45		TG 14:0_16:0_16:1
822.754	1	1	1138.2	60	1.49777	1.55777	45		TG 14:0_16:0_18:1
922.878	1	1	1185	60	1.6109	1.6709	45		TG 14:0_16:0_25:0
771.723	1	1	1114.2	60	1.43379	1.49379	45		TG 14:0_16:1_14:0 d5
820.739	1	1	1129.2	60	1.48745	1.54745	45		TG 14:0_16:1_18:1
844.737	1	1	1126.2	60	1.49712	1.55712	45		TG 14:0_18:2_18:2
842.722	1	1	1118.4	60	1.49464	1.55464	45		TG 14:0_18:2_18:3
828.697	1	1	1114.8	60	1.47925	1.53925	45		TG 14:1_17:2_18:2
840.706	1	1	1111.2	60	1.48237	1.54237	45		TG 14:1_18:2_18:3
810.753	1	1	1140	60	1.49513	1.55513	45		TG 15:0_16:0_16:0
808.738	1	1	1132.2	60	1.48286	1.54286	45		TG 15:0_16:0_16:1
836.769	1	1	1143	60	1.51218	1.57218	45		TG 15:0_16:0_18:1
806.724	1	1	1125.6	60	1.47793	1.53793	45		TG 15:0_16:1_16:1
834.752	1	1	1136.4	60	1.50236	1.56236	45		TG 15:0_16:1_18:1
832.738	1	1	1128	60	1.49498	1.55498	45		TG 15:0_16:1_18:2
858.754	1	1	1134	60	1.46793	1.52793	45		TG 15:0_18:2_18:2
856.74	1	1	1122.6	60	1.50954	1.56954	45		TG 15:0_18:2_18:3
830.721	1	1	1118.4	60	1.48516	1.54516	45		TG 15:1_16:1_18:2
854.723	1	1	1120.8	60	1.49678	1.55678	45		TG 15:1_18:2_18:3
824.768	1	1	1146.6	60	1.51004	1.57004	45		TG 16:0_16:0_16:0
852.8	1	1	1158	60	1.53985	1.59985	45		TG 16:0_16:0_18:0
850.785	1	1	1117.2	60	1.52954	1.58954	45		TG 16:0_16:0_18:1
936.894	1	1	1190.4	60	1.5753	1.6353	45		TG 16:0_16:0_24:0
950.908	1	1	1196.4	60	1.63725	1.69725	45		TG 16:0_16:0_25:0
848.768	1	1	1140.6	60	1.51726	1.57726	45		TG 16:0_16:1_18:1
948.894	1	1	1187.4	60	1.63134	1.69134	45		TG 16:0_16:1_25:0
864.8	1	1	1155	60	1.54934	1.60934	45		TG 16:0_17:0_18:1
862.784	1	1	1146	60	1.53167	1.59167	45		TG 16:0_17:1_18:1
880.831	1	1	1169.4	60	1.56916	1.62916	45		TG 16:0_18:0_18:0
878.815	1	1	1158.6	60	1.55885	1.61885	45		TG 16:0_18:0_18:1
876.801	1	1	1150.8	60	1.54902	1.60902	45		TG 16:0_18:1_18:1
874.786	1	1	1144.8	60	1.53919	1.59919	45		TG 16:0_18:1_18:2
920.864	1	1	1176	60	1.60303	1.66303	45		TG 16:0_18:1_21:0
934.878	1	1	1181.4	60	1.61302	1.67302	45		TG 16:0_18:1_22:0
872.771	1	1	1135.8	60	1.52692	1.58692	45		TG 16:0_18:2_18:2
920.77	1	1	1131	60	1.56088	1.62088	45		TG 16:0_18:2_22:6
944.769	1	1	1127.4	60	1.57295	1.63295	45		TG 16:0_20:4_22:6
846.755	1	1	1132.2	60	1.4614	1.5214	45		TG 16:1_16:0_18:2
818.723	1	1	1121.4	60	1.4316	1.4916	45		TG 16:1_16:1_16:1
870.754	1	1	1128.6	60	1.52199	1.58199	45		TG 16:1_18:2_18:2
868.738	1	1	1122.6	60	1.51461	1.57461	45		TG 16:1_18:2_18:3
866.721	1	1	1115.4	60	1.50625	1.56625	45		TG 16:1_18:3_18:3
869.831	1	1	1153.2	60	1.54157	1.60157	45		TG 17:0_17:1_17:0 d5
890.816	1	1	1156.2	60	1.584	1.644	45		TG 17:0_18:1_18:1
888.799	1	1	1147.2	60	1.55409	1.61409	45		TG 17:0_18:1_18:2
886.785	1	1	1138.8	60	1.49624	1.55624	45		TG 17:1_18:1_18:2
910.784	1	1	1132.2	60	1.56369	1.62369	45		TG 17:1_18:1_20:4
884.769	1	1	1135.2	60	1.53884	1.59884	45		TG 17:1_18:2_18:2
882.754	1	1	1129.2	60	1.48835	1.54835	45		TG 17:1_18:2_18:3
908.863	1	1	1179	60	1.60091	1.66091	45		TG 18:0_18:0_18:0
904.831	1	1	1161	60	1.57881	1.63881	45		TG 18:0_18:1_18:1
892.737	1	1	1116.6	60	1.51886	1.57886	45		TG 18:0_18:1_18:7
926.816	1	1	1162.8	60	1.53842	1.59842	45		TG 18:0_18:1_20:4
902.815	1	1	1153.2	60	1.56849	1.62849	45		TG 18:1_18:1_18:1
900.8	1	1	1145.4	60	1.55866	1.61866	45		TG 18:1_18:1_18:2
932.862	1	1	1174.2	60	1.61054	1.67054	45		TG 18:1_18:1_20:0
930.846	1	1	1163.4	60	1.59581	1.65581	45		TG 18:1_18:1_20:1
924.8	1	1	1144.8	60	1.57858	1.63858	45		TG 18:1_18:1_20:4
946.877	1	1	1143	60	1.63033	1.69033	45		TG 18:1_18:1_21:0
944.861	1	1	1168.2	60	1.60433	1.66433	45		TG 18:1_18:1_21:1
960.894	1	1	1183.8	60	1.58344	1.64344	45		TG 18:1_18:1_22:0
898.785	1	1	1138.8	60	1.5013	1.5613	45		TG 18:1_18:2_18:2
922.783	1	1	1138.2	60	1.56826	1.62826	45		TG 18:1_18:2_20:4
958.878	1	1	1175.4	60	1.64127	1.70127	45		TG 18:1_18:2_22:0
986.909	1	1	1156.2	60	1.6524	1.7124	45		TG 18:1_18:2_24:0
946.785	1	1	1135.2	60	1.58327	1.64327	45		TG 18:1_20:4_20:4
896.77	1	1	1131.6	60	1.5488	1.6088	45		TG 18:2_18:2_18:2
894.754	1	1	1123.8	60	1.53653	1.59653	45		TG 18:2_18:2_18:3
918.753	1	1	1124.4	60	1.54615	1.60615	45		TG 18:2_18:2_20:5
916.737	1	1	1116.6	60	1.49271	1.55271	45		TG 18:2_18:3_20:5
942.754	1	1	1122	60	1.56557	1.62557	45		TG 18:2_20:4_20:5
968.77	1	1	1131	60	1.59236	1.65236	45		TG 18:2_20:4_22:6
923.711	1	1	1117.2	60	1.55574	1.61574	45		TG 18:2_20:5_20:5
857.832	1	1	1158	60	1.53944	1.59944	45		TG 19:0_12:0_19:0 d5
656.583	1	1	1037.4	60	1.32206	1.38206	45		TG 8:0_12:0_16:0
738.663	1	1	1099.8	60	1.4063	1.4663	45		TG 8:0_16:0_18:1
736.644	1	1	1083	60	1.38817	1.44817	45		TG 8:0_16:0_18:2
734.628	1	1	1069.8	60	1.37248	1.43248	45		TG 8:0_16:1_18:2

## Sheet: Processing Transition list
MoleculeGroup	PrecursorName	PrecursorFormula	PrecursorAdduct	PrecursorMz	PrecursorCharge	ProductMz	ProductCharge	Note	Explicit Retention time	Explicit Retention time window	Explicit Ion mobility	Explicit Ion mobility Units
Cer	Cer d18:1_16:0		[M+HCOOH-H]-	582.51	-1	280.265	-1	Quantifier	14.17	1	1.26	Vsec/cm2
Cer	Cer d18:1_16:0 d7		[M+HCOOH-H]-	589.554	-1	280.271	-1	Quantifier	14.12	1	1.26	Vsec/cm2
Cer	Cer d18:1_17:0		[M+HCOOH-H]-	596.526	-1	294.281	-1	Quantifier	14.62	1	1.28	Vsec/cm2
Cer	Cer d18:1_18:0		[M+HCOOH-H]-	610.542	-1	237.227	-1	Quantifier	15.06	1	1.29	Vsec/cm2
Cer	Cer d18:1_18:0 d7		[M+HCOOH-H]-	617.586	-1	308.296	-1	Quantifier	15.04	1	1.29	Vsec/cm2
Cer	Cer d18:1_20:0		[M+HCOOH-H]-	638.573	-1	592.566	-1	Quantifier	15.88	1	1.32	Vsec/cm2
Cer	Cer d18:1_22:0		[M+HCOOH-H]-	666.604	-1	364.361	-1	Quantifier	16.59	1	1.35	Vsec/cm2
Cer	Cer d18:1_24:0		[M+HCOOH-H]-	694.635	-1	392.39	-1	Quantifier	17.25	1	1.39	Vsec/cm2
Cer	Cer d18:1_24:0 d7		[M+HCOOH-H]-	701.679	-1	392.39	-1	Quantifier	17.2	1	1.39	Vsec/cm2
Cer	Cer d18:1_24:1		[M+HCOOH-H]-	692.62	-1	390.373	-1	Quantifier	16.7	1	1.38	Vsec/cm2
Cer	Cer d40:2		[M+HCOOH-H]-	664.588	-1	364.353	-1	Quantifier	16.12	1	1.35	Vsec/cm2
Cer	Cer d41:1		[M+HCOOH-H]-	680.62	-1	378.377	-1	Quantifier	16.92	1	1.37	Vsec/cm2
Cer	Cer d41:2		[M+HCOOH-H]-	678.604	-1	378.373	-1	Quantifier	16.46	1	1.36	Vsec/cm2
Cer	Cer d43:1		[M+HCOOH-H]-	708.651	-1	392.389	-1	Quantifier	17.51	1	1.4	Vsec/cm2
Cer	Cer d43:2		[M+HCOOH-H]-	706.635	-1	390.374	-1	Quantifier	16.89	1	1.39	Vsec/cm2
Cer	Cer d44:1		[M+HCOOH-H]-	722.667	-1	676.661	-1	Quantifier	17.79	1	1.42	Vsec/cm2
Cer	Cer d44:2		[M+HCOOH-H]-	720.651	-1	420.425	-1	Quantifier	17.25	1	1.41	Vsec/cm2
FAHFA	FAHFA 16:0_18:0		[M-H]-	537.489	-1	255.23	-1	Quantifier	15.75	1	1.18	Vsec/cm2
FAHFA	FAHFA 16:0_18:0 (5-PAHSA d9)		[M-H]-	546.545	-1	264.287	-1	Quantifier	15.73	1	1.19	Vsec/cm2
FAHFA	FAHFA 16:0_18:0 (9-PAHSA d9)		[M-H]-	546.545	-1	264.291	-1	Quantifier	16.04	1	1.18	Vsec/cm2
FAHFA	FAHFA 18:0_18:0		[M-H]-	565.52	-1	283.267	-1	Quantifier	16.49	1	1.21	Vsec/cm2
Hex2Cer	Hex2Cer 32:1;2O		[M+HCOOH-H]-	878.585	-1	832.58	-1	Quantifier	11.55	1	1.61	Vsec/cm2
Hex2Cer	Hex2Cer 34:1;2O		[M+HCOOH-H]-	906.616	-1	860.61	-1	Quantifier	12.62	1	1.48	Vsec/cm2
Hex2Cer	Hex2Cer 42:2;2O		[M+HCOOH-H]-	1016.73	-1	970.722	-1	Quantifier	15.34	1	1.52	Vsec/cm2
Hex3Cer	Hex3Cer 34:1;2O		[M+HCOOH-H]-	1068.67	-1	1022.67	-1	Quantifier	12.28	1	1.51	Vsec/cm2
HexCer	HexCer 34:1;2O		[M+HCOOH-H]-	744.563	-1	536.505	-1	Quantifier	13.1	1	1.51	Vsec/cm2
HexCer	HexCer 42:1;2O		[M+HCOOH-H]-	856.688	-1	648.634	-1	Quantifier	16.42	1	1.5	Vsec/cm2
HexCer	HexCer 42:2;2O		[M+HCOOH-H]-	854.673	-1	646.615	-1	Quantifier	15.8	1	1.6	Vsec/cm2
LPC	LPC 14:0 SN1		[M+HCOOH-H]-	512.299	-1	227.2	-1	Quantifier	4.33	1	1.13	Vsec/cm2
LPC	LPC 15:0 SN1		[M+HCOOH-H]-	526.315	-1	241.218	-1	Quantifier	5	1	1.15	Vsec/cm2
LPC	LPC 16:0 SN1		[M+HCOOH-H]-	540.331	-1	255.233	-1	Quantifier	5.74	1	1.17	Vsec/cm2
LPC	LPC 16:0 SN2		[M+HCOOH-H]-	540.331	-1	255.233	-1	Quantifier	5.4	1	1.17	Vsec/cm2
LPC	LPC 16:1 SN1		[M+HCOOH-H]-	538.315	-1	253.218	-1	Quantifier	4.74	1	1.16	Vsec/cm2
LPC	LPC 16:1 SN2		[M+HCOOH-H]-	538.315	-1	253.22	-1	Quantifier	4.42	1	1.15	Vsec/cm2
LPC	LPC 17:0 SN1		[M+HCOOH-H]-	554.346	-1	269.248	-1	Quantifier	6.53	1	1.19	Vsec/cm2
LPC	LPC 17:0 SN1 d5		[M+HCOOH-H]-	559.378	-1	269.248	-1	Quantifier	6.17	1	1.19	Vsec/cm2
LPC	LPC 17:0 SN2 d5		[M+HCOOH-H]-	559.378	-1	269.248	-1	Quantifier	6.06	1	1.19	Vsec/cm2
LPC	LPC 17:1 SN1		[M+HCOOH-H]-	552.331	-1	267.233	-1	Quantifier	5.42	1	1.17	Vsec/cm2
LPC	LPC 17:1 SN2		[M+HCOOH-H]-	552.331	-1	267.233	-1	Quantifier	5.06	1	1.17	Vsec/cm2
LPC	LPC 18:0 SN1		[M+HCOOH-H]-	568.362	-1	283.264	-1	Quantifier	7.33	1	1.21	Vsec/cm2
LPC	LPC 18:0 SN2		[M+HCOOH-H]-	568.362	-1	283.265	-1	Quantifier	6.96	1	1.2	Vsec/cm2
LPC	LPC 18:1 SN1		[M+HCOOH-H]-	566.346	-1	281.248	-1	Quantifier	6.18	1	1.19	Vsec/cm2
LPC	LPC 18:1 SN2		[M+HCOOH-H]-	566.346	-1	281.246	-1	Quantifier	5.84	1	1.19	Vsec/cm2
LPC	LPC 18:2 SN1		[M+HCOOH-H]-	564.331	-1	279.233	-1	Quantifier	5.25	1	1.18	Vsec/cm2
LPC	LPC 18:2 SN2		[M+HCOOH-H]-	564.331	-1	279.227	-1	Quantifier	4.95	1	1.17	Vsec/cm2
LPC	LPC 18:3 SN1		[M+HCOOH-H]-	562.315	-1	277.221	-1	Quantifier	4.49	1	1.17	Vsec/cm2
LPC	LPC 19:0 SN1		[M+HCOOH-H]-	582.378	-1	297.278	-1	Quantifier	8.11	1	1.22	Vsec/cm2
LPC	LPC 20:4 SN1		[M+HCOOH-H]-	588.331	-1	303.233	-1	Quantifier	5.28	1	1.2	Vsec/cm2
LPC	LPC 20:4 SN2		[M+HCOOH-H]-	588.331	-1	303.228	-1	Quantifier	4.99	1	1.2	Vsec/cm2
LPC	LPC 20:5 SN1		[M+HCOOH-H]-	586.315	-1	301.218	-1	Quantifier	4.53	1	1.19	Vsec/cm2
LPC	LPC 22:5 SN1		[M+HCOOH-H]-	614.346	-1	329.25	-1	Quantifier	5.7	1	1.22	Vsec/cm2
LPC	LPC 22:6 SN1		[M+HCOOH-H]-	612.331	-1	327.238	-1	Quantifier	5.25	1	1.22	Vsec/cm2
LPC O-	LPC O-16:0		[M+HCOOH-H]-	526.351	-1	466.333	-1	Quantifier	6.58	1	1.16	Vsec/cm2
LPC O-	LPC O-18:1		[M+HCOOH-H]-	552.367	-1	492.346	-1	Quantifier	6.97	1	1.18	Vsec/cm2
LPE	LPE 16:0 SN1		[M-H]-	452.279	-1	255.231	-1	Quantifier	5.89	1	1.03	Vsec/cm2
LPE	LPE 17:0 SN1 d5		[M-H]-	471.326	-1	269.25	-1	Quantifier	6.66	1	1.05	Vsec/cm2
LPE	LPE 17:0 SN2 d5		[M-H]-	471.326	-1	269.25	-1	Quantifier	6.29	1	1.05	Vsec/cm2
LPE	LPE 17:1 SN1		[M-H]-	464.279	-1	267.227	-1	Quantifier	5.52	1	1.04	Vsec/cm2
LPE	LPE 17:1 SN2		[M-H]-	464.279	-1	267.235	-1	Quantifier	5.19	1	1.03	Vsec/cm2
LPE	LPE 18:0 SN1		[M-H]-	480.31	-1	283.266	-1	Quantifier	7.07	1	1.07	Vsec/cm2
LPE	LPE 18:1 SN1		[M-H]-	478.294	-1	281.239	-1	Quantifier	5.98	1	1.06	Vsec/cm2
LPE	LPE 18:2 SN1		[M-H]-	476.279	-1	279.235	-1	Quantifier	5.37	1	1.04	Vsec/cm2
LPE	LPE 20:4 SN1		[M-H]-	500.279	-1	303.23	-1	Quantifier	5.42	1	1.07	Vsec/cm2
LPE	LPE 20:4 SN2		[M-H]-	500.279	-1	303.236	-1	Quantifier	5.12	1	1.07	Vsec/cm2
LPE	LPE 22:6 SN1		[M-H]-	524.279	-1	327.236	-1	Quantifier	5.11	1	1.09	Vsec/cm2
LPE O-	LPE O-18:1		[M-H]-	464.315	-1	267.266	-1	Quantifier	8.11	1	1.06	Vsec/cm2
LPG	LPG 17:0 SN1 d5		[M-H]-	502.32	-1	269.25	-1	Quantifier	5.77	1	1.08	Vsec/cm2
LPG	LPG 17:0 SN2 d5		[M-H]-	502.32	-1	269.243	-1	Quantifier	5.42	1	1.08	Vsec/cm2
LPI	LPI 17:0 SN1 d5		[M-H]-	590.336	-1	269.249	-1	Quantifier	5.48	1	1.16	Vsec/cm2
PA	PA 15:0_18:1 d7		[M-H]-	666.509	-1	241.218	-1	Quantifier	13.52	1	1.26	Vsec/cm2
PC	PC 14:0_18:2		[M+HCOOH-H]-	774.529	-1	279.233	-1	Quantifier	12.71	1	1.41	Vsec/cm2
PC	PC 14:0_20:4		[M+HCOOH-H]-	798.529	-1	303.232	-1	Quantifier	12.74	1	1.43	Vsec/cm2
PC	PC 14:0_22:6		[M+HCOOH-H]-	822.529	-1	327.234	-1	Quantifier	12.68	1	1.44	Vsec/cm2
PC	PC 15:0_16:0		[M+HCOOH-H]-	764.545	-1	255.534	-1	Quantifier	13.52	1	1.41	Vsec/cm2
PC	PC 15:0_18:2		[M+HCOOH-H]-	788.545	-1	279.232	-1	Quantifier	13.22	1	1.42	Vsec/cm2
PC	PC 15:0_20:4		[M+HCOOH-H]-	812.545	-1	303.226	-1	Quantifier	13.24	1	1.44	Vsec/cm2
PC	PC 16:0_14:0		[M+HCOOH-H]-	750.529	-1	255.231	-1	Quantifier	13.09	1	1.38	Vsec/cm2
PC	PC 16:0_16:0		[M+HCOOH-H]-	778.56	-1	255.234	-1	Quantifier	14.02	1	1.42	Vsec/cm2
PC	PC 16:0_16:1		[M+HCOOH-H]-	776.545	-1	253.217	-1	Quantifier	13.38	1	1.42	Vsec/cm2
PC	PC 16:0_17:0		[M+HCOOH-H]-	792.576	-1	269.249	-1	Quantifier	14.35	1	1.43	Vsec/cm2
PC	PC 16:0_18:0		[M+HCOOH-H]-	806.592	-1	283.239	-1	Quantifier	14.9	1	1.45	Vsec/cm2
PC	PC 16:0_18:1		[M+HCOOH-H]-	804.576	-1	281.248	-1	Quantifier	14.27	1	1.45	Vsec/cm2
PC	PC 16:0_18:2		[M+HCOOH-H]-	802.56	-1	279.233	-1	Quantifier	13.66	1	1.44	Vsec/cm2
PC	PC 16:0_20:4		[M+HCOOH-H]-	826.56	-1	303.226	-1	Quantifier	13.69	1	1.42	Vsec/cm2
PC	PC 16:0_20:5		[M+HCOOH-H]-	824.545	-1	301.215	-1	Quantifier	13.18	1	1.46	Vsec/cm2
PC	PC 16:0_22:6		[M+HCOOH-H]-	850.56	-1	327.233	-1	Quantifier	13.63	1	1.45	Vsec/cm2
PC	PC 16:1_18:2		[M+HCOOH-H]-	800.545	-1	279.234	-1	Quantifier	13.12	1	1.43	Vsec/cm2
PC	PC 17:0_14:1		[M+HCOOH-H]-	762.529	-1	225.186	-1	Quantifier	12.9	1	1.39	Vsec/cm2
PC	PC 17:0_14:1 d5		[M+HCOOH-H]-	767.56	-1	225.186	-1	Quantifier	12.91	1	1.4	Vsec/cm2
PC	PC 17:0_18:1		[M+HCOOH-H]-	818.592	-1	281.249	-1	Quantifier	14.71	1	1.46	Vsec/cm2
PC	PC 17:0_18:1 d5		[M+HCOOH-H]-	823.623	-1	281.248	-1	Quantifier	14.69	1	1.46	Vsec/cm2
PC	PC 17:0_18:2		[M+HCOOH-H]-	816.576	-1	279.233	-1	Quantifier	14.12	1	1.45	Vsec/cm2
PC	PC 17:0_20:4		[M+HCOOH-H]-	840.576	-1	303.235	-1	Quantifier	14.15	1	1.47	Vsec/cm2
PC	PC 17:0_22:6		[M+HCOOH-H]-	864.576	-1	327.233	-1	Quantifier	14.1	1	1.49	Vsec/cm2
PC	PC 17:1_20:4		[M+HCOOH-H]-	838.56	-1	303.232	-1	Quantifier	13.52	1	1.46	Vsec/cm2
PC	PC 18:0_18:1		[M+HCOOH-H]-	832.607	-1	281.249	-1	Quantifier	15.15	1	1.47	Vsec/cm2
PC	PC 18:0_18:2		[M+HCOOH-H]-	830.592	-1	279.233	-1	Quantifier	14.6	1	1.47	Vsec/cm2
PC	PC 18:0_20:2		[M+HCOOH-H]-	858.623	-1	307.262	-1	Quantifier	15.4	1	1.5	Vsec/cm2
PC	PC 18:0_20:3		[M+HCOOH-H]-	856.607	-1	305.249	-1	Quantifier	14.88	1	1.49	Vsec/cm2
PC	PC 18:0_20:4		[M+HCOOH-H]-	854.592	-1	303.233	-1	Quantifier	14.61	1	1.49	Vsec/cm2
PC	PC 18:0_22:4		[M+HCOOH-H]-	882.623	-1	331.263	-1	Quantifier	15.28	1	1.51	Vsec/cm2
PC	PC 18:0_22:5		[M+HCOOH-H]-	880.607	-1	329.247	-1	Quantifier	14.81	1	1.51	Vsec/cm2
PC	PC 18:0_22:6		[M+HCOOH-H]-	878.592	-1	327.236	-1	Quantifier	14.53	1	1.5	Vsec/cm2
PC	PC 18:1_18:2		[M+HCOOH-H]-	828.576	-1	279.232	-1	Quantifier	14.02	1	1.46	Vsec/cm2
PC	PC 18:1_20:4		[M+HCOOH-H]-	852.576	-1	303.232	-1	Quantifier	13.9	1	1.48	Vsec/cm2
PC	PC 18:1_22:6		[M+HCOOH-H]-	876.576	-1	327.233	-1	Quantifier	13.6	1	1.49	Vsec/cm2
PC	PC 18:2_18:2 Cis		[M+HCOOH-H]-	826.56	-1	279.233	-1	Quantifier	13.34	1	1.45	Vsec/cm2
PC	PC 18:2_20:4		[M+HCOOH-H]-	850.56	-1	303.241	-1	Quantifier	13.37	1	1.47	Vsec/cm2
PC	PC 19:0_18:2		[M+HCOOH-H]-	844.607	-1	279.236	-1	Quantifier	14.25	1	1.48	Vsec/cm2
PC	PC 20:2_20:4		[M+HCOOH-H]-	878.592	-1	303.241	-1	Quantifier	14.15	1	1.5	Vsec/cm2
PC	PC 20:4_20:4 Cis		[M+HCOOH-H]-	874.56	-1	303.233	-1	Quantifier	13.29	1	1.48	Vsec/cm2
PC O-	PC O-16:0_16:0		[M+HCOOH-H]-	764.581	-1	255.23	-1	Quantifier	14.61	1	1.41	Vsec/cm2
PC O-	PC O-16:0_16:1		[M+HCOOH-H]-	762.565	-1	255.229	-1	Quantifier	14.01	1	1.41	Vsec/cm2
PC O-	PC O-16:0_20:4		[M+HCOOH-H]-	812.581	-1	303.232	-1	Quantifier	14.31	1	1.46	Vsec/cm2
PC O-	PC O-16:0_20:5		[M+HCOOH-H]-	810.565	-1	304.232	-1	Quantifier	13.81	1	1.44	Vsec/cm2
PC O-	PC O-16:1_16:0		[M+HCOOH-H]-	762.565	-1	255.238	-1	Quantifier	14.58	1	1.42	Vsec/cm2
PC O-	PC O-16:1_18:2		[M+HCOOH-H]-	786.565	-1	279.232	-1	Quantifier	14.23	1	1.43	Vsec/cm2
PC O-	PC O-16:1_20:4		[M+HCOOH-H]-	810.565	-1	303.232	-1	Quantifier	14.2	1	1.46	Vsec/cm2
PC O-	PC O-16:1_22:6		[M+HCOOH-H]-	834.565	-1	327.236	-1	Quantifier	14.18	1	1.47	Vsec/cm2
PC O-	PC O-18:0_18:1		[M+HCOOH-H]-	818.628	-1	281.251	-1	Quantifier	15.72	1	1.47	Vsec/cm2
PC O-	PC O-18:0_18:2		[M+HCOOH-H]-	816.612	-1	279.233	-1	Quantifier	15.2	1	1.46	Vsec/cm2
PC O-	PC O-18:0_20:4		[M+HCOOH-H]-	840.612	-1	303.233	-1	Quantifier	15.22	1	1.48	Vsec/cm2
PC O-	PC O-18:1_16:0		[M+HCOOH-H]-	790.597	-1	255.231	-1	Quantifier	14.86	1	1.44	Vsec/cm2
PC O-	PC O-18:1_18:1 d9		[M+HCOOH-H]-	825.673	-1	290.311	-1	Quantifier	15.61	1	1.46	Vsec/cm2
PC O-	PC O-18:1_20:4		[M+HCOOH-H]-	838.597	-1	303.233	-1	Quantifier	13.87	1	1.47	Vsec/cm2
PC O-	PC O-18:1_22:6		[M+HCOOH-H]-	862.597	-1	327.24	-1	Quantifier	14.44	1	1.49	Vsec/cm2
PC O-	PC O-20:0_20:4		[M+HCOOH-H]-	868.644	-1	303.234	-1	Quantifier	16.03	1	1.5	Vsec/cm2
PC O-	PC O-20:0_22:6		[M+HCOOH-H]-	892.644	-1	327.231	-1	Quantifier	15.57	1	1.53	Vsec/cm2
PC O-	PC O-20:1_20:4		[M+HCOOH-H]-	866.628	-1	303.233	-1	Quantifier	16.13	1	1.5	Vsec/cm2
PC O-	PC O-20:2_20:4		[M+HCOOH-H]-	864.612	-1	303.234	-1	Quantifier	14.77	1	1.49	Vsec/cm2
PC O-	PC O-22:0_20:4		[M+HCOOH-H]-	896.675	-1	303.232	-1	Quantifier	16.73	1	1.53	Vsec/cm2
PC O-	PC O-22:1_20:4		[M+HCOOH-H]-	894.659	-1	303.234	-1	Quantifier	16.13	1	1.53	Vsec/cm2
PC O-	PC O-24:1_20:4		[M+HCOOH-H]-	922.691	-1	303.235	-1	Quantifier	16.83	1	1.55	Vsec/cm2
PE	PE 16:0_18:1		[M-H]-	716.525	-1	281.249	-1	Quantifier	14.34	1	1.32	Vsec/cm2
PE	PE 16:0_18:2		[M-H]-	714.509	-1	279.236	-1	Quantifier	13.78	1	1.32	Vsec/cm2
PE	PE 16:0_20:4		[M-H]-	738.51	-1	303.23	-1	Quantifier	13.81	1	1.34	Vsec/cm2
PE	PE 16:0_22:6		[M-H]-	762.51	-1	327.24	-1	Quantifier	13.76	1	1.36	Vsec/cm2
PE	PE 17:0_14:1		[M-H]-	674.477	-1	225.185	-1	Quantifier	13.01	1	1.27	Vsec/cm2
PE	PE 17:0_14:1 d5		[M-H]-	679.509	-1	225.186	-1	Quantifier	13	1	1.28	Vsec/cm2
PE	PE 17:0_18:1 d5		[M-H]-	735.572	-1	281.248	-1	Quantifier	14.74	1	1.34	Vsec/cm2
PE	PE 18:0_18:1		[M-H]-	744.557	-1	281.249	-1	Quantifier	15.16	1	1.36	Vsec/cm2
PE	PE 18:0_18:2		[M-H]-	742.541	-1	279.233	-1	Quantifier	14.67	1	1.35	Vsec/cm2
PE	PE 18:0_20:4		[M-H]-	766.541	-1	303.23	-1	Quantifier	14.69	1	1.37	Vsec/cm2
PE	PE 18:0_22:6		[M-H]-	790.542	-1	327.24	-1	Quantifier	14.6	1	1.39	Vsec/cm2
PE	PE 18:1_18:2		[M-H]-	740.525	-1	279.236	-1	Quantifier	14.03	1	1.34	Vsec/cm2
PE	PE 18:1_20:4		[M-H]-	764.525	-1	303.23	-1	Quantifier	14.04	1	1.36	Vsec/cm2
PE	PE 18:2_18:2		[M-H]-	738.509	-1	279.233	-1	Quantifier	13.81	1	1.33	Vsec/cm2
PE O-	PE O-16:1_18:1		[M-H]-	700.53	-1	281.249	-1	Quantifier	14.85	1	1.32	Vsec/cm2
PE O-	PE O-16:1_20:4		[M-H]-	722.515	-1	303.23	-1	Quantifier	14.01	1	1.33	Vsec/cm2
PE O-	PE O-16:1_22:4		[M-H]-	750.548	-1	331.267	-1	Quantifier	14.98	1	1.35	Vsec/cm2
PE O-	PE O-17:1_20:4		[M-H]-	736.539	-1	303.23	-1	Quantifier	14.75	1	1.35	Vsec/cm2
PE O-	PE O-18:1_18:1		[M-H]-	728.561	-1	281.249	-1	Quantifier	15.61	1	1.35	Vsec/cm2
PE O-	PE O-18:1_20:3		[M-H]-	752.562	-1	305.249	-1	Quantifier	15.15	1	1.37	Vsec/cm2
PE O-	PE O-18:1_20:4		[M-H]-	750.547	-1	303.23	-1	Quantifier	15.15	1	1.37	Vsec/cm2
PE O-	PE O-18:1_22:6		[M-H]-	774.545	-1	327.24	-1	Quantifier	15.1	1	1.38	Vsec/cm2
PE O-	PE O-18:2_22:6		[M-H]-	772.53	-1	327.24	-1	Quantifier	14.45	1	1.37	Vsec/cm2
PE O-	PE O-18:3_20:4		[M-H]-	746.514	-1	303.23	-1	Quantifier	14.04	1	1.35	Vsec/cm2
PE O-	PE O-20:1_18:2		[M-H]-	754.576	-1	279.236	-1	Quantifier	15.92	1	1.38	Vsec/cm2
PG	PG 17:0_18:1 d5		[M-H]-	766.565	-1	281.247	-1	Quantifier	13.6	1	1.37	Vsec/cm2
PI	PI 16:0_16:0		[M-H]-	809.519	-1	255.231	-1	Quantifier	12.61	1	1.4	Vsec/cm2
PI	PI 16:0_16:1		[M-H]-	807.505	-1	253.22	-1	Quantifier	11.94	1	1.4	Vsec/cm2
PI	PI 16:0_18:1		[M-H]-	835.534	-1	281.254	-1	Quantifier	12.95	1	1.44	Vsec/cm2
PI	PI 16:0_18:2		[M-H]-	833.518	-1	255.231	-1	Quantifier	12.3	1	1.43	Vsec/cm2
PI	PI 16:0_20:4		[M-H]-	857.519	-1	303.233	-1	Quantifier	12.36	1	1.44	Vsec/cm2
PI	PI 17:0_14:1 d5		[M-H]-	798.528	-1	225.183	-1	Quantifier	11.47	1	1.39	Vsec/cm2
PI	PI 17:0_18:1 d5		[M-H]-	854.582	-1	281.247	-1	Quantifier	13.35	1	1.45	Vsec/cm2
PI	PI 17:0_22:4 d5		[M-H]-	904.598	-1	331.267	-1	Quantifier	13.51	1	1.49	Vsec/cm2
PI	PI 18:0_18:1		[M-H]-	863.568	-1	283.262	-1	Quantifier	13.8	1	1.47	Vsec/cm2
PI	PI 18:0_18:2		[M-H]-	861.553	-1	283.262	-1	Quantifier	13.26	1	1.46	Vsec/cm2
PI	PI 18:0_20:4		[M-H]-	885.555	-1	283.262	-1	Quantifier	13.3	1	1.48	Vsec/cm2
PI	PI 18:0_22:4		[M-H]-	913.581	-1	283.262	-1	Quantifier	13.92	1	1.5	Vsec/cm2
PI	PI 18:0_22:6		[M-H]-	909.551	-1	283.262	-1	Quantifier	13.27	1	1.5	Vsec/cm2
PI	PI 18:1_18:2		[M-H]-	859.533	-1	279.234	-1	Quantifier	12.66	1	1.45	Vsec/cm2
PI	PI 18:1_20:4		[M-H]-	883.533	-1	303.233	-1	Quantifier	12.69	1	1.47	Vsec/cm2
PS	PS 17:0_14:1		[M-H]-	718.466	-1	269.251	-1	Quantifier	11.64	1	1.33	Vsec/cm2
PS	PS 17:0_14:1 d5		[M-H]-	723.499	-1	269.249	-1	Quantifier	11.64	1	1.33	Vsec/cm2
PS	PS 17:0_18:1 d5		[M-H]-	779.562	-1	269.248	-1	Quantifier	13.5	1	1.39	Vsec/cm2
PS	PS 18:0_18:0		[M-H]-	790.562	-1	283.239	-1	Quantifier	13.8	1	1.43	Vsec/cm2
PS	PS 18:0_20:4		[M-H]-	810.535	-1	303.233	-1	Quantifier	11.95	1	1.41	Vsec/cm2
SM	SM d18:1_16:1 d9		[M+HCOOH-H]-	754.607	-1	691.565	-1	Quantifier	12.17	1	1.44	Vsec/cm2
SM	SM d18:1_18:1 d9		[M+HCOOH-H]-	782.638	-1	722.616	-1	Quantifier	13.15	1	1.42	Vsec/cm2
SM	SM 34:0;3O		[M+HCOOH-H]-	765.576	-1	705.555	-1	Quantifier	12.3	1	1.34	Vsec/cm2
SM	SM 34:1;3O		[M+HCOOH-H]-	763.561	-1	703.537	-1	Quantifier	12.38	1	1.41	Vsec/cm2
SM	SM d18:1_12:0		[M+HCOOH-H]-	691.503	-1	631.481	-1	Quantifier	10.65	1	1.4	Vsec/cm2
SM	SM d18:1_16:0		[M+HCOOH-H]-	747.566	-1	687.544	-1	Quantifier	12.87	1	1.44	Vsec/cm2
SM	SM d18:1_18:0		[M+HCOOH-H]-	775.597	-1	715.574	-1	Quantifier	13.88	1	1.44	Vsec/cm2
SM	SM d18:1_18:1		[M+HCOOH-H]-	773.581	-1	713.56	-1	Quantifier	13.22	1	1.44	Vsec/cm2
SM	SM d18:1_24:0		[M+HCOOH-H]-	859.691	-1	799.671	-1	Quantifier	16.36	1	1.53	Vsec/cm2
SM	SM d18:1_24:1		[M+HCOOH-H]-	857.675	-1	797.655	-1	Quantifier	15.68	1	1.52	Vsec/cm2
SM	SM d32:1		[M+HCOOH-H]-	719.534	-1	659.512	-1	Quantifier	11.83	1	1.38	Vsec/cm2
SM	SM d32:2		[M+HCOOH-H]-	717.519	-1	657.499	-1	Quantifier	10.97	1	1.37	Vsec/cm2
SM	SM d33:1		[M+HCOOH-H]-	733.55	-1	673.529	-1	Quantifier	12.35	1	1.4	Vsec/cm2
SM	SM d34:0		[M+HCOOH-H]-	749.581	-1	689.559	-1	Quantifier	13.28	1	1.42	Vsec/cm2
SM	SM d34:2		[M+HCOOH-H]-	745.55	-1	685.529	-1	Quantifier	12.14	1	1.41	Vsec/cm2
SM	SM d35:1		[M+HCOOH-H]-	761.581	-1	701.562	-1	Quantifier	13.4	1	1.43	Vsec/cm2
SM	SM d35:2		[M+HCOOH-H]-	759.566	-1	699.542	-1	Quantifier	12.75	1	1.42	Vsec/cm2
SM	SM d36:3		[M+HCOOH-H]-	771.566	-1	711.541	-1	Quantifier	12.58	1	1.43	Vsec/cm2
SM	SM d38:1		[M+HCOOH-H]-	803.628	-1	743.607	-1	Quantifier	14.83	1	1.47	Vsec/cm2
SM	SM d38:2		[M+HCOOH-H]-	801.613	-1	741.59	-1	Quantifier	14.15	1	1.47	Vsec/cm2
SM	SM d38:3		[M+HCOOH-H]-	799.597	-1	739.576	-1	Quantifier	13.55	1	1.46	Vsec/cm2
SM	SM d39:1		[M+HCOOH-H]-	817.644	-1	757.623	-1	Quantifier	15.26	1	1.49	Vsec/cm2
SM	SM d40:1		[M+HCOOH-H]-	831.66	-1	771.639	-1	Quantifier	15.59	1	1.5	Vsec/cm2
SM	SM d40:2		[M+HCOOH-H]-	829.644	-1	769.623	-1	Quantifier	15.07	1	1.49	Vsec/cm2
SM	SM d40:3		[M+HCOOH-H]-	827.628	-1	768.553	-1	Quantifier	14.43	1	1.48	Vsec/cm2
SM	SM d41:1		[M+HCOOH-H]-	845.675	-1	785.654	-1	Quantifier	15.99	1	1.51	Vsec/cm2
SM	SM d41:2		[M+HCOOH-H]-	843.66	-1	783.638	-1	Quantifier	15.48	1	1.51	Vsec/cm2
SM	SM d41:3		[M+HCOOH-H]-	841.644	-1	781.626	-1	Quantifier	14.77	1	1.5	Vsec/cm2
SM	SM d44:2		[M+HCOOH-H]-	885.707	-1	825.685	-1	Quantifier	16.37	1	1.55	Vsec/cm2
SM	SM d44:3		[M+HCOOH-H]-	883.691	-1	823.67	-1	Quantifier	15.91	1	1.55	Vsec/cm2
CE	CE 14:0		[M+NH4]+	614.586	1	369.351	1	Quantifier	19.12	1	1.37404	Vsec/cm2
CE	CE 14:1		[M+NH4]+	612.57	1	369.35	1	Quantifier	18.92	1	1.36081	Vsec/cm2
CE	CE 16:0		[M+NH4]+	642.618	1	369.351	1	Quantifier	19.36	1	1.39132	Vsec/cm2
CE	CE 16:1		[M+NH4]+	640.602	1	369.35	1	Quantifier	19.12	1	1.38883	Vsec/cm2
CE	CE 17:0		[M+NH4]+	656.633	1	369.351	1	Quantifier	19.45	1	1.40434	Vsec/cm2
CE	CE 18:0		[M+NH4]+	670.649	1	369.35	1	Quantifier	19.48	1	1.45303	Vsec/cm2
CE	CE 20:0		[M+NH4]+	698.679	1	369.351	1	Quantifier	19.69	1	1.45412	Vsec/cm2
CE	CE 20:3		[M+NH4]+	692.634	1	369.35	1	Quantifier	19.28	1	1.44666	Vsec/cm2
CE	CE 20:4		[M+NH4]+	690.62	1	369.351	1	Quantifier	19.11	1	1.43977	Vsec/cm2
CE	CE 20:5		[M+NH4]+	688.604	1	369.35	1	Quantifier	18.98	1	1.42702	Vsec/cm2
CE	CE 22:6		[M+NH4]+	714.617	1	369.351	1	Quantifier	19.08	1	1.45199	Vsec/cm2
Chol	Cholesterol		[M+H]+	369.352	1	161.132	1	Quantifier	13.02	1	1.50015	Vsec/cm2
Chol	Cholesterol d7		[M+H]+	376.395	1	161.136	1	Quantifier	12.84	1	1.01389	Vsec/cm2
DG	DG 14:0_16:0		[M+NH4]+	558.508	1	523.473	1	Quantifier	15	1	1.23984	Vsec/cm2
DG	DG 14:0_16:0		[M+NH4]+	558.508	1	313.273	1	Quantifier	15	1	1.23984	Vsec/cm2
DG	DG 16:1_18:2		[M+NH4]+	608.524	1	573.486	1	Quantifier	14.96	1	1.24646	Vsec/cm2
DG	DG 16:1_18:2		[M+NH4]+	608.524	1	311.258	1	Qualifier	14.96	1	1.24646	Vsec/cm2
DG	DG 17:0_18:1		[M+NH4]+	626.571	1	591.55	1	Quantifier	16.38	1	1.31915	Vsec/cm2
DG	DG 17:0_18:1		[M+NH4]+	626.571	1	339.304	1	Qualifier	16.38	1	1.31915	Vsec/cm2
DG	DG 18:0_16:0		[M+NH4]+	614.572	1	579.535	1	Quantifier	16.57	1	1.30373	Vsec/cm2
DG	DG 18:0_16:0		[M+NH4]+	614.572	1	313.273	1	Qualifier	16.57	1	1.30373	Vsec/cm2
DG	DG 18:0_18:0		[M+NH4]+	642.603	1	607.566	1	Quantifier	18.57	1	1.33709	Vsec/cm2
DG	DG 18:0_18:0		[M+NH4]+	642.603	1	341.304	1	Qualifier	18.57	1	1.33709	Vsec/cm2
DG	DG 18:0_18:1		[M+NH4]+	640.588	1	605.55	1	Quantifier	16.73	1	1.32386	Vsec/cm2
DG	DG 18:0_18:1		[M+NH4]+	640.588	1	339.304	1	Qualifier	16.73	1	1.32386	Vsec/cm2
DG	DG 18:1_18:1		[M+NH4]+	638.572	1	603.534	1	Quantifier	16.2	1	1.30818	Vsec/cm2
DG	DG 18:1_18:1		[M+NH4]+	638.572	1	339.304	1	Qualifier	16.2	1	1.30818	Vsec/cm2
DG	DG 18:1_18:2		[M+NH4]+	636.556	1	601.517	1	Quantifier	15.75	1	1.28518	Vsec/cm2
DG	DG 18:1_18:2		[M+NH4]+	636.556	1	339.289	1	Qualifier	15.75	1	1.28518	Vsec/cm2
DG	DG 18:2_18:2		[M+NH4]+	634.54	1	599.504	1	Quantifier	15.23	1	1.26413	Vsec/cm2
DG	DG 18:2_18:2		[M+NH4]+	634.54	1	337.304	1	Qualifier	15.23	1	1.26413	Vsec/cm2
DG	TG 10:0_14:0_16:0		[M+NH4]+	712.647	1	439.378	1	Quantifier	18.24	1	1.42114	Vsec/cm2
DG	TG 10:0_14:0_16:0		[M+NH4]+	712.647	1	467.409	1	Quantifier	18.24	1	1.42114	Vsec/cm2
DG	TG 10:0_14:0_16:0		[M+NH4]+	712.647	1	523.472	1	Quantifier	18.24	1	1.42114	Vsec/cm2
DG	TG 12:0_16:0_12:0_Iso		[M+NH4]+	712.647	1	495.44	1	Quantifier	18.24	1	1.42114	Vsec/cm2
DG	TG 10:0_14:1_16:0		[M+NH4]+	710.631	1	437.362	1	Quantifier	17.91	1	1.39812	Vsec/cm2
DG	TG 10:0_14:1_16:0		[M+NH4]+	710.631	1	521.458	1	Quantifier	17.91	1	1.39812	Vsec/cm2
DG	TG 10:0_12:0_18:1_Iso		[M+NH4]+	710.631	1	411.348	1	Quantifier	17.91	1	1.39812	Vsec/cm2
DG	TG 10:0_12:0_18:1_Iso		[M+NH4]+	710.631	1	521.458	1	Quantifier	17.91	1	1.39812	Vsec/cm2
DG	TG 10:0_12:0_18:1_Iso		[M+NH4]+	710.631	1	493.425	1	Quantifier	17.91	1	1.39812	Vsec/cm2
DG	TG 6:0_18:1_16:0_Iso		[M+NH4]+	710.631	1	577.519	1	Quantifier	17.91	1	1.39812	Vsec/cm2
DG	TG 10:0_16:0_18:2		[M+NH4]+	764.676	1	467.409	1	Quantifier	18.41	1	1.45633	Vsec/cm2
DG	TG 10:0_16:0_18:2		[M+NH4]+	764.676	1	491.409	1	Quantifier	18.41	1	1.45633	Vsec/cm2
DG	TG 10:0_16:0_18:2		[M+NH4]+	764.676	1	575.504	1	Quantifier	18.41	1	1.45633	Vsec/cm2
DG	TG 10:0_16:1_18:1_Iso		[M+NH4]+	764.676	1	465.394	1	Quantifier	18.41	1	1.45633	Vsec/cm2
DG	TG 10:0_16:1_18:1_Iso		[M+NH4]+	764.676	1	493.424	1	Quantifier	18.41	1	1.45633	Vsec/cm2
DG	TG 12:0_14:0_18:2_Iso		[M+NH4]+	764.676	1	547.472	1	Quantifier	18.41	1	1.45633	Vsec/cm2
DG	TG 12:0_14:0_18:2_Iso		[M+NH4]+	764.676	1	519.442	1	Quantifier	18.41	1	1.45633	Vsec/cm2
DG	TG 10:0_18:2_18:2		[M+NH4]+	788.677	1	491.41	1	Quantifier	18.31	1	1.4626	Vsec/cm2
DG	TG 10:0_18:2_18:2		[M+NH4]+	788.677	1	599.565	1	Quantifier	18.31	1	1.4626	Vsec/cm2
DG	TG 10:1_14:1_22:2_Iso		[M+NH4]+	788.677	1	545.457	1	Quantifier	18.31	1	1.4626	Vsec/cm2
DG	TG 12:1_16:1_18:2_Iso		[M+NH4]+	788.677	1	573.486	1	Quantifier	18.31	1	1.4626	Vsec/cm2
DG	TG 12:1_16:1_18:2_Iso		[M+NH4]+	788.677	1	517.422	1	Quantifier	18.31	1	1.4626	Vsec/cm2
DG	TG 11:1_14:0_16:0		[M+NH4]+	724.644	1	451.38	1	Quantifier	18.14	1	1.42186	Vsec/cm2
DG	TG 11:1_14:0_16:0		[M+NH4]+	724.644	1	479.409	1	Quantifier	18.14	1	1.42186	Vsec/cm2
TG	TG 11:0_14:0_16:1_Iso		[M+NH4]+	724.644	1	453.396	1	Quantifier	18.14	1	1.42186	Vsec/cm2
TG	TG 11:0_14:1_16:0_Iso		[M+NH4]+	724.644	1	481.419	1	Quantifier	18.14	1	1.42186	Vsec/cm2
TG	TG 12:0_14:0_15:0		[M+NH4]+	726.663	1	481.423	1	Quantifier	18.39	1	1.43804	Vsec/cm2
TG	TG 12:0_14:0_15:0		[M+NH4]+	726.663	1	509.46	1	Quantifier	18.39	1	1.43804	Vsec/cm2
TG	TG 12:0_14:0_15:0		[M+NH4]+	726.663	1	467.413	1	Quantifier	18.39	1	1.43804	Vsec/cm2
TG	TG 10:0_16:0_15:0_Iso		[M+NH4]+	726.663	1	453.395	1	Quantifier	18.39	1	1.43804	Vsec/cm2
TG	TG 10:0_16:0_15:0_Iso		[M+NH4]+	726.663	1	537.493	1	Quantifier	18.39	1	1.43804	Vsec/cm2
TG	TG 10:0_14:0_17:0_Iso		[M+NH4]+	726.663	1	439.382	1	Quantifier	18.39	1	1.43804	Vsec/cm2
TG	TG 12:0_14:0_16:0		[M+NH4]+	740.678	1	467.409	1	Quantifier	18.54	1	1.44661	Vsec/cm2
TG	TG 12:0_14:0_16:0		[M+NH4]+	740.678	1	523.472	1	Quantifier	18.54	1	1.44661	Vsec/cm2
TG	TG 12:0_14:0_16:0		[M+NH4]+	740.678	1	495.441	1	Quantifier	18.54	1	1.44661	Vsec/cm2
TG	TG 13:0_13:0_16:0_Iso		[M+NH4]+	740.678	1	509.457	1	Quantifier	18.54	1	1.44661	Vsec/cm2
TG	TG 12:0_16:0_16:0		[M+NH4]+	766.691	1	495.441	1	Quantifier	18.76	1	1.47105	Vsec/cm2
TG	TG 12:0_16:0_16:0		[M+NH4]+	766.691	1	551.502	1	Quantifier	18.76	1	1.47105	Vsec/cm2
TG	TG 14:0_14:0_16:0_Iso		[M+NH4]+	766.691	1	523.472	1	Quantifier	18.76	1	1.47105	Vsec/cm2
TG	TG 12:0_16:0_16:1		[M+NH4]+	766.691	1	493.425	1	Quantifier	18.61	1	1.47105	Vsec/cm2
TG	TG 12:0_16:0_16:1		[M+NH4]+	766.691	1	495.441	1	Quantifier	18.61	1	1.47105	Vsec/cm2
TG	TG 12:0_16:0_16:1		[M+NH4]+	766.691	1	493.425	1	Quantifier	18.61	1	1.47105	Vsec/cm2
TG	TG 10:0_18:1_16:0_Iso		[M+NH4]+	766.691	1	467.409	1	Quantifier	18.61	1	1.47105	Vsec/cm2
TG	TG 10:0_18:1_16:0_Iso		[M+NH4]+	766.691	1	577.516	1	Quantifier	18.61	1	1.47105	Vsec/cm2
TG	TG 16:0_14:0_14:1_Iso		[M+NH4]+	766.691	1	521.456	1	Quantifier	18.61	1	1.47105	Vsec/cm2
TG	TG 14:0_15:0_16:1		[M+NH4]+	780.709	1	535.487	1	Quantifier	18.7	1	1.48352	Vsec/cm2
TG	TG 14:0_16:0_16:0		[M+NH4]+	796.74	1	523.471	1	Quantifier	18.92	1	1.50826	Vsec/cm2
TG	TG 14:0_16:0_16:0		[M+NH4]+	796.74	1	551.503	1	Quantifier	18.92	1	1.50826	Vsec/cm2
TG	TG 14:0_15:0_17:0_Iso		[M+NH4]+	796.74	1	537.487	1	Quantifier	18.92	1	1.50826	Vsec/cm2
TG	TG 14:0_14:0_18:0_Iso		[M+NH4]+	796.74	1	495.438	1	Quantifier	18.92	1	1.50826	Vsec/cm2
TG	TG 14:0_16:0_16:1		[M+NH4]+	794.724	1	521.457	1	Quantifier	18.8	1	1.49795	Vsec/cm2
TG	TG 14:0_16:0_16:1		[M+NH4]+	794.724	1	549.488	1	Quantifier	18.8	1	1.49795	Vsec/cm2
TG	TG 14:0_16:0_16:1		[M+NH4]+	794.724	1	523.473	1	Quantifier	18.8	1	1.49795	Vsec/cm2
TG	TG 12:0_18:1_16:0_Iso		[M+NH4]+	794.724	1	495.441	1	Quantifier	18.8	1	1.49795	Vsec/cm2
TG	TG 12:0_18:1_16:0_Iso		[M+NH4]+	794.724	1	577.519	1	Quantifier	18.8	1	1.49795	Vsec/cm2
TG	TG 14:0_16:0_18:1		[M+NH4]+	822.754	1	549.488	1	Quantifier	18.97	1	1.52777	Vsec/cm2
TG	TG 14:0_16:0_18:1		[M+NH4]+	822.754	1	523.472	1	Quantifier	18.97	1	1.52777	Vsec/cm2
TG	TG 14:0_16:0_18:1		[M+NH4]+	822.754	1	571.519	1	Quantifier	18.97	1	1.52777	Vsec/cm2
TG	TG 14:0_16:0_25:0		[M+NH4]+	922.878	1	649.615	1	Quantifier	19.75	1	1.6409	Vsec/cm2
TG	TG 14:0_16:0_25:0		[M+NH4]+	922.878	1	523.477	1	Quantifier	19.75	1	1.6409	Vsec/cm2
TG	TG 14:0_16:0_25:0		[M+NH4]+	922.878	1	677.644	1	Quantifier	19.75	1	1.6409	Vsec/cm2
TG	TG 14:0_16:1_14:0 d5		[M+NH4]+	771.723	1	526.488	1	Quantifier	18.57	1	1.46379	Vsec/cm2
TG	TG 14:0_16:1_18:1		[M+NH4]+	820.739	1	549.487	1	Quantifier	18.82	1	1.51745	Vsec/cm2
TG	TG 14:0_16:1_18:1		[M+NH4]+	820.739	1	521.456	1	Quantifier	18.82	1	1.51745	Vsec/cm2
TG	TG 14:0_16:1_18:1		[M+NH4]+	820.739	1	575.503	1	Quantifier	18.82	1	1.51745	Vsec/cm2
TG	TG 14:0_16:0_18:2_Iso		[M+NH4]+	820.739	1	547.472	1	Quantifier	18.82	1	1.51745	Vsec/cm2
TG	TG 14:0_16:0_18:2_Iso		[M+NH4]+	820.739	1	521.456	1	Quantifier	18.82	1	1.51745	Vsec/cm2
TG	TG 14:0_18:2_18:2		[M+NH4]+	844.737	1	547.472	1	Quantifier	18.77	1	1.52712	Vsec/cm2
TG	TG 14:0_18:2_18:2		[M+NH4]+	844.737	1	599.503	1	Quantifier	18.77	1	1.52712	Vsec/cm2
TG	TG 14:0_16:1_20:3_Iso		[M+NH4]+	844.737	1	573.488	1	Quantifier	18.77	1	1.52712	Vsec/cm2
TG	TG 14:0_18:2_18:3		[M+NH4]+	842.722	1	547.467	1	Quantifier	18.64	1	1.52464	Vsec/cm2
TG	TG 14:0_18:2_18:3		[M+NH4]+	842.722	1	545.456	1	Quantifier	18.64	1	1.52464	Vsec/cm2
TG	TG 14:0_18:2_18:3		[M+NH4]+	842.722	1	597.487	1	Quantifier	18.64	1	1.52464	Vsec/cm2
TG	TG 14:1_18:1_18:3_Iso		[M+NH4]+	842.722	1	599.503	1	Quantifier	18.64	1	1.52464	Vsec/cm2
TG	TG 14:1_18:1_18:3_Iso		[M+NH4]+	842.722	1	543.443	1	Quantifier	18.64	1	1.52464	Vsec/cm2
TG	TG 14:0_16:1_20:4_Iso		[M+NH4]+	842.722	1	571.47	1	Quantifier	18.64	1	1.52464	Vsec/cm2
TG	TG 14:0_16:1_20:4_Iso		[M+NH4]+	842.722	1	521.457	1	Quantifier	18.64	1	1.52464	Vsec/cm2
TG	TG 12:0_16:0_22:5_Iso		[M+NH4]+	842.722	1	625.52	1	Quantifier	18.64	1	1.52464	Vsec/cm2
TG	TG 12:0_16:0_22:5_Iso		[M+NH4]+	842.722	1	495.431	1	Quantifier	18.64	1	1.52464	Vsec/cm2
TG	TG 14:1_17:2_18:2		[M+NH4]+	828.697	1	585.55	1	Quantifier	18.58	1	1.50925	Vsec/cm2
TG	TG 14:1_18:2_18:3		[M+NH4]+	840.706	1	545.457	1	Quantifier	18.52	1	1.51237	Vsec/cm2
TG	TG 14:1_18:2_18:3		[M+NH4]+	840.706	1	543.439	1	Quantifier	18.52	1	1.51237	Vsec/cm2
TG	TG 14:1_18:2_18:3		[M+NH4]+	840.706	1	597.489	1	Quantifier	18.52	1	1.51237	Vsec/cm2
TG	TG 14:2_18:1_18:3_Iso		[M+NH4]+	840.706	1	599.565	1	Quantifier	18.52	1	1.51237	Vsec/cm2
TG	TG 14:2_18:1_18:3_Iso		[M+NH4]+	840.706	1	541.425	1	Quantifier	18.52	1	1.51237	Vsec/cm2
TG	TG 15:0_16:0_16:0		[M+NH4]+	810.753	1	537.487	1	Quantifier	19	1	1.52513	Vsec/cm2
TG	TG 15:0_16:0_16:0		[M+NH4]+	810.753	1	551.506	1	Quantifier	19	1	1.52513	Vsec/cm2
TG	TG 15:0_14:0_18:0_Iso		[M+NH4]+	810.753	1	565.521	1	Quantifier	19	1	1.52513	Vsec/cm2
TG	TG 15:0_14:0_18:0_Iso		[M+NH4]+	810.753	1	509.457	1	Quantifier	19	1	1.52513	Vsec/cm2
TG	TG 15:0_15:0_17:0_Iso		[M+NH4]+	810.753	1	523.472	1	Quantifier	19	1	1.52513	Vsec/cm2
TG	TG 15:0_16:0_16:1		[M+NH4]+	808.738	1	535.47	1	Quantifier	18.87	1	1.51286	Vsec/cm2
TG	TG 15:0_16:0_16:1		[M+NH4]+	808.738	1	537.482	1	Quantifier	18.87	1	1.51286	Vsec/cm2
TG	TG 15:0_16:0_16:1		[M+NH4]+	808.738	1	549.49	1	Quantifier	18.87	1	1.51286	Vsec/cm2
TG	TG 15:0_15:0_18:1_Iso		[M+NH4]+	808.738	1	563.501	1	Quantifier	18.87	1	1.51286	Vsec/cm2
TG	TG 13:0_16:0_18:1_Iso		[M+NH4]+	808.738	1	509.455	1	Quantifier	18.87	1	1.51286	Vsec/cm2
TG	TG 15:0_16:0_18:1		[M+NH4]+	836.769	1	563.503	1	Quantifier	19.05	1	1.54218	Vsec/cm2
TG	TG 15:0_16:0_18:1		[M+NH4]+	836.769	1	577.52	1	Quantifier	19.05	1	1.54218	Vsec/cm2
TG	TG 15:0_16:0_18:1		[M+NH4]+	836.769	1	537.485	1	Quantifier	19.05	1	1.54218	Vsec/cm2
TG	TG 15:0_17:0_19:1_Iso		[M+NH4]+	836.769	1	551.508	1	Quantifier	19.05	1	1.54218	Vsec/cm2
TG	TG 15:0_16:1_16:1		[M+NH4]+	806.724	1	547.503	1	Quantifier	18.76	1	1.50793	Vsec/cm2
TG	TG 15:0_16:1_16:1		[M+NH4]+	806.724	1	535.473	1	Quantifier	18.76	1	1.50793	Vsec/cm2
TG	TG 15:0_16:0_16:2_Iso		[M+NH4]+	806.724	1	547.503	1	Quantifier	18.76	1	1.50793	Vsec/cm2
TG	TG 15:0_16:0_16:2_Iso		[M+NH4]+	806.724	1	535.473	1	Quantifier	18.76	1	1.50793	Vsec/cm2
TG	TG 14:1_17:1_16:0_Iso		[M+NH4]+	806.724	1	521.458	1	Quantifier	18.76	1	1.50793	Vsec/cm2
TG	TG 14:1_17:1_16:0_Iso		[M+NH4]+	806.724	1	563.51	1	Quantifier	18.76	1	1.50793	Vsec/cm2
TG	TG 14:1_17:1_16:0_Iso		[M+NH4]+	806.724	1	533.46	1	Quantifier	18.76	1	1.50793	Vsec/cm2
TG	TG 13:0_18:1_16:1_Iso		[M+NH4]+	806.724	1	575.51	1	Quantifier	18.76	1	1.50793	Vsec/cm2
TG	TG 13:0_18:1_16:1_Iso		[M+NH4]+	806.724	1	507.444	1	Quantifier	18.76	1	1.50793	Vsec/cm2
TG	TG 15:0_16:1_18:1		[M+NH4]+	834.752	1	535.472	1	Quantifier	18.94	1	1.53236	Vsec/cm2
TG	TG 15:0_16:1_18:1		[M+NH4]+	834.752	1	575.507	1	Quantifier	18.94	1	1.53236	Vsec/cm2
TG	TG 15:0_16:1_18:1		[M+NH4]+	834.752	1	563.508	1	Quantifier	18.94	1	1.53236	Vsec/cm2
TG	TG 15:0_16:0_18:2_Iso		[M+NH4]+	834.752	1	561.489	1	Quantifier	18.94	1	1.53236	Vsec/cm2
TG	TG 15:0_16:0_18:2_Iso		[M+NH4]+	834.752	1	537.487	1	Quantifier	18.94	1	1.53236	Vsec/cm2
TG	TG 15:0_16:1_18:2		[M+NH4]+	832.738	1	535.472	1	Quantifier	18.8	1	1.52498	Vsec/cm2
TG	TG 15:0_16:1_18:2		[M+NH4]+	832.738	1	561.488	1	Quantifier	18.8	1	1.52498	Vsec/cm2
TG	TG 15:1_14:0_20:2_Iso		[M+NH4]+	832.738	1	561.488	1	Quantifier	18.8	1	1.52498	Vsec/cm2
TG	TG 15:1_14:0_20:2_Iso		[M+NH4]+	832.738	1	573.487	1	Quantifier	18.8	1	1.52498	Vsec/cm2
TG	TG 15:0_18:2_18:2		[M+NH4]+	858.754	1	561.488	1	Quantifier	18.9	1	1.49793	Vsec/cm2
TG	TG 15:0_18:2_18:2		[M+NH4]+	858.754	1	599.503	1	Quantifier	18.9	1	1.49793	Vsec/cm2
TG	TG 15:1_16:1_20:2_Iso		[M+NH4]+	858.754	1	587.506	1	Quantifier	18.9	1	1.49793	Vsec/cm2
TG	TG 15:0_18:2_18:3		[M+NH4]+	856.74	1	559.472	1	Quantifier	18.71	1	1.53954	Vsec/cm2
TG	TG 15:0_18:2_18:3		[M+NH4]+	856.74	1	561.488	1	Quantifier	18.71	1	1.53954	Vsec/cm2
TG	TG 15:0_18:2_18:3		[M+NH4]+	856.74	1	597.486	1	Quantifier	18.71	1	1.53954	Vsec/cm2
TG	TG 15:0_16:1_20:4_Iso		[M+NH4]+	856.74	1	585.486	1	Quantifier	18.71	1	1.53954	Vsec/cm2
TG	TG 15:0_16:1_20:4_Iso		[M+NH4]+	856.74	1	535.468	1	Quantifier	18.71	1	1.53954	Vsec/cm2
TG	TG 15:1_16:1_18:2		[M+NH4]+	830.721	1	533.46	1	Quantifier	18.64	1	1.51516	Vsec/cm2
TG	TG 15:1_16:1_18:2		[M+NH4]+	830.721	1	573.486	1	Quantifier	18.64	1	1.51516	Vsec/cm2
TG	TG 15:1_16:1_18:2		[M+NH4]+	830.721	1	559.473	1	Quantifier	18.64	1	1.51516	Vsec/cm2
TG	TG 15:0_16:2_18:2_Iso		[M+NH4]+	830.721	1	571.472	1	Quantifier	18.64	1	1.51516	Vsec/cm2
TG	TG 15:0_16:2_18:2_Iso		[M+NH4]+	830.721	1	561.474	1	Quantifier	18.64	1	1.51516	Vsec/cm2
TG	TG 13:0_18:2_18:2_Iso		[M+NH4]+	830.721	1	599.5	1	Quantifier	18.64	1	1.51516	Vsec/cm2
TG	TG 15:1_18:2_18:3		[M+NH4]+	854.723	1	597.565	1	Quantifier	18.68	1	1.52678	Vsec/cm2
TG	TG 15:1_18:2_18:3		[M+NH4]+	854.723	1	597.565	1	Quantifier	18.68	1	1.52678	Vsec/cm2
TG	TG 15:1_18:2_18:3		[M+NH4]+	854.723	1	597.565	1	Quantifier	18.68	1	1.52678	Vsec/cm2
TG	TG 16:0_16:0_16:0		[M+NH4]+	824.768	1	551.503	1	Quantifier	19.11	1	1.54004	Vsec/cm2
TG	TG 16:0_16:0_18:0		[M+NH4]+	852.8	1	579.535	1	Quantifier	19.3	1	1.56985	Vsec/cm2
TG	TG 16:0_16:0_18:0		[M+NH4]+	852.8	1	551.504	1	Quantifier	19.3	1	1.56985	Vsec/cm2
TG	TG 15:0_17:0_18:0_Iso		[M+NH4]+	852.8	1	565.512	1	Quantifier	19.3	1	1.56985	Vsec/cm2
TG	TG 15:0_17:0_18:0_Iso		[M+NH4]+	852.8	1	593.558	1	Quantifier	19.3	1	1.56985	Vsec/cm2
TG	TG 16:0_16:0_18:1		[M+NH4]+	850.785	1	577.534	1	Quantifier	18.62	1	1.55954	Vsec/cm2
TG	TG 16:0_16:0_18:1		[M+NH4]+	850.785	1	551.503	1	Quantifier	18.62	1	1.55954	Vsec/cm2
TG	TG 16:0_16:0_24:0		[M+NH4]+	936.894	1	663.628	1	Quantifier	19.84	1	1.6053	Vsec/cm2
TG	TG 16:0_16:0_25:0		[M+NH4]+	950.908	1	677.644	1	Quantifier	19.94	1	1.66725	Vsec/cm2
TG	TG 16:0_16:1_18:1		[M+NH4]+	848.768	1	575.503	1	Quantifier	19.01	1	1.54726	Vsec/cm2
TG	TG 16:0_16:1_18:1		[M+NH4]+	848.768	1	549.488	1	Quantifier	19.01	1	1.54726	Vsec/cm2
TG	TG 16:0_16:1_18:1		[M+NH4]+	848.768	1	577.518	1	Quantifier	19.01	1	1.54726	Vsec/cm2
TG	TG 14:0_18:1_18:1_Iso		[M+NH4]+	848.768	1	603.535	1	Quantifier	19.01	1	1.54726	Vsec/cm2
TG	TG 16:0_16:1_25:0		[M+NH4]+	948.894	1	675.644	1	Quantifier	19.79	1	1.66134	Vsec/cm2
TG	TG 16:0_17:0_18:1		[M+NH4]+	864.8	1	591.497	1	Quantifier	19.25	1	1.57934	Vsec/cm2
TG	TG 16:0_17:0_18:1		[M+NH4]+	864.8	1	565.484	1	Quantifier	19.25	1	1.57934	Vsec/cm2
TG	TG 16:0_17:0_18:1		[M+NH4]+	864.8	1	577.52	1	Quantifier	19.25	1	1.57934	Vsec/cm2
TG	TG 16:0_17:1_18:1		[M+NH4]+	862.784	1	563.504	1	Quantifier	19.1	1	1.56167	Vsec/cm2
TG	TG 16:0_17:1_18:1		[M+NH4]+	862.784	1	589.521	1	Quantifier	19.1	1	1.56167	Vsec/cm2
TG	TG 16:0_17:1_18:1		[M+NH4]+	862.784	1	577.519	1	Quantifier	19.1	1	1.56167	Vsec/cm2
TG	TG 16:0_18:0_18:0		[M+NH4]+	880.831	1	579.533	1	Quantifier	19.49	1	1.59916	Vsec/cm2
TG	TG 16:0_18:0_18:0		[M+NH4]+	880.831	1	607.563	1	Quantifier	19.49	1	1.59916	Vsec/cm2
TG	TG 16:0_16:0_20:0_Iso		[M+NH4]+	880.831	1	551.503	1	Quantifier	19.49	1	1.59916	Vsec/cm2
TG	TG 16:0_18:0_18:1		[M+NH4]+	878.815	1	577.518	1	Quantifier	19.31	1	1.58885	Vsec/cm2
TG	TG 16:0_18:0_18:1		[M+NH4]+	878.815	1	579.533	1	Quantifier	19.31	1	1.58885	Vsec/cm2
TG	TG 16:0_18:0_18:1		[M+NH4]+	878.815	1	605.549	1	Quantifier	19.31	1	1.58885	Vsec/cm2
TG	TG 16:0_18:1_18:1		[M+NH4]+	876.801	1	577.519	1	Quantifier	19.18	1	1.57902	Vsec/cm2
TG	TG 16:0_18:1_18:1		[M+NH4]+	876.801	1	603.535	1	Quantifier	19.18	1	1.57902	Vsec/cm2
TG	TG 16:0_18:1_18:2		[M+NH4]+	874.786	1	575.504	1	Quantifier	19.08	1	1.56919	Vsec/cm2
TG	TG 16:0_18:1_18:2		[M+NH4]+	874.786	1	577.518	1	Quantifier	19.08	1	1.56919	Vsec/cm2
TG	TG 16:0_18:1_18:2		[M+NH4]+	874.786	1	601.519	1	Quantifier	19.08	1	1.56919	Vsec/cm2
TG	TG 16:0_18:1_21:0		[M+NH4]+	920.864	1	577.51	1	Quantifier	19.6	1	1.63303	Vsec/cm2
TG	TG 16:0_18:1_21:0		[M+NH4]+	920.864	1	621.542	1	Quantifier	19.6	1	1.63303	Vsec/cm2
TG	TG 17:0_18:1_20:0_Iso		[M+NH4]+	920.864	1	591.55	1	Quantifier	19.6	1	1.63303	Vsec/cm2
TG	TG 16:0_18:1_22:0		[M+NH4]+	934.878	1	661.62	1	Quantifier	19.69	1	1.64302	Vsec/cm2
TG	TG 16:0_18:1_22:0		[M+NH4]+	934.878	1	635.598	1	Quantifier	19.69	1	1.64302	Vsec/cm2
TG	TG 16:0_18:1_22:0		[M+NH4]+	934.878	1	577.522	1	Quantifier	19.69	1	1.64302	Vsec/cm2
TG	TG 16:0_16:1_24:0_Iso		[M+NH4]+	934.878	1	549.485	1	Quantifier	19.69	1	1.64302	Vsec/cm2
TG	TG 16:0_16:1_24:0_Iso		[M+NH4]+	934.878	1	663.628	1	Quantifier	19.69	1	1.64302	Vsec/cm2
TG	TG 16:0_18:2_18:2		[M+NH4]+	872.771	1	575.503	1	Quantifier	18.93	1	1.55692	Vsec/cm2
TG	TG 16:0_18:2_18:2		[M+NH4]+	872.771	1	599.504	1	Quantifier	18.93	1	1.55692	Vsec/cm2
TG	TG 16:1_18:1_18:2_Iso		[M+NH4]+	872.771	1	573.487	1	Quantifier	18.93	1	1.55692	Vsec/cm2
TG	TG 16:1_18:1_18:2_Iso		[M+NH4]+	872.771	1	601.518	1	Quantifier	18.93	1	1.55692	Vsec/cm2
TG	TG 16:0_18:2_22:6		[M+NH4]+	920.77	1	647.628	1	Quantifier	18.85	1	1.59088	Vsec/cm2
TG	TG 16:0_20:4_22:6		[M+NH4]+	944.769	1	671.659	1	Quantifier	18.79	1	1.60295	Vsec/cm2
TG	TG 16:1_16:0_18:2		[M+NH4]+	846.755	1	549.488	1	Quantifier	18.87	1	1.4914	Vsec/cm2
TG	TG 16:1_16:0_18:2		[M+NH4]+	846.755	1	575.503	1	Quantifier	18.87	1	1.4914	Vsec/cm2
TG	TG 16:1_16:0_18:2		[M+NH4]+	846.755	1	573.487	1	Quantifier	18.87	1	1.4914	Vsec/cm2
TG	TG 16:1_16:1_18:1_Iso		[M+NH4]+	846.755	1	547.472	1	Quantifier	18.87	1	1.4914	Vsec/cm2
TG	TG 16:1_14:0_20:2_Iso		[M+NH4]+	846.755	1	601.518	1	Quantifier	18.87	1	1.4914	Vsec/cm2
TG	TG 16:1_16:1_16:1		[M+NH4]+	818.723	1	547.472	1	Quantifier	18.69	1	1.4616	Vsec/cm2
TG	TG 14:2_16:0_18:1_Iso		[M+NH4]+	818.723	1	519.44	1	Quantifier	18.69	1	1.4616	Vsec/cm2
TG	TG 14:2_16:0_18:1_Iso		[M+NH4]+	818.723	1	545.456	1	Quantifier	18.69	1	1.4616	Vsec/cm2
TG	TG 14:0_16:1_18:2_Iso		[M+NH4]+	818.723	1	573.489	1	Quantifier	18.69	1	1.4616	Vsec/cm2
TG	TG 14:1_16:1_18:1_Iso		[M+NH4]+	818.723	1	575.502	1	Quantifier	18.69	1	1.4616	Vsec/cm2
TG	TG 16:1_18:2_18:2		[M+NH4]+	870.754	1	573.487	1	Quantifier	18.81	1	1.55199	Vsec/cm2
TG	TG 16:1_18:2_18:2		[M+NH4]+	870.754	1	599.503	1	Quantifier	18.81	1	1.55199	Vsec/cm2
TG	TG 16:0_18:2_18:3_Iso		[M+NH4]+	870.754	1	575.502	1	Quantifier	18.81	1	1.55199	Vsec/cm2
TG	TG 16:0_18:2_18:3_Iso		[M+NH4]+	870.754	1	597.487	1	Quantifier	18.81	1	1.55199	Vsec/cm2
TG	TG 16:0_18:1_18:4_Iso		[M+NH4]+	870.754	1	571.472	1	Quantifier	18.81	1	1.55199	Vsec/cm2
TG	TG 16:1_18:2_18:3		[M+NH4]+	868.738	1	573.487	1	Quantifier	18.71	1	1.54461	Vsec/cm2
TG	TG 16:1_18:2_18:3		[M+NH4]+	868.738	1	571.472	1	Quantifier	18.71	1	1.54461	Vsec/cm2
TG	TG 16:1_18:2_18:3		[M+NH4]+	868.738	1	597.488	1	Quantifier	18.71	1	1.54461	Vsec/cm2
TG	TG 16:0_16:2_20:4_Iso		[M+NH4]+	868.738	1	547.47	1	Quantifier	18.71	1	1.54461	Vsec/cm2
TG	TG 16:0_16:2_20:4_Iso		[M+NH4]+	868.738	1	595.473	1	Quantifier	18.71	1	1.54461	Vsec/cm2
TG	TG 16:1_18:3_18:3		[M+NH4]+	866.721	1	571.474	1	Quantifier	18.59	1	1.53625	Vsec/cm2
TG	TG 16:1_18:3_18:3		[M+NH4]+	866.721	1	595.473	1	Quantifier	18.59	1	1.53625	Vsec/cm2
TG	TG 16:1_18:3_18:3		[M+NH4]+	866.721	1	597.565	1	Quantifier	18.59	1	1.53625	Vsec/cm2
TG	TG 16:3_18:2_18:2_Iso		[M+NH4]+	866.721	1	569.453	1	Quantifier	18.59	1	1.53625	Vsec/cm2
TG	TG 16:3_18:2_18:2_Iso		[M+NH4]+	866.721	1	599.499	1	Quantifier	18.59	1	1.53625	Vsec/cm2
TG	TG 16:1_16:2_20:4_Iso		[M+NH4]+	866.721	1	545.458	1	Quantifier	18.59	1	1.53625	Vsec/cm2
TG	TG 17:0_17:1_17:0 d5		[M+NH4]+	869.831	1	582.551	1	Quantifier	19.22	1	1.57157	Vsec/cm2
TG	TG 17:0_18:1_18:1		[M+NH4]+	890.816	1	591.535	1	Quantifier	19.27	1	1.614	Vsec/cm2
TG	TG 17:0_18:1_18:1		[M+NH4]+	890.816	1	603.539	1	Quantifier	19.27	1	1.614	Vsec/cm2
TG	TG 16:0_18:1_19:1_Iso		[M+NH4]+	890.816	1	617.55	1	Quantifier	19.27	1	1.614	Vsec/cm2
TG	TG 16:0_18:1_19:1_Iso		[M+NH4]+	890.816	1	577.52	1	Quantifier	19.27	1	1.614	Vsec/cm2
TG	TG 17:0_18:1_18:2		[M+NH4]+	888.799	1	589.519	1	Quantifier	19.12	1	1.58409	Vsec/cm2
TG	TG 17:0_18:1_18:2		[M+NH4]+	888.799	1	591.534	1	Quantifier	19.12	1	1.58409	Vsec/cm2
TG	TG 17:0_18:1_18:2		[M+NH4]+	888.799	1	601.517	1	Quantifier	19.12	1	1.58409	Vsec/cm2
TG	TG 16:0_18:2_19:1_Iso		[M+NH4]+	888.799	1	575.503	1	Quantifier	19.12	1	1.58409	Vsec/cm2
TG	TG 16:0_18:2_19:1_Iso		[M+NH4]+	888.799	1	615.536	1	Quantifier	19.12	1	1.58409	Vsec/cm2
TG	TG 17:1_18:1_18:2		[M+NH4]+	886.785	1	589.55	1	Quantifier	18.98	1	1.52624	Vsec/cm2
TG	TG 17:1_18:1_18:2		[M+NH4]+	886.785	1	587.55	1	Quantifier	18.98	1	1.52624	Vsec/cm2
TG	TG 17:1_18:1_18:2		[M+NH4]+	886.785	1	601.565	1	Quantifier	18.98	1	1.52624	Vsec/cm2
TG	TG 17:1_18:1_20:4		[M+NH4]+	910.784	1	625.597	1	Quantifier	18.87	1	1.59369	Vsec/cm2
TG	TG 17:1_18:2_18:2		[M+NH4]+	884.769	1	587.504	1	Quantifier	18.92	1	1.56884	Vsec/cm2
TG	TG 17:1_18:2_18:2		[M+NH4]+	884.769	1	599.502	1	Quantifier	18.92	1	1.56884	Vsec/cm2
TG	TG 17:0_18:1_18:4_Iso		[M+NH4]+	884.769	1	597.485	1	Quantifier	18.92	1	1.56884	Vsec/cm2
TG	TG 17:0_18:1_18:4_Iso		[M+NH4]+	884.769	1	585.487	1	Quantifier	18.92	1	1.56884	Vsec/cm2
TG	TG 17:1_18:2_18:3		[M+NH4]+	882.754	1	597.565	1	Quantifier	18.82	1	1.51835	Vsec/cm2
TG	TG 18:0_18:0_18:0		[M+NH4]+	908.863	1	607.567	1	Quantifier	19.65	1	1.63091	Vsec/cm2
TG	TG 18:0_18:1_18:1		[M+NH4]+	904.831	1	605.549	1	Quantifier	19.35	1	1.60881	Vsec/cm2
TG	TG 18:0_18:1_18:1		[M+NH4]+	904.831	1	603.534	1	Quantifier	19.35	1	1.60881	Vsec/cm2
TG	TG 16:0_18:1_20:1_Iso		[M+NH4]+	904.831	1	631.566	1	Quantifier	19.35	1	1.60881	Vsec/cm2
TG	TG 16:0_18:1_20:1_Iso		[M+NH4]+	904.831	1	577.517	1	Quantifier	19.35	1	1.60881	Vsec/cm2
TG	TG 18:0_18:1_20:4		[M+NH4]+	926.816	1	625.597	1	Quantifier	19.38	1	1.56842	Vsec/cm2
TG	TG 18:1_18:1_18:1		[M+NH4]+	902.815	1	603.534	1	Quantifier	19.22	1	1.59849	Vsec/cm2
TG	TG 18:0_18:1_18:2_Iso		[M+NH4]+	902.815	1	601.517	1	Quantifier	19.22	1	1.59849	Vsec/cm2
TG	TG 16:0_18:1_20:2_Iso		[M+NH4]+	902.815	1	577.515	1	Quantifier	19.22	1	1.59849	Vsec/cm2
TG	TG 16:0_18:1_20:2_Iso		[M+NH4]+	902.815	1	629.549	1	Quantifier	19.22	1	1.59849	Vsec/cm2
TG	TG 18:1_18:1_18:2		[M+NH4]+	900.8	1	601.519	1	Quantifier	19.09	1	1.58866	Vsec/cm2
TG	TG 18:1_18:1_18:2		[M+NH4]+	900.8	1	603.534	1	Quantifier	19.09	1	1.58866	Vsec/cm2
TG	TG 18:1_18:1_20:0		[M+NH4]+	932.862	1	633.58	1	Quantifier	19.57	1	1.64054	Vsec/cm2
TG	TG 18:1_18:1_20:0		[M+NH4]+	932.862	1	603.534	1	Quantifier	19.57	1	1.64054	Vsec/cm2
TG	TG 16:1_20:1_20:0_Iso		[M+NH4]+	932.862	1	661.607	1	Quantifier	19.57	1	1.64054	Vsec/cm2
TG	TG 18:1_18:1_20:1		[M+NH4]+	930.846	1	631.568	1	Quantifier	19.39	1	1.62581	Vsec/cm2
TG	TG 18:1_18:1_20:1		[M+NH4]+	930.846	1	603.533	1	Quantifier	19.39	1	1.62581	Vsec/cm2
TG	TG 18:0_18:1_20:2_Iso		[M+NH4]+	930.846	1	629.545	1	Quantifier	19.39	1	1.62581	Vsec/cm2
TG	TG 18:0_18:1_20:2_Iso		[M+NH4]+	930.846	1	605.54	1	Quantifier	19.39	1	1.62581	Vsec/cm2
TG	TG 16:0_20:1_20:2_Iso		[M+NH4]+	930.846	1	657.581	1	Quantifier	19.39	1	1.62581	Vsec/cm2
TG	TG 18:1_18:1_20:4		[M+NH4]+	924.8	1	603.535	1	Quantifier	19.08	1	1.60858	Vsec/cm2
TG	TG 18:1_18:1_20:4		[M+NH4]+	924.8	1	625.52	1	Quantifier	19.08	1	1.60858	Vsec/cm2
TG	TG 18:1_18:1_21:0		[M+NH4]+	946.877	1	647.587	1	Quantifier	19.05	1	1.66033	Vsec/cm2
TG	TG 18:1_18:1_21:1		[M+NH4]+	944.861	1	645.582	1	Quantifier	19.47	1	1.63433	Vsec/cm2
TG	TG 18:1_18:1_22:0		[M+NH4]+	960.894	1	661.628	1	Quantifier	19.73	1	1.61344	Vsec/cm2
TG	TG 18:1_18:2_18:2		[M+NH4]+	898.785	1	601.519	1	Quantifier	18.98	1	1.5313	Vsec/cm2
TG	TG 18:1_18:2_18:2		[M+NH4]+	898.785	1	599.505	1	Quantifier	18.98	1	1.5313	Vsec/cm2
TG	TG 16:0_18:2_20:3_Iso		[M+NH4]+	898.785	1	575.503	1	Quantifier	18.98	1	1.5313	Vsec/cm2
TG	TG 16:0_18:2_20:3_Iso		[M+NH4]+	898.785	1	625.522	1	Quantifier	18.98	1	1.5313	Vsec/cm2
TG	TG 18:1_18:2_20:4		[M+NH4]+	922.783	1	625.521	1	Quantifier	18.97	1	1.59826	Vsec/cm2
TG	TG 18:1_18:2_20:4		[M+NH4]+	922.783	1	623.503	1	Quantifier	18.97	1	1.59826	Vsec/cm2
TG	TG 18:1_18:2_20:4		[M+NH4]+	922.783	1	601.518	1	Quantifier	18.97	1	1.59826	Vsec/cm2
TG	TG 16:0_18:1_22:5_Iso		[M+NH4]+	922.783	1	577.512	1	Quantifier	18.97	1	1.59826	Vsec/cm2
TG	TG 16:0_18:3_22:4_Iso		[M+NH4]+	922.783	1	649.515	1	Quantifier	18.97	1	1.59826	Vsec/cm2
TG	TG 18:1_18:2_22:0		[M+NH4]+	958.878	1	659.6	1	Quantifier	19.59	1	1.67127	Vsec/cm2
TG	TG 18:1_18:2_22:0		[M+NH4]+	958.878	1	661.609	1	Quantifier	19.59	1	1.67127	Vsec/cm2
TG	TG 18:1_18:2_22:0		[M+NH4]+	958.878	1	601.527	1	Quantifier	19.59	1	1.67127	Vsec/cm2
TG	TG 16:0_20:2_22:1_Iso		[M+NH4]+	958.878	1	603.538	1	Quantifier	19.59	1	1.67127	Vsec/cm2
TG	TG 16:0_20:2_22:1_Iso		[M+NH4]+	958.878	1	685.612	1	Quantifier	19.59	1	1.67127	Vsec/cm2
TG	TG 18:1_18:2_24:0		[M+NH4]+	986.909	1	687.659	1	Quantifier	19.27	1	1.6824	Vsec/cm2
TG	TG 18:1_18:2_24:0		[M+NH4]+	986.909	1	689.659	1	Quantifier	19.27	1	1.6824	Vsec/cm2
TG	TG 18:1_18:2_24:0		[M+NH4]+	986.909	1	601.565	1	Quantifier	19.27	1	1.6824	Vsec/cm2
TG	TG 18:1_20:4_20:4		[M+NH4]+	946.785	1	625.517	1	Quantifier	18.92	1	1.61327	Vsec/cm2
TG	TG 18:1_20:4_20:4		[M+NH4]+	946.785	1	647.501	1	Quantifier	18.92	1	1.61327	Vsec/cm2
TG	TG 18:2_20:3_20:4_Iso		[M+NH4]+	946.785	1	649.52	1	Quantifier	18.92	1	1.61327	Vsec/cm2
TG	TG 18:2_20:3_20:4_Iso		[M+NH4]+	946.785	1	623.494	1	Quantifier	18.92	1	1.61327	Vsec/cm2
TG	TG 18:2_18:1_22:6_Iso		[M+NH4]+	946.785	1	601.518	1	Quantifier	18.92	1	1.61327	Vsec/cm2
TG	TG 18:2_18:2_22:5_Iso		[M+NH4]+	946.785	1	599.503	1	Quantifier	18.92	1	1.61327	Vsec/cm2
TG	TG 18:2_18:2_18:2		[M+NH4]+	896.77	1	599.565	1	Quantifier	18.86	1	1.5788	Vsec/cm2
TG	TG 18:2_18:2_18:3		[M+NH4]+	894.754	1	597.486	1	Quantifier	18.73	1	1.56653	Vsec/cm2
TG	TG 18:2_18:2_18:3		[M+NH4]+	894.754	1	599.501	1	Quantifier	18.73	1	1.56653	Vsec/cm2
TG	TG 16:1_18:2_20:4_Iso		[M+NH4]+	894.754	1	573.483	1	Quantifier	18.73	1	1.56653	Vsec/cm2
TG	TG 16:1_18:2_20:4_Iso		[M+NH4]+	894.754	1	623.499	1	Quantifier	18.73	1	1.56653	Vsec/cm2
TG	TG 16:0_16:1_22:6_Iso		[M+NH4]+	894.754	1	549.503	1	Quantifier	18.73	1	1.56653	Vsec/cm2
TG	TG 16:0_16:1_22:6_Iso		[M+NH4]+	894.754	1	621.488	1	Quantifier	18.73	1	1.56653	Vsec/cm2
TG	TG 18:2_18:2_20:5		[M+NH4]+	918.753	1	621.492	1	Quantifier	18.74	1	1.57615	Vsec/cm2
TG	TG 18:2_18:2_20:5		[M+NH4]+	918.753	1	599.5	1	Quantifier	18.74	1	1.57615	Vsec/cm2
TG	TG 18:2_18:3_20:4_Iso		[M+NH4]+	918.753	1	597.487	1	Quantifier	18.74	1	1.57615	Vsec/cm2
TG	TG 16:1_18:2_22:6_Iso		[M+NH4]+	918.753	1	573.487	1	Quantifier	18.74	1	1.57615	Vsec/cm2
TG	TG 16:1_18:2_22:6_Iso		[M+NH4]+	918.753	1	647.511	1	Quantifier	18.74	1	1.57615	Vsec/cm2
TG	TG 18:0_18:1_18:7		[M+NH4]+	892.737	1	605.551	1	Quantifier	18.61	1	1.54886	Vsec/cm2
TG	TG 18:2_18:3_18:3		[M+NH4]+	894.754	1	597.488	1	Quantifier	18.73	1	1.54886	Vsec/cm2
TG	TG 18:2_18:3_18:3		[M+NH4]+	894.754	1	595.472	1	Quantifier	18.73	1	1.54886	Vsec/cm2
TG	TG 16:1_18:1_20:6_Iso		[M+NH4]+	894.754	1	575.503	1	Quantifier	18.73	1	1.54886	Vsec/cm2
TG	TG 16:1_18:1_20:6_Iso		[M+NH4]+	894.754	1	621.486	1	Quantifier	18.73	1	1.54886	Vsec/cm2
TG	TG 16:1_18:1_20:6_Iso		[M+NH4]+	894.754	1	593.503	1	Quantifier	18.73	1	1.54886	Vsec/cm2
TG	TG 18:1_18:2_18:5_Iso		[M+NH4]+	894.754	1	601.519	1	Quantifier	18.73	1	1.54886	Vsec/cm2
TG	TG 14:0_18:2_22:6_Iso		[M+NH4]+	894.754	1	547.471	1	Quantifier	18.73	1	1.54886	Vsec/cm2
TG	TG 14:0_18:2_22:6_Iso		[M+NH4]+	894.754	1	647.502	1	Quantifier	18.73	1	1.54886	Vsec/cm2
TG	TG 18:2_18:3_20:5		[M+NH4]+	916.737	1	597.485	1	Quantifier	18.61	1	1.52271	Vsec/cm2
TG	TG 18:2_18:3_20:5		[M+NH4]+	916.737	1	621.488	1	Quantifier	18.61	1	1.52271	Vsec/cm2
TG	TG 18:2_18:3_20:5		[M+NH4]+	916.737	1	619.468	1	Quantifier	18.61	1	1.52271	Vsec/cm2
TG	TG 18:3_18:3_20:4_Iso		[M+NH4]+	916.737	1	595.47	1	Quantifier	18.61	1	1.52271	Vsec/cm2
TG	TG 18:2_20:4_20:5		[M+NH4]+	942.754	1	621.488	1	Quantifier	18.7	1	1.59557	Vsec/cm2
TG	TG 18:2_20:4_20:5		[M+NH4]+	942.754	1	623.508	1	Quantifier	18.7	1	1.59557	Vsec/cm2
TG	TG 18:2_20:4_20:5		[M+NH4]+	942.754	1	645.482	1	Quantifier	18.7	1	1.59557	Vsec/cm2
TG	TG 16:1_20:4_22:6_Iso		[M+NH4]+	942.754	1	597.487	1	Quantifier	18.7	1	1.59557	Vsec/cm2
TG	TG 18:2_20:4_22:6		[M+NH4]+	968.77	1	623.504	1	Quantifier	18.85	1	1.62236	Vsec/cm2
TG	TG 18:2_20:4_22:6		[M+NH4]+	968.77	1	647.51	1	Quantifier	18.85	1	1.62236	Vsec/cm2
TG	TG 18:2_20:4_22:6		[M+NH4]+	968.77	1	671.45	1	Quantifier	18.85	1	1.62236	Vsec/cm2
TG	TG 18:2_20:5_20:5		[M+NH4]+	923.711	1	621.597	1	Quantifier	18.62	1	1.58574	Vsec/cm2
TG	TG 18:2_20:5_20:5		[M+NH4]+	923.711	1	643.628	1	Quantifier	18.62	1	1.58574	Vsec/cm2
TG	TG 19:0_12:0_19:0 d5		[M+NH4]+	857.832	1	542.519	1	Quantifier	19.3	1	1.56944	Vsec/cm2
TG	TG 19:0_12:0_19:0 d5		[M+NH4]+	857.832	1	640.629	1	Quantifier	19.3	1	1.56944	Vsec/cm2
TG	TG 8:0_12:0_16:0		[M+NH4]+	656.583	1	383.315	1	Quantifier	17.29	1	1.35206	Vsec/cm2
TG	TG 8:0_12:0_16:0		[M+NH4]+	656.583	1	439.378	1	Quantifier	17.29	1	1.35206	Vsec/cm2
TG	TG 8:0_12:0_16:0		[M+NH4]+	656.583	1	495.442	1	Quantifier	17.29	1	1.35206	Vsec/cm2
TG	TG 10:0_10:0_16:0_Iso		[M+NH4]+	656.583	1	467.41	1	Quantifier	17.29	1	1.35206	Vsec/cm2
TG	TG 10:0_12:0_14:0_Iso		[M+NH4]+	656.583	1	411.346	1	Quantifier	17.29	1	1.35206	Vsec/cm2
TG	TG 8:0_16:0_18:1		[M+NH4]+	738.663	1	465.393	1	Quantifier	18.33	1	1.4363	Vsec/cm2
TG	TG 8:0_16:0_18:1		[M+NH4]+	738.663	1	439.378	1	Quantifier	18.33	1	1.4363	Vsec/cm2
TG	TG 8:0_16:0_18:1		[M+NH4]+	738.663	1	577.519	1	Quantifier	18.33	1	1.4363	Vsec/cm2
TG	TG 10:0_16:0_16:1_Iso		[M+NH4]+	738.663	1	465.393	1	Quantifier	18.33	1	1.4363	Vsec/cm2
TG	TG 10:0_16:0_16:1_Iso		[M+NH4]+	738.663	1	549.488	1	Quantifier	18.33	1	1.4363	Vsec/cm2
TG	TG 10:0_16:0_16:1_Iso		[M+NH4]+	738.663	1	467.41	1	Quantifier	18.33	1	1.4363	Vsec/cm2
TG	TG 12:0_14:1_16:0_Iso		[M+NH4]+	738.663	1	521.457	1	Quantifier	18.33	1	1.4363	Vsec/cm2
TG	TG 8:0_16:0_18:2		[M+NH4]+	736.644	1	439.378	1	Quantifier	18.05	1	1.41817	Vsec/cm2
TG	TG 8:0_16:0_18:2		[M+NH4]+	736.644	1	463.378	1	Quantifier	18.05	1	1.41817	Vsec/cm2
TG	TG 8:0_16:0_18:2		[M+NH4]+	736.644	1	575.503	1	Quantifier	18.05	1	1.41817	Vsec/cm2
TG	TG 10:0_14:0_18:2_Iso		[M+NH4]+	736.644	1	491.411	1	Quantifier	18.05	1	1.41817	Vsec/cm2
TG	TG 10:0_14:0_18:2_Iso		[M+NH4]+	736.644	1	547.472	1	Quantifier	18.05	1	1.41817	Vsec/cm2
TG	TG 10:0_14:0_18:2_Iso		[M+NH4]+	736.644	1	519.44	1	Quantifier	18.05	1	1.41817	Vsec/cm2
TG	TG 8:0_16:1_18:2		[M+NH4]+	734.628	1	437.365	1	Quantifier	17.83	1	1.40248	Vsec/cm2
TG	TG 8:0_16:1_18:2		[M+NH4]+	734.628	1	463.379	1	Quantifier	17.83	1	1.40248	Vsec/cm2
TG	TG 8:0_16:1_18:2		[M+NH4]+	734.628	1	573.499	1	Quantifier	17.83	1	1.40248	Vsec/cm2
TG	TG 10:1_14:0_18:2_Iso		[M+NH4]+	734.628	1	489.399	1	Quantifier	17.83	1	1.40248	Vsec/cm2
TG	TG 10:1_14:0_18:2_Iso		[M+NH4]+	734.628	1	547.499	1	Quantifier	17.83	1	1.40248	Vsec/cm2
TG	TG 10:1_12:0_20:2_Iso		[M+NH4]+	734.628	1	517.473	1	Quantifier	17.83	1	1.40248	Vsec/cm2
