# Supplementary material for: prm-PASEF-Based Quantification and Isomeric Model for Extended Coverage of Human Plasma Lipidome in Parkinson’s Disease
Source: Anal Chem. 2025 Oct 27;97(44):24295–305. doi: 10.1021/acs.analchem.5c02340 (PMC12613151; doi:10.1021/acs.analchem.5c02340)
Supplement: Supplementary file 4 [file ac5c02340_si_004.xlsx]

## Sheet: DDA vs PRM
Lipid	sn2/sn1 ratio
	prm PASEF	DDA PASEF
PC 14:0_16:0	2.97762	3.06667
PC 14:0_18:0	3.18497	3.12
PC 16:0_18:0	1.54466	2.58667
PC 16:0_18:1	2.40621	2.02667
PC 16:0_20:4	4.43845	2.32667
PC 16:0_22:6	2.53944	2.45
PC 18:0_18:1	2.49375	2.31
PC 18:0_18:2	1.35466	2.27667
PC 18:0_22:6	2.20536	2.14
Prediction-PC
SN2	20
SN2 unsaturation	4
SN1	18
SN2/SN1	2.2119
PE 16:0_18:1	2.7646	2.29
PE 16:0_18:2	4.33796	2.45
PE 16:0_20:4	2.15512	2.19333
PE 16:0_22:6	2.11008	1.28
PE 18:0_18:1	2.26137	2.36667
PE 18:0_18:2	2.23808	2.33333
PE 18:0_20:4	1.82597	1.86
PE 18:0_22:6	1.13146	1.55333
Prediction-PE
SN2	20
SN2 unsaturation	4
SN1	18
SN2/SN1	1.5915
PG 16:0_18:1	2.51877	2.54667
PG 16:0_18:2	2.59806	2.52333
PG 16:0_20:4	2.64592	2.48
PG 16:0_22:6	1.91196	2.17667
PG 18:0_18:1	2.1649	1.99667
PG 18:0_18:2	2.25384	2.29122
PG 18:0_20:4	2.43122	2.1
PG 18:0_22:6	1.33844	1.91667
Prediction-PG
SN2	20
SN2 unsaturation	4
SN1	18
SN2/SN1	2.01063
PS 16:0_18:1	0.812684	0.663333
PS 16:0_18:2	0.557594	0.463333
PS 16:0_20:4	0.535956	0.51
PS 18:0_18:1	0.538191	0.706667
PS 18:0_18:2	0.456001	0.65
PS 18:0_22:6	0.325164	0.45
Prediction-PS
SN2	20
SN2 unsaturation	4
SN1	18
SN2/SN1	0.3685
PI 16:0_18:1	1.63642	1.15123
PI 18:0_20:4	1.53477	0.905293

## Sheet: Sheet1
Lipid Standard	Conc. (µg/mL)
PC 14:0_16:0	Each standard at 0.5 µg/mL from a standard stock solution of 1mg/mL
PC 14:0_18:0
PC 16:0_18:0
PC 16:0_18:1
PC 16:0_20:4
PC 16:0_22:6
PC 18:0_18:1
PC 18:0_18:2
PC 18:0_22:6
PE 16:0_18:1
PE 16:0_18:2
PE 16:0_20:4
PE 16:0_22:6
PE 18:0_18:1
PE 18:0_18:2
PE 18:0_20:4
PE 18:0_22:6
PG 16:0_18:1
PG 16:0_18:2
PG 16:0_20:4
PG 16:0_22:6
PG 18:0_18:1
PG 18:0_18:2
PG 18:0_20:4
PG 18:0_22:6
PS 16:0_18:1
PS 16:0_18:2
PS 16:0_20:4
PS 18:0_18:1
PS 18:0_18:2
PS 18:0_22:6
PI 16:0_18:1
PI 18:0_20:4
