# Supplementary material for: prm-PASEF-Based Quantification and Isomeric Model for Extended Coverage of Human Plasma Lipidome in Parkinson’s Disease
Source: Anal Chem. 2025 Oct 27;97(44):24295–305. doi: 10.1021/acs.analchem.5c02340 (PMC12613151; doi:10.1021/acs.analchem.5c02340)
Supplement: Supplementary file 5 [file ac5c02340_si_005.xlsx]

## Sheet: Neg descriptors
	Lipid Class	Precursor Name	Precursor Adduct	Precursor m/z	Precursor Charge	Product m/z - Quantifier ion	2nd Product m/z - Quantifier ion (Used in SN model)	Product Charge	Explicit Retention time (min)	Explicit Retention time window (min)	Explicit Ion mobility (Vsec/cm2)
	Cer	Cer d18:1_16:0	[M-H]-	582.51	-1	280.265		-1	14.11	1	1.25218
	Cer	Cer d18:1_16:0 d7 *	[M-H]-	589.554	-1	280.271		-1	14.06	1	1.25479
	Cer	Cer d18:1_17:0	[M-H]-	596.526	-1	294.281		-1	14.55	1	1.26766
	Cer	Cer d18:1_18:0	[M-H]-	610.542	-1	237.227		-1	15.01	1	1.28752
	Cer	Cer d18:1_20:0	[M-H]-	638.573	-1	592.566		-1	15.85	1	1.31014
	Cer	Cer d18:1_22:0	[M-H]-	666.605	-1	364.361		-1	16.49	1	1.34347
	Cer	Cer d18:1_24:0	[M-H]-	694.636	-1	392.39		-1	17.15	1	1.37679
	Cer	Cer d18:1_24:1	[M-H]-	692.62	-1	390.373		-1	16.57	1	1.36599
	Cer	Cer d40:2	[M-H]-	664.59	-1	364.353		-1	15.79	1	1.33854
	Cer	Cer d41:1	[M-H]-	680.62	-1	378.377		-1	16.81	1	1.36135
	Cer	Cer d41:2	[M-H]-	678.606	-1	378.373		-1	16.39	1	1.35398
	Cer	Cer d43:1	[M-H]-	708.651	-1	392.389		-1	17.49	1	1.4
	Cer	Cer d43:2	[M-H]-	706.635	-1	390.374		-1	16.89	1	1.39
	Cer	Cer d44:1	[M-H]-	722.668	-1	676.661		-1	17.69	1	1.40519
	Cer	Cer d44:2	[M-H]-	720.651	-1	420.425		-1	17.27	1	1.39978
	FAHFA	FAHFA 16:0_18:0	[M-H]-	537.489	-1	255.23		-1	15.35	1	1.18
	FAHFA	FAHFA 16:0_18:0 (5-PAHSA d9) *	[M-H]-	546.545	-1	264.287		-1	15.73	1	1.19
	FAHFA	FAHFA 18:0_18:0	[M-H]-	565.52	-1	283.267		-1	16.36	1	1.20003
	Hex2Cer	Hex2Cer 32:1;2O	[M-H]-	878.585	-1	832.58		-1	11.53	1	1.47175
	Hex2Cer	Hex2Cer 34:1;2O	[M-H]-	906.616	-1	860.61		-1	12.59	1	1.50151
	Hex2Cer	Hex2Cer 42:2;2O	[M-H]-	1016.72	-1	970.722		-1	15.27	1	1.59839
	Hex3Cer	Hex3Cer 34:1;2O	[M-H]-	1068.67	-1	1022.67		-1	12.22	1	1.60038
	HexCer	HexCer 34:1;2O	[M-H]-	744.563	-1	536.505		-1	12.8	1	1.51
	HexCer	HexCer 42:1;2O	[M-H]-	856.689	-1	648.634		-1	16.31	1	1.49252
	HexCer	HexCer 42:2;2O	[M-H]-	854.673	-1	646.615		-1	15.49	1	1.6
	LPC	LPC 14:0 SN1	[M-H]-	512.3	-1	227.2		-1	4.24	1	1.13032
	LPC	LPC 15:0 SN1	[M-H]-	526.316	-1	241.218		-1	4.97	1	1.14583
	LPC	LPC 16:0 SN1	[M-H]-	540.331	-1	255.233		-1	5.71	1	1.16133
	LPC	LPC 16:0 SN2	[M-H]-	540.331	-1	255.233		-1	5.36	1	1.16669
	LPC	LPC 16:1 SN1	[M-H]-	538.315	-1	253.218		-1	4.68	1	1.15103
	LPC	LPC 16:1 SN2	[M-H]-	538.315	-1	253.22		-1	4.42	1	1.15
	LPC	LPC 17:0 SN1	[M-H]-	554.345	-1	269.248		-1	6.22	1	1.17925
	LPC	LPC 17:0 SN1 d5 *	[M-H]-	559.378	-1	269.248		-1	6.21	1	1.19
	LPC	LPC 17:0 SN2 d5	[M-H]-	559.378	-1	269.248		-1	5.83	1	1.19
	LPC	LPC 17:1 SN1	[M-H]-	552.33	-1	267.233		-1	5.04	1	1.16457
	LPC	LPC 17:1 SN2	[M-H]-	552.331	-1	267.233		-1	5.37	1	1.16847
	LPC	LPC 18:0 SN1	[M-H]-	568.362	-1	283.264		-1	6.97	1	1.19815
	LPC	LPC 18:0 SN2	[M-H]-	568.362	-1	283.265		-1	7.35	1	1.20059
	LPC	LPC 18:1 SN1	[M-H]-	566.346	-1	281.248		-1	5.84	1	1.18444
	LPC	LPC 18:1 SN2	[M-H]-	566.347	-1	281.246		-1	6.16	1	1.18444
	LPC	LPC 18:2 SN1	[M-H]-	564.331	-1	279.233		-1	4.9	1	1.16878
	LPC	LPC 18:2 SN2	[M-H]-	564.331	-1	279.227		-1	5.23	1	1.17122
	LPC	LPC 18:3 SN1	[M-H]-	562.315	-1	277.221		-1	4.51	1	1.16336
	LPC	LPC 19:0 SN1	[M-H]-	582.378	-1	297.278		-1	7.8	1	1.21509
	LPC	LPC 20:4 SN1	[M-H]-	588.33	-1	303.233		-1	4.98	1	1.19181
	LPC	LPC 20:4 SN2	[M-H]-	588.33	-1	303.228		-1	5.24	1	1.19181
	LPC	LPC 20:5 SN1	[M-H]-	586.315	-1	301.218		-1	4.47	1	1.18395
	LPC	LPC 22:5 SN1	[M-H]-	614.346	-1	329.25		-1	5.66	1	1.21437
	LPC	LPC 22:6 SN1	[M-H]-	612.331	-1	327.238		-1	5.25	1	1.22
	LPC O-	LPC O-16:0	[M-H]-	526.351	-1	466.333		-1	6.58	1	1.16
	LPC O-	LPC O-18:1	[M-H]-	552.367	-1	492.346		-1	6.97	1	1.18
	LPE	LPE 16:0 SN1	[M-H]-	452.279	-1	255.231		-1	5.85	1	1.02668
	LPE	LPE 17:0 SN1 d5 *	[M-H]-	471.326	-1	269.25		-1	6.37	1	1.05
	LPE	LPE 17:0 SN2 d5	[M-H]-	471.326	-1	269.25		-1	6.03	1	1.05
	LPE	LPE 17:1 SN1	[M-H]-	464.279	-1	267.227		-1	5.52	1	1.04
	LPE	LPE 17:1 SN2	[M-H]-	464.279	-1	267.235		-1	5.19	1	1.03
	LPE	LPE 18:0 SN1	[M-H]-	480.309	-1	283.266		-1	7.43	1	1.06312
	LPE	LPE 18:1 SN1	[M-H]-	478.294	-1	281.239		-1	5.98	1	1.06
	LPE	LPE 18:2 SN1	[M-H]-	476.279	-1	279.235		-1	5.31	1	1.03671
	LPE	LPE 20:4 SN1	[M-H]-	500.278	-1	303.23		-1	5.37	1	1.06031
	LPE	LPE 20:4 SN2	[M-H]-	500.278	-1	303.236		-1	5.1	1	1.06323
	LPE	LPE 22:6 SN1	[M-H]-	524.279	-1	327.236		-1	5.35	1	1.08144
	LPE O-	LPE O-18:1	[M-H]-	464.315	-1	267.266		-1	8.25	1	1.05579
	LPG	LPG 17:0 SN1 d5 *	[M-H]-	502.32	-1	269.25		-1	5.45	1	1.08
	LPG	LPG 17:0 SN2 d5	[M-H]-	502.32	-1	269.243		-1	5.12	1	1.08
	LPI	LPI 17:0 SN1 d5 *	[M-H]-	590.336	-1	269.249		-1	5.2	1	1.16
	PA	PA 15:0_18:1 d7 *	[M-H]-	666.51	-1	241.218		-1	14.01	1	1.26039
	PC	PC 14:0_18:2	[M-H]-	774.529	-1	279.233	227.202	-1	12.71	1	1.41
	PC	PC 16:1_16:1_Iso	[M-H]-			253.215		-1
	PC	PC 14:0_20:4	[M-H]-	798.53	-1	303.232	227.201	-1	12.72	1	1.4143
	PC	PC 14:0_22:6	[M-H]-	822.529	-1	327.234	227.201	-1	12.68	1	1.44
	PC	PC 15:0_16:0	[M-H]-	764.546	-1	255.534	241.217	-1	13.53	1	1.39907
	PC	PC 15:0_18:2	[M-H]-	788.545	-1	279.232	241.217	-1	13.2	1	1.41169
	PC	PC 15:0_20:4	[M-H]-	812.545	-1	303.226	241.217	-1	13.24	1	1.44
	PC	PC 16:0_14:0	[M-H]-	750.529	-1	255.233	227.202	-1	13.09	1	1.38
	PC	PC 16:0_16:0	[M-H]-	778.56	-1	255.234		-1	14.02	1	1.41398
	PC	PC 16:0_16:1	[M-H]-	776.544	-1	255.233	253.217	-1	12.99	1	1.40661
	PC	PC 14:0_18:1_Iso	[M-H]-			281.246	227.197	-1
	PC	PC 16:0_17:0	[M-H]-	792.576	-1	269.249	255.233	-1	14	1	1.43
	PC	PC 16:0_18:0	[M-H]-	806.592	-1	283.239	255.233	-1	14.53	1	1.45
	PC	PC 16:0_18:1	[M-H]-	804.577	-1	281.248	255.233	-1	14.27	1	1.43397
	PC	PC 16:0_18:2	[M-H]-	802.562	-1	279.233	255.233	-1	13.66	1	1.42709
	PC	PC 16:1_18:1_Iso	[M-H]-			281.247	253.221	-1
	PC	PC 16:0_20:4	[M-H]-	826.561	-1	303.226	255.233	-1	13.68	1	1.44507
	PC	PC 16:0_20:5	[M-H]-	824.543	-1	301.215	255.233	-1	13.18	1	1.43965
	PC	PC 16:1_20:4_Iso	[M-H]-			303.235	253.218	-1
	PC	PC 16:0_22:6	[M-H]-	850.561	-1	327.233	255.233	-1	13.6	1	1.46451
	PC	PC 16:1_18:2	[M-H]-	800.544	-1	279.234	253.218	-1	12.74	1	1.42216
	PC	PC 16:0_18:3_Iso	[M-H]-			277.218	255.232	-1
	PC	PC 17:0_14:1	[M-H]-	762.529	-1	269.253	225.186	-1	12.9	1	1.38876
	PC	PC 17:0_14:1 d5 *	[M-H]-	767.56	-1	269.253	225.186	-1	12.92	1	1.39325
	PC	PC 17:0_18:1	[M-H]-	818.593	-1	281.249	269.253	-1	14.65	1	1.44495
	PC	PC 17:0_18:1 d5	[M-H]-	823.622	-1	281.248	269.253	-1	14.71	1	1.44699
	PC	PC 17:0_18:2	[M-H]-	816.576	-1	279.233	269.253	-1	14.12	1	1.45
	PC	PC 17:1_18:1_Iso	[M-H]-			281.249	267.234	-1
	PC	PC 17:0_18:3	[M-H]-	814.56	-1	277.226	269.242	-1	13.47	1	1.42971
	PC	PC 17:1_18:2_Iso	[M-H]-			279.235	267.234	-1
	PC	PC 17:0_20:4	[M-H]-	840.576	-1	303.235	269.253	-1	14.12	1	1.45996
	PC	PC 17:0_22:6	[M-H]-	864.576	-1	327.233	269.253	-1	13.73	1	1.49
	PC	PC 17:1_20:4	[M-H]-	838.56	-1	303.232	267.238	-1	13.52	1	1.46
	PC	PC 18:0_18:1	[M-H]-	832.607	-1	283.269	281.249	-1	15.15	1	1.47
	PC	PC 18:0_18:2	[M-H]-	830.591	-1	283.269	279.233	-1	14.58	1	1.45443
	PC	PC 18:1_18:1_Iso	[M-H]-			281.249		-1
	PC	PC 18:0_20:2	[M-H]-	858.623	-1	307.262	283.269	-1	14.96	1	1.5
	PC	PC 18:1_20:1_Iso	[M-H]-			309.282	281.249	-1
	PC	PC 18:0_20:3	[M-H]-	856.607	-1	305.249	283.269	-1	14.54	1	1.49
	PC	PC 18:0_20:4	[M-H]-	854.591	-1	303.233	283.269	-1	14.61	1	1.47143
	PC	PC 18:1_20:3_Iso	[M-H]-			305.248	281.25	-1
	PC	PC 18:0_22:4	[M-H]-	882.623	-1	331.263	283.269	-1	15.25	1	1.49973
	PC	PC 18:0_22:5	[M-H]-	880.607	-1	329.247	283.269	-1	14.41	1	1.49725
	PC	PC 18:0_22:6	[M-H]-	878.592	-1	327.236	283.269	-1	14.51	1	1.49184
	PC	PC 18:1_22:5_Iso	[M-H]-			329.244	281.25	-1
	PC	PC 18:1_18:2	[M-H]-	828.576	-1	281.249	279.232	-1	14.02	1	1.46
	PC	PC 16:0_20:3_Iso	[M-H]-			305.243	255.235	-1
	PC	PC 18:1_20:4	[M-H]-	852.575	-1	303.232	281.25	-1	13.93	1	1.46748
	PC	PC 16:0_22:5_Iso	[M-H]-			329.249	255.236	-1
	PC	PC 18:0_20:5_Iso	[M-H]-			301.214	283.246	-1
	PC	PC 18:1_22:6	[M-H]-	876.576	-1	327.233	281.249	-1	13.6	1	1.49
	PC	PC 18:2_18:2 Cis	[M-H]-	826.56	-1	279.237		-1	13.34	1	1.45
	PC	PC 18:2_20:4	[M-H]-	850.56	-1	303.241	279.237	-1	13.34	1	1.45472
	PC	PC 18:2_20:5	[M-H]-	848.545	-1	301.227	279.233	-1	12.91	1	1.45
	PC	PC 16:1_22:6_Iso	[M-H]-			327.235	253.218	-1
	PC	PC 19:0_18:2	[M-H]-	844.607	-1	297.279	279.236	-1	14.25	1	1.48
	PC	PC 20:2_20:4	[M-H]-	878.592	-1	307.262	303.241	-1	14.15	1	1.5
	PC	PC 20:4_20:4 Cis	[M-H]-	874.56	-1	303.233		-1	13.29	1	1.48
	PC	PC 18:2_22:6_Iso	[M-H]-			327.233	279.54	-1
	PC O-	PC O-16:0_16:0	[M-H]-	764.581	-1	255.23		-1	14.61	1	1.41
	PC O-	PC O-16:0_16:1	[M-H]-	762.567	-1	255.229		-1	14.15	1	1.4
	PC O-	PC O-16:0_20:4	[M-H]-	812.581	-1	303.232		-1	14.31	1	1.46
	PC O-	PC O-16:0_20:5	[M-H]-	810.565	-1	304.232		-1	13.81	1	1.44
	PC O-	PC O-16:1_16:0	[M-H]-	762.565	-1	255.238		-1	14.58	1	1.42
	PC O-	PC O-16:1_18:2	[M-H]-	786.565	-1	279.232		-1	14.22	1	1.41705
	PC O-	PC O-16:1_20:4	[M-H]-	810.565	-1	303.232		-1	14.2	1	1.44238
	PC O-	PC O-16:1_22:6	[M-H]-	834.565	-1	327.236		-1	14.18	1	1.47
	PC O-	PC O-18:0_18:1	[M-H]-	818.628	-1	281.251		-1	15.75	1	1.46013
	PC O-	PC O-18:0_18:2	[M-H]-	816.611	-1	279.233		-1	14.9	1	1.45031
	PC O-	PC O-18:0_20:4	[M-H]-	840.611	-1	303.233		-1	15.2	1	1.46731
	PC O-	PC O-18:1_16:0	[M-H]-	790.597	-1	255.231		-1	14.86	1	1.44
	PC O-	PC O-18:1_18:1 d9 *	[M-H]-	825.673	-1	290.311		-1	15.2	1	1.46
	PC O-	PC O-18:1_20:4	[M-H]-	838.597	-1	303.233		-1	13.87	1	1.47
	PC O-	PC O-18:1_22:6	[M-H]-	862.595	-1	327.24		-1	14.44	1	1.47692
	PC O-	PC O-20:0_20:4	[M-H]-	868.644	-1	303.234		-1	15.37	1	1.5
	PC O-	PC O-20:0_22:6	[M-H]-	892.644	-1	327.231		-1	15.57	1	1.53
	PC O-	PC O-20:1_20:4	[M-H]-	866.628	-1	303.233		-1	15.38	1	1.48727
	PC O-	PC O-20:2_20:4	[M-H]-	864.612	-1	303.234		-1	14.75	1	1.48479
	PC O-	PC O-22:0_20:4	[M-H]-	896.675	-1	303.232		-1	16.73	1	1.53
	PC O-	PC O-22:1_20:4	[M-H]-	894.659	-1	303.234		-1	16.13	1	1.53
	PC O-	PC O-24:1_20:4	[M-H]-	922.691	-1	303.235		-1	16.82	1	1.53896
	PE	PE 16:0_18:1	[M-H]-	716.524	-1	281.249	255.233	-1	14.29	1	1.31362
	PE	PE 16:0_18:2	[M-H]-	714.509	-1	279.236	255.233	-1	13.75	1	1.30625
	PE	PE 16:0_20:4	[M-H]-	738.51	-1	303.23	255.233	-1	13.81	1	1.34
	PE	PE 16:0_22:6	[M-H]-	762.508	-1	327.24	255.233	-1	13.71	1	1.34962
	PE	PE 17:0_14:1	[M-H]-	674.477	-1	269.253	225.185	-1	13.01	1	1.27
	PE	PE 17:0_14:1 d5 *	[M-H]-	679.508	-1	269.253	225.186	-1	12.96	1	1.26992
	PE	PE 17:0_18:1 d5	[M-H]-	735.57	-1	281.248	269.253	-1	14.44	1	1.33009
	PE	PE 18:0_18:1	[M-H]-	744.557	-1	283.269	281.249	-1	15.16	1	1.36
	PE	PE 18:0_18:2	[M-H]-	742.538	-1	283.269	279.233	-1	14.59	1	1.34048
	PE	PE 18:0_20:4	[M-H]-	766.541	-1	303.23	283.269	-1	14.94	1	1.35751
	PE	PE 16:0_22:4_Iso	[M-H]-			331.264	255.241	-1
	PE	PE 18:0_22:6	[M-H]-	790.54	-1	327.24	283.269	-1	14.58	1	1.37795
	PE	PE 18:1_18:2	[M-H]-	740.523	-1	281.249	279.236	-1	13.97	1	1.32675
	PE	PE 16:0_20:3_Iso	[M-H]-			305.248	255.239	-1
	PE	PE 18:1_20:4	[M-H]-	764.523	-1	303.23	281.249	-1	14.02	1	1.3472
	PE	PE 16:0_22:5_Iso	[M-H]-			329.251	255.234	-1
	PE	PE 18:2_18:2	[M-H]-	738.508	-1	279.237		-1	13.47	1	1.32672
	PE O-	PE O-16:1_18:1	[M-H]-	700.529	-1	281.249		-1	14.81	1	1.30894
	PE O-	PE O-16:1_20:4	[M-H]-	722.513	-1	303.23		-1	14.3	1	1.32449
	PE O-	PE O-16:1_22:4	[M-H]-	750.548	-1	331.267		-1	14.98	1	1.35
	PE O-	PE O-17:1_20:4	[M-H]-	736.528	-1	303.23		-1	14.72	1	1.34234
	PE O-	PE O-18:1_18:1	[M-H]-	728.561	-1	281.249		-1	15.33	1	1.35
	PE O-	PE O-18:1_20:3	[M-H]-	752.56	-1	305.249		-1	15.1	1	1.36022
	PE O-	PE O-18:1_20:4	[M-H]-	750.547	-1	303.23		-1	14.84	1	1.37
	PE O-	PE O-18:1_22:6	[M-H]-	774.545	-1	327.24		-1	14.4	1	1.38
	PE O-	PE O-18:2_22:6	[M-H]-	772.527	-1	327.24		-1	14.42	1	1.36788
	PE O-	PE O-18:3_20:4	[M-H]-	746.514	-1	303.23		-1	14.04	1	1.35
	PE O-	PE O-20:1_18:2	[M-H]-	754.576	-1	279.236		-1	15.92	1	1.38
	PG	PG 17:0_18:1 d5 *	[M-H]-	766.565	-1	281.247		-1	13.26	1	1.36338
	PI	PI 16:0_16:0	[M-H]-	809.519	-1	255.231		-1	12.32	1	1.40271
	PI	PI 16:0_16:1	[M-H]-	807.505	-1	253.22		-1	11.94	1	1.4
	PI	PI 16:0_18:1	[M-H]-	835.533	-1	281.254		-1	12.85	1	1.42463
	PI	PI 16:0_18:2	[M-H]-	833.518	-1	255.231		-1	12.25	1	1.41628
	PI	PI 16:0_20:4	[M-H]-	857.522	-1	303.233		-1	12.36	1	1.44
	PI	PI 17:0_14:1 d5 *	[M-H]-	798.518	-1	225.183		-1	11.44	1	1.38101
	PI	PI 17:0_18:1 d5	[M-H]-	854.581	-1	281.247		-1	13.29	1	1.43616
	PI	PI 18:0_18:1	[M-H]-	863.568	-1	283.262		-1	13.8	1	1.47
	PI	PI 18:0_18:2	[M-H]-	861.55	-1	283.262		-1	12.87	1	1.4872
	PI	PI 18:0_20:4	[M-H]-	885.55	-1	283.262		-1	13.24	1	1.46694
	PI	PI 18:0_22:4	[M-H]-	913.584	-1	283.262		-1	13.92	1	1.5
	PI	PI 18:0_22:6	[M-H]-	909.549	-1	283.262		-1	13.18	1	1.48145
	PI	PI 18:1_18:2	[M-H]-	859.533	-1	279.234		-1	12.6	1	1.43671
	PI	PI 18:1_20:4	[M-H]-	883.535	-1	303.233		-1	12.37	1	1.45907
	PS	PS 17:0_14:1 d5 *	[M-H]-	723.497	-1	269.249		-1	11.64	1	1.32255
	PS	PS 18:0_18:0	[M-H]-	790.562	-1	283.239		-1	13.8	1	1.43
	PS	PS 18:0_20:4	[M-H]-	810.529	-1	303.233		-1	13.17	1	1.40468
	SM	SM 34:0;3O	[M-H]-	765.576	-1	705.555		-1	11.95	1	1.44
	SM	SM 34:1;3O	[M-H]-	763.559	-1	703.537		-1	12.39	1	1.41227
	SM	SM d18:1_12:0	[M-H]-	691.503	-1	631.481		-1	10.65	1	1.34
	SM	SM d18:1_16:0	[M-H]-	747.566	-1	687.544		-1	12.86	1	1.4027
	SM	SM d18:1_16:1 d9 *	[M-H]-	754.606	-1	691.565		-1	12.18	1	1.39206
	SM	SM d18:1_18:0	[M-H]-	775.597	-1	715.574		-1	13.84	1	1.43547
	SM	SM d18:1_18:1	[M-H]-	773.581	-1	713.56		-1	13.18	1	1.42565
	SM	SM d18:1_18:1 d9	[M-H]-	782.638	-1	722.616		-1	13.13	1	1.42531
	SM	SM d18:1_24:0	[M-H]-	859.691	-1	799.671		-1	16.31	1	1.51754
	SM	SM d18:1_24:1	[M-H]-	857.675	-1	797.655		-1	15.64	1	1.50772
	SM	SM d32:1	[M-H]-	719.535	-1	659.512		-1	11.8	1	1.37139
	SM	SM d32:2	[M-H]-	717.52	-1	657.499		-1	10.99	1	1.36353
	SM	SM d33:1	[M-H]-	733.551	-1	673.529		-1	12.34	1	1.38387
	SM	SM d34:0	[M-H]-	749.58	-1	689.559		-1	13.25	1	1.40959
	SM	SM d34:2	[M-H]-	745.55	-1	685.529		-1	11.78	1	1.41
	SM	SM d35:1	[M-H]-	761.582	-1	701.562		-1	13.36	1	1.41713
	SM	SM d35:2	[M-H]-	759.566	-1	699.542		-1	12.69	1	1.4122
	SM	SM d36:3	[M-H]-	771.566	-1	711.541		-1	12.58	1	1.43
	SM	SM d38:1	[M-H]-	803.628	-1	743.607		-1	14.79	1	1.46529
	SM	SM d38:2	[M-H]-	801.612	-1	741.59		-1	14.15	1	1.45791
	SM	SM d38:3	[M-H]-	799.597	-1	739.576		-1	13.55	1	1.46
	SM	SM d39:1	[M-H]-	817.643	-1	757.623		-1	15.22	1	1.47774
	SM	SM d40:1	[M-H]-	831.66	-1	771.639		-1	15.58	1	1.48775
	SM	SM d40:2	[M-H]-	829.644	-1	769.623		-1	15.04	1	1.48772
	SM	SM d40:3	[M-H]-	827.628	-1	768.553		-1	14.43	1	1.48
	SM	SM d41:1	[M-H]-	845.675	-1	785.654		-1	15.97	1	1.50265
	SM	SM d41:2	[M-H]-	843.66	-1	783.638		-1	15.45	1	1.49478
	SM	SM d41:3	[M-H]-	841.644	-1	781.626		-1	14.77	1	1.5
	SM	SM d44:2	[M-H]-	885.707	-1	825.685		-1	16.43	1	1.53701
	SM	SM d44:3	[M-H]-	883.693	-1	823.67		-1	15.85	1	1.53208
		* = ISTD

## Sheet: Neg quan data
				Quantification by Normalisation to Pooled Sample						Proportion of PC SN Isomers (in %)
					RT	MS2 - CV	MS2 - Normlalised value	MS1 - Normlalised value	(MS2 Normalized value/MS1 Normalized Value)
				Name		n = 32	n =32	n = 32		Name	SNA Isomer %	SNB Isomer %
				Cer d18:1_16:0	14.11	40.7299	0.503652	1.15312	0.436772	N/A	N/A	N/A
				Cer d18:1_17:0	14.55	27.5022	0.823923	0.754818	1.09155
				Cer d18:1_18:0	15.01			1.01153	0
				Cer d18:1_20:0	15.85	40.8889	1.10198	0.774244	1.42329
				Cer d18:1_22:0	16.49	35.2407	0.980791	0.774343	1.26661
				Cer d18:1_24:0	17.15	27.6601	0.806373	0.821097	0.982068
				Cer d18:1_24:1	16.57	34.9352	0.728793	0.788286	0.924528
				Cer d40:2	15.79	31.3911	0.821934	0.793034	1.03644
				Cer d41:1	16.81	36.2605	0.901395	0.874233	1.03107
				Cer d41:2	16.39	27.6618	0.40614	0.763331	0.532063
				Cer d43:1	17.49	37.7216	1.24965	0.981866	1.27273
				Cer d43:2	16.89	42.2919	0.812898	0.762675	1.06585
				Cer d44:1	17.69	31.4588	1.44014	1.20289	1.19723
				Cer d44:2	17.27	10.5331	0.52	0.919409	0.565581
				FAHFA 16:0_18:0	15.35	24.1409	0.416477	0.497936	0.836407
				FAHFA 18:0_18:0	16.36	32.9404	0.550271	0.6466	0.851022
				Hex2Cer 32:1;2O	11.53	38.419	0.46965	2.86305	0.164038
				Hex2Cer 34:1;2O	12.59	33.7617	1.08309	0.462897	2.33982
				Hex2Cer 42:2;2O	15.27	40.2176	0.26769	0.337234	0.793781
				Hex3Cer 34:1;2O	12.22	27.3283	0.378045	0.698276	0.541397
				HexCer 34:1;2O	12.8	20	7.5	1.62075	4.62747
				HexCer 42:1;2O	16.31	33.6359	0.350908	0.355719	0.986476
				HexCer 42:2;2O	15.49			0.541683	0
				LPC 14:0 SN1	4.24	17.1373	0.644854	0.523893	1.23089
				LPC 15:0 SN1	4.97	24.8063	0.694082	0.593991	1.16851
				LPC 16:0 SN1	5.71	15.5034	0.766462	0.784825	0.976602
				LPC 16:0 SN2	5.36	9.2336	0.728169	0.9324	0.780963
				LPC 16:1 SN1	4.68	18.3299	0.616714	0.657203	0.938392
				LPC 16:1 SN2	4.42	15.2411	0.662578	0.826779	0.801397
				LPC 17:0 SN1	6.22	20.7305	0.681339	0.795626	0.856357
				LPC 17:1 SN1	5.04	16.9913	0.708148	0.864675	0.818975
				LPC 17:1 SN2	5.37	24.9096	0.586704	0.902572	0.650036
				LPC 18:0 SN1	6.97	14.7344	0.721645	0.739809	0.975448
				LPC 18:0 SN2	7.35	12.8313	0.728238	0.80114	0.909002
				LPC 18:1 SN1	5.84	16.9836	0.656221	0.613924	1.0689
				LPC 18:1 SN2	6.16	10.1665	0.555302	0.733442	0.757119
				LPC 18:2 SN1	4.9	17.1612	0.670907	0.691346	0.970436
				LPC 18:2 SN2	5.23	20.7168	0.484433	0.638942	0.75818
				LPC 18:3 SN1	4.51	18.9113	0.621343	0.609905	1.01875
				LPC 19:0 SN1	7.8	27.6581	0.670319	0.537337	1.24748
				LPC 20:4 SN1	4.98	19.4449	0.773478	0.560449	1.3801
				LPC 20:4 SN2	5.24	33.5412	0.42261	0.346807	1.21857
				LPC 20:5 SN1	4.47	27.888	0.660151	0.546375	1.20824
				LPC 22:5 SN1	5.66	30.513	0.577497	0.717484	0.804892
				LPC 22:6 SN1	5.25	27.3124	0.623945	0.807568	0.772622
				LPC O-16:0	6.58	17.9117	0.722208	0.808765	0.892977
				LPC O-18:1	6.97	20.0398	0.685946	0.662541	1.03533
				LPE 16:0 SN1	5.85	19.0356	0.650718	0.783495	0.830533
				LPE 17:1 SN1	5.52	12.2343	0.72376	0.818276	0.884493
				LPE 17:1 SN2	5.19	18.4849	0.655149	0.758465	0.863784
				LPE 18:0 SN1	7.43	12.3046	0.688467	0.571833	1.20397
				LPE 18:1 SN1	5.98	29.1975	0.636515	0.695116	0.915697
				LPE 18:2 SN1	5.31	20.7522	0.608412	0.752397	0.808632
				LPE 20:4 SN1	5.37	22.0143	0.700448	0.664088	1.05475
				LPE 20:4 SN2	5.1	44.682	0.343605	0.328048	1.04742
				LPE 22:6 SN1	5.35	22.6082	0.72604	0.678366	1.07028
				LPE O-18:1	8.25	38.8303	1.17367	1.27107	0.923369
				PC 14:0_18:2	12.71	20.9638	0.583901	0.604493		PC 14:0_18:2**	100	0
				PC 16:1_16:1_Iso		18.2128	0.651558
				PC 14:0_20:4	12.72	39.7914	0.225416	0.54199	0.415904	PC 14:0_20:4	85.0491	14.9509
				PC 14:0_22:6	12.68	28.9569	0.812537	0.885834	0.917257	PC 14:0_22:6	83.5692	16.4308
				PC 15:0_16:0	13.53			0.740634	0
				PC 15:0_18:2	13.2	39.0744	0.718429	0.712383	1.00849	PC 15:0_18:2	86.0773	13.9227
				PC 15:0_20:4	13.24	39.5925	1.1904	1.02156	1.16528	PC 15:0_20:4	84.9632	15.0368
				PC 16:0_14:0	13.09	37.7201	1.55385	0.765559	2.0297	PC 16:0_14:0	56.5046	43.4954
				PC 16:0_16:0	14.02	38.1235	0.72782	0.877675	0.829259
				PC 16:0_16:1	12.99	30.1256	0.726779	0.723		PC 16:0_16:1	90.3413	9.65873
				PC 14:0_18:1_Iso		35.4938	0.866794			PC 14:0_18:1_Iso	82.1199	17.8801
				PC 16:0_17:0	14	19.3815	2.22608	1.28363	1.7342	PC 16:0_17:0	57.3634	42.6366
				PC 16:0_18:0	14.53	0	0.086617	0.838387	0.103314
				PC 16:0_18:1	14.27	29.7959	0.645492	0.633487	1.01895	PC 16:0_18:1**	100	0
				PC 16:0_18:2	13.66	24.8398	0.728487	0.827655		PC 16:0_18:2**	100	0
				PC 16:1_18:1_Iso		37.9483	0.585097			PC 16:1_18:1_Iso	81.6794	18.3206
				PC 16:0_20:4	13.68	41.8815	1.38234	0.822136	1.68139	PC 16:0_20:4	98.4405	1.55951
				PC 16:0_20:5	13.18	42.5101	0.424973	0.463975		PC 16:0_20:5	92.4645	7.53548
				PC 16:1_20:4_Iso		37.3126	0.340486			PC 16:1_20:4_Iso	89.5117	10.4883
				PC 16:0_22:6	13.6	34.3801	0.579933	1.07433	0.539812	PC 16:0_22:6	78.7575	21.2425
				PC 16:1_18:2	12.74	40.8773	0.623902	0.675388		PC 16:1_18:2	93.2906	6.70941
				PC 16:0_18:3_Iso		41.0612	0.539285			PC 16:0_18:3_Iso	92.463	7.53698
				PC 17:0_14:1	12.9	28.3539	1.90368	0.908974	2.09432	PC 17:0_14:1	69.1281	30.8719
				PC 17:0_18:1	14.65	35.9972	0.606951	0.519918	1.1674	PC 17:0_18:1	60.436	39.564
				PC 17:0_18:2	14.12	29.252	0.635884	0.487456		PC 17:0_18:2	83.4392	16.5608
				PC 17:1_18:1_Iso		34.1844	0.381341			PC 17:1_18:1_Iso	55.3757	44.6243
				PC 17:0_18:3	13.47	0	0.192308	0.498244
				PC 17:1_18:2_Iso		32.5389	0.43897			PC 17:1_18:2_Iso	57.2449	42.7551
				PC 17:0_20:4	14.12	28.3118	0.553771	0.469147	1.18038	PC 17:0_20:4	70.0844	29.9156
				PC 17:0_22:6	13.73	25.9844	0.524797	1.06427	0.493107	PC 17:0_22:6	77.0494	22.9506
				PC 17:1_20:4	13.52	32.716	2.01055	0.595257	3.37762	PC 17:1_20:4	60.0097	39.9903
				PC 18:0_18:1	15.15	20.688	0.763417	0.824765	0.925617	PC 18:0_18:1	98.1562	1.84385
				PC 18:0_18:2	14.58	30.5675	0.509822	0.69724		PC 18:0_18:2**	100	0
				PC 18:1_18:1_Iso		41.7542	1.27729
				PC 18:0_20:2	14.96	12.4458	0.698096	0.699776		PC 18:0_20:2**	100	0
				PC 18:1_20:1_Iso		38.3304	0.48396			PC 18:1_20:1_Iso	38.6241	61.3759
				PC 18:0_20:3	14.54	12.4896	0.771252	0.702923	1.09721	PC 18:0_20:3	99.8578	0.142227
				PC 18:0_20:4	14.61	27.6463	0.616046	0.440543		PC 18:0_20:4	95.8679	4.13213
				PC 18:1_20:3_Iso		36.3806	0.437991			PC 18:1_20:3_Iso	58.3458	41.6542
				PC 18:0_22:4	15.25	32.8769	0.838714	0.61503	1.3637	PC 18:0_22:4	84.554	15.446
				PC 18:0_22:5	14.41	22.8169	0.963521	0.809103	1.19085	PC 18:0_22:5	82.7482	17.2518
				PC 18:0_22:6	14.51	31.8213	0.608762	0.675476		PC 18:0_22:6	96.0604	3.93965
				PC 18:1_22:5_Iso		29.9947	1.13856			PC 18:1_22:5_Iso	60.785	39.215
				PC 18:1_18:2	14.02	17.949	0.739273	0.711066		PC 18:1_18:2	90.3732	9.62682
				PC 16:0_20:3_Iso		21.0952	0.729431			PC 16:0_20:3_Iso	93.8376	6.16236
				PC 18:1_20:4	13.93	42.2351	0.41789	0.649039		PC 18:1_20:4	91.5714	8.42859
				PC 16:0_22:5_Iso		44.7592	0.430669			PC 16:0_22:5_Iso	86.448	13.552
				PC 18:0_20:5_Iso		28.8125	0.276979
				PC 18:1_22:6	13.6	19.8048	0.506035	0.778604	0.649926	PC 18:1_22:6	75.0526	24.9474
				PC 18:2_18:2 Cis	13.34	26.6407	0.954331	0.755386	1.26337
				PC 18:2_20:4	13.34	36.7107	2.05441	0.506393	4.05695	PC 18:2_20:4	83.4401	16.5599
				PC 18:2_20:5	12.91	21.6864	0.416417	1.03301		PC 18:2_20:5	54.7338	45.2662
				PC 16:1_22:6_Iso		14.0139	0.290355			PC 16:1_22:6_Iso	42.8353	57.1647
				PC 19:0_18:2	14.25	34.3758	0.948054	0.693167	1.36771	PC 19:0_18:2	64.2129	35.7871
				PC 20:2_20:4	14.15	34.0004	0.37118	0.730265	0.508282	PC 20:2_20:4	49.7307	50.2693
				PC 20:4_20:4 Cis	13.29	38.5537	0.433574	1.25885
				PC 18:2_22:6_Iso		31.0502	1.05767
				PC O-16:0_16:0	14.61	36.8849	0.812445	0.724548	1.12131	N/A	N/A	N/A
				PC O-16:0_16:1	14.15			0.619497	0
				PC O-16:0_20:4	14.31	17.559	0.789528	0.787061	1.00313
				PC O-16:0_20:5	13.81			1.02535	0
				PC O-16:1_16:0	14.58	37.5915	0.66601	0.922008	0.722347
				PC O-16:1_18:2	14.22	39.0579	1.17237	0.558936	2.0975
				PC O-16:1_20:4	14.2	36.3648	0.714811	0.629667	1.13522
				PC O-16:1_22:6	14.18	35.5842	4.4772	0.670674	6.67568
				PC O-18:0_18:1	15.75	12.8294	1.23486	0.821316	1.50351
				PC O-18:0_18:2	14.9	31.1541	1.11021	0.629829	1.76271
				PC O-18:0_20:4	15.2	44.0445	1.25743	1.03689	1.21269
				PC O-18:1_16:0	14.86	39.2291	1.59972	0.85835	1.86372
				PC O-18:1_20:4	13.87	42.4608	0.579798	0.440202	1.31712
				PC O-18:1_22:6	14.44	33.8445	3.04274	1.29869	2.34293
				PC O-20:0_20:4	15.37	28.2655	0.762237	0.705271	1.08077
				PC O-20:0_22:6	15.57			0.672895	0
				PC O-20:1_20:4	15.38	30.2185	0.58766	0.606811	0.96844
				PC O-20:2_20:4	14.75	34.275	0.28705	1.56268	0.183691
				PC O-22:0_20:4	16.73	31.9986	0.710149	0.676201	1.05021
				PC O-22:1_20:4	16.13	19.2537	0.679473	0.710587	0.956214
				PC O-24:1_20:4	16.82	36.8559	0.632024	1.12477	0.561915
				PE 16:0_18:1	14.29	26.7612	1.06219	0.777343	1.36644	PE 16:0_18:1	58	42
				PE 16:0_18:2	13.75	32.1695	0.692105	0.597298	1.15873	PE 16:0_18:2	77	23
				PE 16:0_20:4	13.81	22.9128	0.795227	0.67394	1.17997	PE 16:0_20:4	95	5
				PE 16:0_22:6	13.71	38.4912	0.430734	0.510715	0.843395	PE 16:0_22:6	58	42
				PE 17:0_14:1	13.01	21.5993	1.02587	0.686757	1.49379	PE 17:0_14:1	86	14
				PE 18:0_18:1	15.16	28.3488	0.720966	0.720078	1.00123	PE 18:0_18:1	47	53
				PE 18:0_18:2	14.59	30.0675	0.518324	0.732091	0.708004	PE 18:0_18:2	94	6
				PE 18:0_20:4	14.94	41.9243	0.495781	0.563121		PE 18:0_20:4	87	13
				PE 16:0_22:4_Iso		0	2.63905			PE 16:0_22:4_Iso	48	52
				PE 18:0_22:6	14.58	28.5814	0.418068	0.722639	0.578529	PE 18:0_22:6	41	59
				PE 18:1_18:2	13.97	42.7399	1.34325	0.589707
				PE 16:0_20:3_Iso		37.0316	0.504348			PE 16:0_20:3_Iso	52	48
				PE 18:1_20:4	14.02	27.1327	0.541176	0.78875		PE 18:1_20:4	65	35
				PE 16:0_22:5_Iso		38.6006	1.03223			PE 16:0_22:5_Iso**	100	0
				PE 18:2_18:2	13.47	22.7199	0.701868	0.817509	0.858545	NA	NA	NA
				PE O-16:1_18:1	14.81	42.7879	0.584969	0.820054	0.713331
				PE O-16:1_20:4	14.3	42.965	0.659286	0.604461	1.0907
				PE O-16:1_22:4	14.98	29.036	0.84247	0.495514	1.70019
				PE O-17:1_20:4	14.72	38.5106	0.454596	0.777234	0.584889
				PE O-18:1_18:1	15.33	31.1145	0.70988	0.720945	0.984652
				PE O-18:1_20:3	15.1	37.5606	1.02417	0.660191	1.55133
				PE O-18:1_20:4	14.84	21.8553	0.746947	0.689372	1.08352
				PE O-18:1_22:6	14.4	22.5251	0.529141	0.819278	0.645862
				PE O-18:2_22:6	14.42	42.2426	0.772278	0.643222	1.20064
				PE O-18:3_20:4	14.04	36.4966	0.66184	0.656343	1.00838
				PE O-20:1_18:2	15.92	31.2071	0.71305	0.791973	0.900346
				PI 16:0_16:0	12.32	33.8682	0.653455	0.71086	0.919247
				PI 16:0_16:1	11.94	17.6757	0.741085	0.605855	1.2232
				PI 16:0_18:1	12.85	32.0999	1.24733	0.740335	1.68481
				PI 16:0_18:2	12.25	26.2233	0.51333	0.577975	0.888153
				PI 16:0_20:4	12.36	17.8746	0.708396	0.718261	0.986265
				PI 18:0_18:1	13.8	17.9146	0.707775	0.786807	0.899554
				PI 18:0_18:2	12.87	25.7603	3.67083	1.58392	2.31756
				PI 18:0_20:4	13.24	26.5515	0.554703	0.520209	1.06631
				PI 18:0_22:4	13.92	20.8506	0.517071	0.860829	0.600666
				PI 18:0_22:6	13.18	30.2733	1.39539	1.52835	0.913004
				PI 18:1_18:2	12.6	32.4701	0.458623	0.674693	0.679751
				PI 18:1_20:4	12.37	28.7646	0.51497	0.741244	0.694738
				PS 18:0_18:0	13.8			0.713598	0
				PS 18:0_20:4	13.17			0.587276	0	PS 18:0_20:4	100	0
				SM 34:0;3O	11.95	17.3381	0.872273	0.703165	1.2405	NA	NA	NA
				SM 34:1;3O	12.39	33.4578	1.22668	0.871324	1.40783
				SM d18:1_12:0	10.65	18.9844	0.870247	0.798099	1.0904
				SM d18:1_16:0	12.86	16.8928	0.793603	0.98497	0.805713
				SM d18:1_18:0	13.84	15.4915	0.862064	0.852229	1.01154
				SM d18:1_18:1	13.18	25.3683	0.534108	0.693251	0.770439
				SM d18:1_24:0	16.31	28.3412	0.575982	0.783121	0.735496
				SM d18:1_24:1	15.64	31.1791	1.05908	0.665284	1.59192
				SM d32:1	11.8	18.9436	0.743712	0.791889	0.939162
				SM d32:2	10.99	24.0395	0.648386	0.599454	1.08163
				SM d33:1	12.34	27.6318	1.03249	0.794409	1.2997
				SM d34:0	13.25	26.6802	0.618158	1.63007	0.379221
				SM d34:2	11.78	7.90909	0.7519	0.687704	1.09335
				SM d35:1	13.36	35.0586	1.37809	0.812749	1.69559
				SM d35:2	12.69	33.3584	0.794221	0.674054	1.17828
				SM d36:3	12.58	12.7673	0.730253	0.778316	0.938248
				SM d38:1	14.79	24.0027	0.791514	0.912935	0.866999
				SM d38:2	14.15	31.9229	0.44142	0.701646	0.62912
				SM d38:3	13.55	26.6381	0.602048	0.798136	0.754318
				SM d39:1	15.22	21.6608	0.793547	0.930062	0.853219
				SM d40:1	15.58	31.0555	0.595097	0.776645	0.766242
				SM d40:2	15.04	17.7919	0.816245	0.856529	0.952968
				SM d40:3	14.43	37.1104	2.35537	0.66676	3.53255
				SM d41:1	15.97	29.0347	0.579854	0.767203	0.755802
				SM d41:2	15.45	32.3021	1.00779	0.700445	1.43879
				SM d41:3	14.77	21.9415	0.774577	0.788796	0.981973
				SM d44:2	16.43	30.9759	0.79128	0.418322	1.89156
				SM d44:3	15.85	29.3143	0.815056	0.81816	0.996207
				SNA Isomer = Isomer with fatty acyl chain in same order at sn1 and sn2 position as shown in "Name" Column
				SNB Isomer = Isomer with fatty acyl chain in inverse order at sn1 and sn2 position as shown in "Name" Column
				** = Phospholipid species for which the calculated SNA positional isomer was above 100 and thus rounded to 100%.

## Sheet: Pos descriptors
	Lipid Class	Precursor Name	Precursor Adduct	Precursor m/z	Precursor Charge	Product m/z - Quantifier ion 1	Product m/z - Quantifier ion 2	Product m/z - Quantifier ion 3	Product Charge	Explicit Retention time (min)	Explicit Retention time window (min)	Explicit Ion mobility (Vsec/cm2)
	CE	CE 14:0	[M+NH4]+	614.587	1	369.351			1	19.12	1	1.37404
	CE	CE 14:1	[M+NH4]+	612.571	1	369.35			1	18.92	1	1.36081
	CE	CE 16:0	[M+NH4]+	642.618	1	369.351			1	19.36	1	1.39132
	CE	CE 16:1	[M+NH4]+	640.602	1	369.35			1	19.12	1	1.38883
	CE	CE 17:0	[M+NH4]+	656.633	1	369.351			1	19.45	1	1.40434
	CE	CE 18:0	[M+NH4]+	670.65	1	369.35			1	19.48	1	1.45303
	CE	CE 20:0	[M+NH4]+	698.679	1	369.351			1	19.69	1	1.45412
	CE	CE 20:3	[M+NH4]+	692.634	1	369.35			1	19.28	1	1.44666
	CE	CE 20:4	[M+NH4]+	690.618	1	369.351			1	19.11	1	1.43977
	CE	CE 20:5	[M+NH4]+	688.601	1	369.35			1	18.98	1	1.42702
	CE	CE 22:6	[M+NH4]+	714.617	1	369.351			1	19.08	1	1.45199
	Cholesterol	Cholesterol	[M+H-H2O]+	404.389	1	161.132			1	13.02	1	1.50015
	Cholesterol	Cholesterol d7	[M+H-H2O]+	376.395	1	161.136			1	12.84	1	1.01389
	DG	DG 14:0_16:0	[M+NH4]+	558.508	1	523.473	313.273		1	15	1	1.23984
	DG	DG 16:1_18:2	[M+NH4]+	608.524	1	573.486	311.258		1	14.96	1	1.24646
	DG	DG 17:0_18:1	[M+NH4]+	626.57	1	591.55	339.304		1	16.38	1	1.31915
	DG	DG 18:0_16:0	[M+NH4]+	614.571	1	579.535	313.273		1	16.57	1	1.30373
	DG	DG 18:0_18:0	[M+NH4]+	642.604	1	607.566	341.304		1	18.57	1	1.33709
	DG	DG 18:0_18:1	[M+NH4]+	640.587	1	605.55	339.304		1	16.73	1	1.32386
	DG	DG 18:1_18:1	[M+NH4]+	638.571	1	603.534	339.304		1	16.2	1	1.30818
	DG	DG 18:1_18:2	[M+NH4]+	636.555	1	601.517	339.289		1	15.75	1	1.28518
	DG	DG 18:2_18:2	[M+NH4]+	634.54	1	599.504	337.304		1	15.23	1	1.26413
	TG	TG 10:0_14:0_16:0	[M+NH4]+	712.645	1	439.378	467.409	523.472	1	18.24	1	1.42114
	TG	TG 12:0_16:0_12:0_Iso	[M+NH4]+	712.645	1	495.44			1	18.24	1	1.42114
	TG	TG 10:0_14:1_16:0	[M+NH4]+	710.628	1	437.362	521.458		1	17.91	1	1.39812
	TG	TG 10:0_12:0_18:1_Iso	[M+NH4]+	710.628	1	411.348	521.458	493.425	1	17.91	1	1.39812
	TG	TG 6:0_18:1_16:0_Iso	[M+NH4]+	710.628	1	577.519			1	17.91	1	1.39812
	TG	TG 10:0_16:0_18:2	[M+NH4]+	764.676	1	467.409	491.409	575.504	1	18.41	1	1.45633
	TG	TG 10:0_16:1_18:1_Iso	[M+NH4]+	764.676	1	465.394	493.424		1	18.41	1	1.45633
	TG	TG 12:0_14:0_18:2_Iso	[M+NH4]+	764.676	1	547.472	519.442		1	18.41	1	1.45633
	TG	TG 10:0_18:2_18:2	[M+NH4]+	788.675	1	491.41	599.565		1	18.31	1	1.4626
	TG	TG 10:1_14:1_22:2_Iso	[M+NH4]+	788.675	1	545.457			1	18.31	1	1.4626
	TG	TG 12:1_16:1_18:2_Iso	[M+NH4]+	788.675	1	573.486	517.422		1	18.31	1	1.4626
	TG	TG 11:1_14:0_16:0	[M+NH4]+	724.644	1	451.38	479.409		1	18.14	1	1.42186
	TG	TG 11:0_14:0_16:1_Iso	[M+NH4]+	724.644	1	453.396			1	18.14	1	1.42186
	TG	TG 11:0_14:1_16:0_Iso	[M+NH4]+	724.644	1	481.419			1	18.14	1	1.42186
	TG	TG 12:0_14:0_15:0	[M+NH4]+	726.659	1	481.423	509.46	467.413	1	18.39	1	1.43804
	TG	TG 10:0_16:0_15:0_Iso	[M+NH4]+	726.659	1	453.395	537.493		1	18.39	1	1.43804
	TG	TG 10:0_14:0_17:0_Iso	[M+NH4]+	726.659	1	439.382			1	18.39	1	1.43804
	TG	TG 12:0_14:0_16:0	[M+NH4]+	740.676	1	467.409	523.472	495.441	1	18.54	1	1.44661
	TG	TG 13:0_13:0_16:0_Iso	[M+NH4]+	740.676	1	509.457			1	18.54	1	1.44661
	TG	TG 12:0_16:0_16:0	[M+NH4]+	766.691	1	495.441	551.502		1	18.76	1	1.47105
	TG	TG 14:0_14:0_16:0_Iso	[M+NH4]+	766.691	1	523.472			1	18.76	1	1.47105
	TG	TG 12:0_16:0_16:1	[M+NH4]+	766.691	1	493.425	495.441	493.425	1	18.61	1	1.47105
	TG	TG 10:0_18:1_16:0_Iso	[M+NH4]+	766.691	1	467.409	577.516		1	18.61	1	1.47105
	TG	TG 16:0_14:0_14:1_Iso	[M+NH4]+	766.691	1	521.456			1	18.61	1	1.47105
	TG	TG 12:0_16:1_18:1	[M+NH4]+	792.707	1	493.425	575.504	521.457	1	18.66	1	1.48812
	TG	TG 12:0_16:0_18:2_Iso	[M+NH4]+	792.707	1	495.441	519.441		1	18.66	1	1.48812
	TG	TG 12:0_16:1_18:2	[M+NH4]+	790.691	1	493.425	519.44	573.488	1	18.5	1	1.4783
	TG	TG 12:2_16:0_18:1_Iso	[M+NH4]+	790.691	1	491.41	517.425		1	18.5	1	1.4783
	TG	TG 14:1_14:1_18:1_Iso	[M+NH4]+	790.691	1	547.473			1	18.5	1	1.4783
	TG	TG 12:0_18:2_18:3	[M+NH4]+	814.69	1	519.441	597.491	517.425	1	18.45	1	1.48798
	TG	TG 10:0_18:1_20:4_Iso	[M+NH4]+	814.69	1	493.429			1	18.45	1	1.48798
	TG	TG 12:1_18:1_18:3_Iso	[M+NH4]+	814.69	1	599.502			1	18.45	1	1.48798
	TG	TG 12:0_18:3_20:4	[M+NH4]+	838.691	1	543.439			1	18.37	1	1.50842
	TG	TG 13:0_16:1_16:1	[M+NH4]+	778.691	1	507.44			1	18.57	1	1.47859
	TG	TG 14:1_16:0_16:1_Iso	[M+NH4]+	778.691	1	535.472			1	18.57	1	1.47859
	TG	TG 14:0_14:0_15:0	[M+NH4]+	754.691	1	509.457	509.457	495.444	1	18.64	1	1.46399
	TG	TG 12:0_15:0_16:0_Iso	[M+NH4]+	754.691	1	481.426	537.487		1	18.64	1	1.46399
	TG	TG 14:0_14:0_16:0	[M+NH4]+	768.707	1	523.472			1	18.76	1	1.47842
	TG	TG 14:0_15:0_16:0	[M+NH4]+	782.721	1	537.487			1	18.85	1	1.49579
	TG	TG 14:0_15:0_16:1	[M+NH4]+	780.707	1	535.487			1	18.7	1	1.48352
	TG	TG 14:0_16:0_16:0	[M+NH4]+	796.739	1	523.471	551.503		1	18.92	1	1.50826
	TG	TG 14:0_15:0_17:0_Iso	[M+NH4]+	796.739	1	537.487			1	18.92	1	1.50826
	TG	TG 14:0_14:0_18:0_Iso	[M+NH4]+	796.739	1	495.438			1	18.92	1	1.50826
	TG	TG 14:0_16:0_16:1	[M+NH4]+	794.722	1	521.457	549.488	523.473	1	18.8	1	1.49795
	TG	TG 12:0_18:1_16:0_Iso	[M+NH4]+	794.722	1	495.441	577.519		1	18.8	1	1.49795
	TG	TG 14:0_16:0_18:1	[M+NH4]+	822.754	1	549.488	523.472	571.519	1	18.97	1	1.52777
	TG	TG 14:0_16:0_25:0	[M+NH4]+	922.878	1	649.615	523.477	677.644	1	19.75	1	1.6409
	TG	TG 14:0_16:1_14:0 d5	[M+NH4]+	771.723	1	526.488			1	18.57	1	1.46379
	TG	TG 14:0_16:1_18:1	[M+NH4]+	820.739	1	549.487	521.456	575.503	1	18.82	1	1.51745
	TG	TG 14:0_16:0_18:2_Iso	[M+NH4]+	820.739	1	547.472	521.456		1	18.82	1	1.51745
	TG	TG 14:0_18:2_18:2	[M+NH4]+	844.739	1	547.472	599.503		1	18.77	1	1.52712
	TG	TG 14:0_16:1_20:3_Iso	[M+NH4]+	844.739	1	573.488			1	18.77	1	1.52712
	TG	TG 14:0_18:2_18:3	[M+NH4]+	842.722	1	547.467	545.456	597.487	1	18.64	1	1.52464
	TG	TG 14:1_18:1_18:3_Iso	[M+NH4]+	842.722	1	599.503	543.443		1	18.64	1	1.52464
	TG	TG 14:0_16:1_20:4_Iso	[M+NH4]+	842.722	1	571.47	521.457		1	18.64	1	1.52464
	TG	TG 12:0_16:0_22:5_Iso	[M+NH4]+	842.722	1	625.52	495.431		1	18.64	1	1.52464
	TG	TG 14:1_17:2_18:2	[M+NH4]+	828.697	1	585.55			1	18.58	1	1.50925
	TG	TG 14:1_18:2_18:3	[M+NH4]+	840.709	1	545.457	543.439	597.489	1	18.52	1	1.51237
	TG	TG 14:2_18:1_18:3_Iso	[M+NH4]+	840.709	1	599.565	541.425		1	18.52	1	1.51237
	TG	TG 15:0_16:0_16:0	[M+NH4]+	810.753	1	537.487	551.506		1	19	1	1.52513
	TG	TG 15:0_14:0_18:0_Iso	[M+NH4]+	810.753	1	565.521	509.457		1	19	1	1.52513
	TG	TG 15:0_15:0_17:0_Iso	[M+NH4]+	810.753	1	523.472			1	19	1	1.52513
	TG	TG 15:0_16:0_16:1	[M+NH4]+	808.738	1	535.47	537.482	549.49	1	18.87	1	1.51286
	TG	TG 15:0_15:0_18:1_Iso	[M+NH4]+	808.738	1	563.501			1	18.87	1	1.51286
	TG	TG 13:0_16:0_18:1_Iso	[M+NH4]+	808.738	1	509.455			1	18.87	1	1.51286
	TG	TG 15:0_16:0_18:1	[M+NH4]+	836.769	1	563.503	577.52	537.485	1	19.05	1	1.54218
	TG	TG 15:0_17:0_19:1_Iso	[M+NH4]+	836.769	1	551.508			1	19.05	1	1.54218
	TG	TG 15:0_16:1_16:1	[M+NH4]+	806.722	1	547.503	535.473		1	18.76	1	1.50793
	TG	TG 15:0_16:0_16:2_Iso	[M+NH4]+	806.722	1	547.503	535.473		1	18.76	1	1.50793
	TG	TG 14:1_17:1_16:0_Iso	[M+NH4]+	806.722	1	521.458	563.51	533.46	1	18.76	1	1.50793
	TG	TG 13:0_18:1_16:1_Iso	[M+NH4]+	806.722	1	575.51	507.444		1	18.76	1	1.50793
	TG	TG 15:0_16:1_18:1	[M+NH4]+	834.754	1	535.472	575.507	563.508	1	18.94	1	1.53236
	TG	TG 15:0_16:0_18:2_Iso	[M+NH4]+	834.754	1	561.489	537.487		1	18.94	1	1.53236
	TG	TG 15:0_16:1_18:2	[M+NH4]+	832.738	1	535.472	561.488		1	18.8	1	1.52498
	TG	TG 15:1_14:0_20:2_Iso	[M+NH4]+	832.738	1	561.488	573.487		1	18.8	1	1.52498
	TG	TG 15:0_18:2_18:2	[M+NH4]+	858.754	1	561.488	599.503		1	18.9	1	1.49793
	TG	TG 15:1_16:1_20:2_Iso	[M+NH4]+	858.754	1	587.506			1	18.9	1	1.49793
	TG	TG 15:0_18:2_18:3	[M+NH4]+	856.74	1	559.472	561.488	597.486	1	18.71	1	1.53954
	TG	TG 15:0_16:1_20:4_Iso	[M+NH4]+	856.74	1	585.486	535.468		1	18.71	1	1.53954
	TG	TG 15:1_16:1_18:2	[M+NH4]+	830.722	1	533.46	573.486	559.473	1	18.64	1	1.51516
	TG	TG 15:0_16:2_18:2_Iso	[M+NH4]+	830.722	1	571.472	561.474		1	18.64	1	1.51516
	TG	TG 13:0_18:2_18:2_Iso	[M+NH4]+	830.722	1	599.5			1	18.64	1	1.51516
	TG	TG 15:1_18:2_18:3	[M+NH4]+	854.723	1	597.565			1	18.68	1	1.52678
	TG	TG 16:0_16:0_16:0	[M+NH4]+	824.768	1	551.503			1	19.11	1	1.54004
	TG	TG 16:0_16:0_18:0	[M+NH4]+	852.8	1	579.535	551.504		1	19.3	1	1.56985
	TG	TG 15:0_17:0_18:0_Iso	[M+NH4]+	852.8	1	565.512	593.558		1	19.3	1	1.56985
	TG	TG 16:0_16:0_18:1	[M+NH4]+	850.785	1	577.534	551.503		1	18.62	1	1.55954
	TG	TG 16:0_16:0_24:0	[M+NH4]+	936.894	1	663.628			1	19.84	1	1.6053
	TG	TG 16:0_16:0_25:0	[M+NH4]+	950.908	1	677.644			1	19.94	1	1.66725
	TG	TG 16:0_16:1_18:1	[M+NH4]+	848.769	1	575.503	549.488	577.518	1	19.01	1	1.54726
	TG	TG 14:0_18:1_18:1_Iso	[M+NH4]+	848.769	1	603.535			1	19.01	1	1.54726
	TG	TG 16:0_16:1_25:0	[M+NH4]+	948.894	1	675.644			1	19.79	1	1.66134
	TG	TG 16:0_17:0_18:1	[M+NH4]+	864.8	1	591.497	565.484	577.52	1	19.25	1	1.57934
	TG	TG 16:0_17:1_18:1	[M+NH4]+	862.784	1	563.504	589.521	577.519	1	19.1	1	1.56167
	TG	TG 16:0_18:0_18:0	[M+NH4]+	880.831	1	579.533	607.563		1	19.49	1	1.59916
	TG	TG 16:0_16:0_20:0_Iso	[M+NH4]+	880.831	1	551.503			1	19.49	1	1.59916
	TG	TG 16:0_18:0_18:1	[M+NH4]+	878.815	1	577.518	579.533	605.549	1	19.31	1	1.58885
	TG	TG 16:0_18:1_18:1	[M+NH4]+	876.801	1	577.519	603.535		1	19.18	1	1.57902
	TG	TG 16:0_18:1_18:2	[M+NH4]+	874.786	1	575.504	577.518	601.519	1	19.08	1	1.56919
	TG	TG 16:0_18:1_21:0	[M+NH4]+	920.864	1	577.51	621.542		1	19.6	1	1.63303
	TG	TG 17:0_18:1_20:0_Iso	[M+NH4]+	920.864	1	591.55			1	19.6	1	1.63303
	TG	TG 16:0_18:1_22:0	[M+NH4]+	934.878	1	661.62	635.598	577.522	1	19.69	1	1.64302
	TG	TG 16:0_16:1_24:0_Iso	[M+NH4]+	934.878	1	549.485	663.628		1	19.69	1	1.64302
	TG	TG 16:0_18:2_18:2	[M+NH4]+	872.771	1	575.503	599.504		1	18.93	1	1.55692
	TG	TG 16:1_18:1_18:2_Iso	[M+NH4]+	872.771	1	573.487	601.518		1	18.93	1	1.55692
	TG	TG 16:0_18:2_22:6	[M+NH4]+	920.77	1	647.628			1	18.85	1	1.59088
	TG	TG 16:0_20:4_22:6	[M+NH4]+	944.769	1	671.659			1	18.79	1	1.60295
	TG	TG 16:1_16:0_18:2	[M+NH4]+	846.755	1	549.488	575.503	573.487	1	18.87	1	1.4914
	TG	TG 16:1_16:1_18:1_Iso	[M+NH4]+	846.755	1	547.472			1	18.87	1	1.4914
	TG	TG 16:1_14:0_20:2_Iso	[M+NH4]+	846.755	1	601.518			1	18.87	1	1.4914
	TG	TG 16:1_16:1_16:1	[M+NH4]+	818.723	1	547.472			1	18.69	1	1.4616
	TG	TG 14:2_16:0_18:1_Iso	[M+NH4]+	818.723	1	519.44	545.456		1	18.69	1	1.4616
	TG	TG 14:0_16:1_18:2_Iso	[M+NH4]+	818.723	1	573.489			1	18.69	1	1.4616
	TG	TG 14:1_16:1_18:1_Iso	[M+NH4]+	818.723	1	575.502			1	18.69	1	1.4616
	TG	TG 16:1_18:2_18:2	[M+NH4]+	870.754	1	573.487	599.503		1	18.81	1	1.55199
	TG	TG 16:0_18:2_18:3_Iso	[M+NH4]+	870.754	1	575.502	597.487		1	18.81	1	1.55199
	TG	TG 16:0_18:1_18:4_Iso	[M+NH4]+	870.754	1	571.472			1	18.81	1	1.55199
	TG	TG 16:1_18:2_18:3	[M+NH4]+	868.738	1	573.487	571.472	597.488	1	18.71	1	1.54461
	TG	TG 16:0_16:2_20:4_Iso	[M+NH4]+	868.738	1	547.47	595.473		1	18.71	1	1.54461
	TG	TG 16:1_18:3_18:3	[M+NH4]+	866.721	1	571.474	595.473	597.565	1	18.59	1	1.53625
	TG	TG 16:3_18:2_18:2_Iso	[M+NH4]+	866.721	1	569.453	599.499		1	18.59	1	1.53625
	TG	TG 16:1_16:2_20:4_Iso	[M+NH4]+	866.721	1	545.458			1	18.59	1	1.53625
	TG	TG 17:0_17:1_17:0 d5	[M+NH4]+	869.831	1	582.551			1	19.22	1	1.57157
	TG	TG 17:0_18:1_18:1	[M+NH4]+	890.816	1	591.535	603.539		1	19.27	1	1.614
	TG	TG 16:0_18:1_19:1_Iso	[M+NH4]+	890.816	1	617.55	577.52		1	19.27	1	1.614
	TG	TG 17:0_18:1_18:2	[M+NH4]+	888.799	1	589.519	591.534	601.517	1	19.12	1	1.58409
	TG	TG 16:0_18:2_19:1_Iso	[M+NH4]+	888.799	1	575.503	615.536		1	19.12	1	1.58409
	TG	TG 17:1_18:1_18:2	[M+NH4]+	886.785	1	589.55	587.55	601.565	1	18.98	1	1.52624
	TG	TG 17:1_18:1_20:4	[M+NH4]+	910.784	1	625.597			1	18.87	1	1.59369
	TG	TG 17:1_18:2_18:2	[M+NH4]+	884.769	1	587.504	599.502		1	18.92	1	1.56884
	TG	TG 17:0_18:1_18:4_Iso	[M+NH4]+	884.769	1	597.485	585.487		1	18.92	1	1.56884
	TG	TG 17:1_18:2_18:3	[M+NH4]+	882.754	1	597.565			1	18.82	1	1.51835
	TG	TG 18:0_18:0_18:0	[M+NH4]+	908.863	1	607.567			1	19.65	1	1.63091
	TG	TG 18:0_18:1_18:1	[M+NH4]+	904.831	1	605.549	603.534		1	19.35	1	1.60881
	TG	TG 16:0_18:1_20:1_Iso	[M+NH4]+	904.831	1	631.566	577.517		1	19.35	1	1.60881
	TG	TG 18:0_18:1_20:4	[M+NH4]+	926.816	1	625.597			1	19.38	1	1.56842
	TG	TG 18:1_18:1_18:1	[M+NH4]+	902.815	1	603.534			1	19.22	1	1.59849
	TG	TG 18:0_18:1_18:2_Iso	[M+NH4]+	902.815	1	601.517			1	19.22	1	1.59849
	TG	TG 16:0_18:1_20:2_Iso	[M+NH4]+	902.815	1	577.515	629.549		1	19.22	1	1.59849
	TG	TG 18:1_18:1_18:2	[M+NH4]+	900.8	1	601.519	603.534		1	19.09	1	1.58866
	TG	TG 18:1_18:1_20:0	[M+NH4]+	932.862	1	633.58	603.534		1	19.57	1	1.64054
	TG	TG 16:1_20:1_20:0_Iso	[M+NH4]+	932.862	1	661.607			1	19.57	1	1.64054
	TG	TG 18:1_18:1_20:1	[M+NH4]+	930.846	1	631.568	603.533		1	19.39	1	1.62581
	TG	TG 18:0_18:1_20:2_Iso	[M+NH4]+	930.846	1	629.545	605.54		1	19.39	1	1.62581
	TG	TG 16:0_20:1_20:2_Iso	[M+NH4]+	930.846	1	657.581			1	19.39	1	1.62581
	TG	TG 18:1_18:1_20:4	[M+NH4]+	924.8	1	603.535	625.52		1	19.08	1	1.60858
	TG	TG 18:1_18:1_21:0	[M+NH4]+	946.877	1	647.587			1	19.05	1	1.66033
	TG	TG 18:1_18:1_21:1	[M+NH4]+	944.861	1	645.582			1	19.47	1	1.63433
	TG	TG 18:1_18:1_22:0	[M+NH4]+	960.894	1	661.628			1	19.73	1	1.61344
	TG	TG 18:1_18:2_18:2	[M+NH4]+	898.785	1	601.519	599.505		1	18.98	1	1.5313
	TG	TG 16:0_18:2_20:3_Iso	[M+NH4]+	898.785	1	575.503	625.522		1	18.98	1	1.5313
	TG	TG 18:1_18:2_20:4	[M+NH4]+	922.783	1	625.521	623.503	601.518	1	18.97	1	1.59826
	TG	TG 16:0_18:1_22:5_Iso	[M+NH4]+	922.783	1	577.512			1	18.97	1	1.59826
	TG	TG 16:0_18:3_22:4_Iso	[M+NH4]+	922.783	1	649.515			1	18.97	1	1.59826
	TG	TG 18:1_18:2_22:0	[M+NH4]+	958.878	1	659.6	661.609	601.527	1	19.59	1	1.67127
	TG	TG 16:0_20:2_22:1_Iso	[M+NH4]+	958.878	1	603.538	685.612		1	19.59	1	1.67127
	TG	TG 18:1_18:2_24:0	[M+NH4]+	986.909	1	687.659	689.659	601.565	1	19.27	1	1.6824
	TG	TG 18:1_20:4_20:4	[M+NH4]+	946.785	1	625.517	647.501		1	18.92	1	1.61327
	TG	TG 18:2_20:3_20:4_Iso	[M+NH4]+	946.785	1	649.52	623.494		1	18.92	1	1.61327
	TG	TG 18:2_18:1_22:6_Iso	[M+NH4]+	946.785	1	601.518			1	18.92	1	1.61327
	TG	TG 18:2_18:2_22:5_Iso	[M+NH4]+	946.785	1	599.503			1	18.92	1	1.61327
	TG	TG 18:2_18:2_18:2	[M+NH4]+	896.77	1	599.565			1	18.86	1	1.5788
	TG	TG 18:2_18:2_18:3	[M+NH4]+	894.754	1	597.486	599.501		1	18.73	1	1.56653
	TG	TG 16:1_18:2_20:4_Iso	[M+NH4]+	894.754	1	573.483	623.499		1	18.73	1	1.56653
	TG	TG 16:0_16:1_22:6_Iso	[M+NH4]+	894.754	1	549.503	621.488		1	18.73	1	1.56653
	TG	TG 18:2_18:2_20:5	[M+NH4]+	918.753	1	621.492	599.5		1	18.74	1	1.57615
	TG	TG 18:2_18:3_20:4_Iso	[M+NH4]+	918.753	1	597.487			1	18.74	1	1.57615
	TG	TG 16:1_18:2_22:6_Iso	[M+NH4]+	918.753	1	573.487	647.511		1	18.74	1	1.57615
	TG	TG 18:0_18:1_18:7	[M+NH4]+	892.737	1	605.551			1	18.61	1	1.54886
	TG	TG 18:2_18:3_18:3	[M+NH4]+	892.737	1	597.488	595.472		1	18.73	1	1.54886
	TG	TG 16:1_18:1_20:6_Iso	[M+NH4]+	892.737	1	575.503	621.486	593.503	1	18.73	1	1.54886
	TG	TG 18:1_18:2_18:5_Iso	[M+NH4]+	892.737	1	601.519			1	18.73	1	1.54886
	TG	TG 14:0_18:2_22:6_Iso	[M+NH4]+	892.737	1	547.471	647.502		1	18.73	1	1.54886
	TG	TG 18:2_18:3_20:5	[M+NH4]+	916.737	1	597.485	621.488	619.468	1	18.61	1	1.52271
	TG	TG 18:3_18:3_20:4_Iso	[M+NH4]+	916.737	1	595.47			1	18.61	1	1.52271
	TG	TG 18:2_20:4_20:5	[M+NH4]+	942.754	1	621.488	623.508	645.482	1	18.7	1	1.59557
	TG	TG 16:1_20:4_22:6_Iso	[M+NH4]+	942.754	1	597.487			1	18.7	1	1.59557
	TG	TG 18:2_20:4_22:6	[M+NH4]+	968.77	1	623.504	647.51	671.45	1	18.85	1	1.62236
	TG	TG 18:2_20:5_20:5	[M+NH4]+	940.737	1	621.597	643.628		1	18.62	1	1.58574
	TG	TG 19:0_12:0_19:0 d5	[M+NH4]+	857.832	1	542.519	640.629		1	19.3	1	1.56944
	TG	TG 8:0_12:0_16:0	[M+NH4]+	656.582	1	383.315	439.378	495.442	1	17.29	1	1.35206
	TG	TG 10:0_10:0_16:0_Iso	[M+NH4]+	656.582	1	467.41			1	17.29	1	1.35206
	TG	TG 10:0_12:0_14:0_Iso	[M+NH4]+	656.582	1	411.346			1	17.29	1	1.35206
	TG	TG 8:0_16:0_18:1	[M+NH4]+	738.66	1	465.393	439.378	577.519	1	18.33	1	1.4363
	TG	TG 10:0_16:0_16:1_Iso	[M+NH4]+	738.66	1	465.393	549.488	467.41	1	18.33	1	1.4363
	TG	TG 12:0_14:1_16:0_Iso	[M+NH4]+	738.66	1	521.457			1	18.33	1	1.4363
	TG	TG 8:0_16:0_18:2	[M+NH4]+	736.644	1	439.378	463.378	575.503	1	18.05	1	1.41817
	TG	TG 10:0_14:0_18:2_Iso	[M+NH4]+	736.644	1	491.411	547.472	519.44	1	18.05	1	1.41817
	TG	TG 8:0_16:1_18:2	[M+NH4]+	734.628	1	437.365	463.379	573.499	1	17.83	1	1.40248
	TG	TG 10:1_14:0_18:2_Iso	[M+NH4]+	734.628	1	489.399	547.499		1	17.83	1	1.40248
	TG	TG 10:1_12:0_20:2_Iso	[M+NH4]+	734.628	1	517.473			1	17.83	1	1.40248
	TG	TG 11:1_14:0_18:1	[M+NH4]+	750.66	1	549.485	451.376		1	18.485	1	1.40031

## Sheet: Pos quan data
				Quantification by Normalisation to Pooled Sample
					RT	MS2 - CV	MS2 - Normlalised value	MS1 - Normlalised value	(MS2 Normalized value/MS1 Normalized Value)
				Name		n = 32	n =32	n = 32
				CE 14:0	19.12	43.3886	0.156282	0.533554	0.292907
				CE 14:1	18.92	78.5455	0.776076	0.0343853	22.57
				CE 16:0	19.36	43.6936	0.312484	0.429246	0.727984
				CE 16:1	19.12	43.7899	0.330785	0.307383	1.07613
				CE 17:0	19.45	40.3713	0.103956	0.300099	0.346406
				CE 18:0	19.48	32.3248	0.956946	0.753251	1.27042
				CE 20:0	19.69	28.6419	0.370348	0.414344	0.893819
				CE 20:3	19.28	83.3593	0.350789	0.626994	0.559477
				CE 20:4	19.11	33.5327	0.245887	0.188935	1.30143
				CE 20:5	18.98	62.5615	0.21853	0.277633	0.787119
				CE 22:6	19.08	68.4165	0.0685298	0.176017	0.389336
				Cholesterol	13.02			0.585464	0
				DG 14:0_16:0	12.84	59.6431	1.423	1.01191	1.40626
				DG 16:1_18:2	15	27.621	0.642621	0.671305	0.95727
				DG 17:0_18:1	14.96	32.3409	0.894443	0.631851	1.41559
				DG 18:0_16:0	16.38	15.4093	0.565448	1.0551	0.535919
				DG 18:0_18:0	16.57	18.0452	0.526153	0.483565	1.08807
				DG 18:0_18:1	18.57	20.6959	0.885064	0.514339	1.72078
				DG 18:1_18:1	16.73	21.5782	0.365076	0.397108	0.919338
				DG 18:1_18:2	16.2	15.315	0.361381	0.38072	0.949203
				DG 18:2_18:2	15.75	26.1949	0.281419	0.42421	0.663395
				TG 10:0_14:0_16:0	18.24	13.9662	0.453021	0.39
				TG 12:0_16:0_12:0_Iso	18.24	44.6945	0.460445
				TG 10:0_14:1_16:0	17.91	18.7444	0.168563	0.13
				TG 10:0_12:0_18:1_Iso	17.91	84.3559	0.0794985
				TG 6:0_18:1_16:0_Iso	17.91	77.5709	0.119266
				TG 10:0_16:0_18:2	18.41	64.2603	0.218596	0.16
				TG 10:0_16:1_18:1_Iso	18.41	31.1639	0.136273
				TG 12:0_14:0_18:2_Iso	18.41	31.5377	0.185779
				TG 10:0_18:2_18:2	18.31	15.6986	0.405853	0.36
				TG 10:1_14:1_22:2_Iso	18.31	55.4509	0.188408
				TG 12:1_16:1_18:2_Iso	18.31
				TG 11:1_14:0_16:0	18.14	10.0383	0.531634	0.75
				TG 11:0_14:0_16:1_Iso	18.14	24.9267	0.598129
				TG 11:0_14:1_16:0_Iso	18.14	45.3037	0.334788
				TG 12:0_14:0_15:0	18.39	23.9721	1.19852	0.79
				TG 10:0_16:0_15:0_Iso	18.39	23.7328	0.602625
				TG 10:0_14:0_17:0_Iso	18.39	35.3971	0.488553
				TG 12:0_14:0_16:0	18.54	22.2211	1.46389	0.26
				TG 13:0_13:0_16:0_Iso	18.54	42.6366	0.14124
				TG 12:0_16:0_16:0	18.76	18.0806	0.481313	0.32
				TG 14:0_14:0_16:0_Iso	18.76	34.0188	0.228236
				TG 12:0_16:0_16:1	18.61	120.513	0.280237	0.28
				TG 10:0_18:1_16:0_Iso	18.61	38.5838	0.215627
				TG 16:0_14:0_14:1_Iso	18.61	49.5787	0.149356
				TG 12:0_16:1_18:1	18.66	41.8825	0.221373	0.26
				TG 12:0_16:0_18:2_Iso	18.66	55.6803	0.42733
				TG 12:0_16:1_18:2	18.5	35.6382	0.251114	0.21
				TG 12:2_16:0_18:1_Iso	18.5	50.3293	0.160084
				TG 14:1_14:1_18:1_Iso	18.5	36.6303	0.278978
				TG 12:0_18:2_18:3	18.45	21.2157	0.50685	0.89
				TG 10:0_18:1_20:4_Iso	18.45	72.3182	0.378221
				TG 12:1_18:1_18:3_Iso	18.45	#DIV/0!
				TG 12:0_18:3_20:4	18.37	71.3424	0.473876	0.45	1.05306
				TG 13:0_16:1_16:1	18.57	20.656	0.224747	0.38
				TG 14:1_16:0_16:1_Iso	18.57	39.4158	0.728076
				TG 14:0_14:0_15:0	18.64	90.1061	0.329211	0.45
				TG 12:0_15:0_16:0_Iso	18.64	43.2047	0.216634
				TG 14:0_14:0_16:0	18.76	34.3383	0.263984	0.49	0.538743
				TG 14:0_15:0_16:0	18.85	52.174	0.47901	0.48	0.997938
				TG 14:0_15:0_16:1	18.7	54.1759	0.279537	0.62	0.450866
				TG 14:0_16:0_16:0	18.92	#DIV/0!		0.47
				TG 14:0_15:0_17:0_Iso	18.92	42.2394	0.50151
				TG 14:0_14:0_18:0_Iso	18.92	70.26	0.34828
				TG 14:0_16:0_16:1	18.8	29.1412	0.228339	0.24
				TG 12:0_18:1_16:0_Iso	18.8	54.6839	0.176501
				TG 14:0_16:0_18:1	18.97	62.7368	0.40641	0.3	1.3547
				TG 14:0_16:0_25:0	19.75	65.9814	0.19381	0.37	0.52381
				TG 14:0_16:1_14:0 d5	18.57	24.613	0.289087	0.1	2.89087
				TG 14:0_16:1_18:1	18.82	67.3398	0.0772616	0.18
				TG 14:0_16:0_18:2_Iso	18.82	69.1166	0.115606
				TG 14:0_18:2_18:2	18.77	76.0272	0.132748	0.13
				TG 14:0_16:1_20:3_Iso	18.77	93.2348	0.103663
				TG 14:0_18:2_18:3	18.64	27.9387	0.365219	0.17
				TG 14:1_18:1_18:3_Iso	18.64	44.3552	0.153172
				TG 14:0_16:1_20:4_Iso	18.64	58.6489	0.326245
				TG 12:0_16:0_22:5_Iso	18.64	28.836	0.223135
				TG 14:1_17:2_18:2	18.58			0.26
				TG 14:1_18:2_18:3	18.52			0.2
				TG 14:2_18:1_18:3_Iso	18.52	32.4431	0.702333
				TG 15:0_16:0_16:0	19			0.58
				TG 15:0_14:0_18:0_Iso	19	38.7896	0.406416
				TG 15:0_15:0_17:0_Iso	19	49.5879	0.196139
				TG 15:0_16:0_16:1	18.87	57.2053	0.674112	0.47
				TG 15:0_15:0_18:1_Iso	18.87	33.9354	0.309785
				TG 13:0_16:0_18:1_Iso	18.87	77.2222	1.06822
				TG 15:0_16:0_18:1	19.05	58.8866	0.225558	0.45
				TG 15:0_17:0_19:1_Iso	19.05	54.3726	0.22
				TG 15:0_16:1_16:1	18.76	83.007	2.07578	0.37
				TG 15:0_16:0_16:2_Iso	18.76	62.7934	0.119018
				TG 14:1_17:1_16:0_Iso	18.76	62.7934	0.11902
				TG 13:0_18:1_16:1_Iso	18.76	83.471	0.35231
				TG 15:0_16:1_18:1	18.94	142.126	1.13363	0.25
				TG 15:0_16:0_18:2_Iso	18.94	111.024	0.472782
				TG 15:0_16:1_18:2	18.8			0.26
				TG 15:1_14:0_20:2_Iso	18.8	30.8657	0.254155
				TG 15:0_18:2_18:2	18.9	30.8657	0.254155
				TG 15:1_16:1_20:2_Iso	18.9
				TG 15:0_18:2_18:3	18.71			0.23
				TG 15:0_16:1_20:4_Iso	18.71
				TG 15:1_16:1_18:2	18.64			0.2
				TG 15:0_16:2_18:2_Iso	18.64	53.4955	0.374105
				TG 13:0_18:2_18:2_Iso	18.64
				TG 15:1_18:2_18:3	18.68	44.4225	1.74177	0.21	8.29415
				TG 16:0_16:0_16:0	19.11			0.61
				TG 16:0_16:0_18:0	19.3	53.4105	1.06441	0.75
				TG 15:0_17:0_18:0_Iso	19.3	70.634	0.182084
				TG 16:0_16:0_18:1	18.62			0.08
				TG 16:0_16:0_24:0	19.84	36.189	0.174952	0.26	0.672894
				TG 16:0_16:0_25:0	19.94	36.8246	0.57324	0.6	0.955401
				TG 16:0_16:1_18:1	19.01	17.7058	0.641798	0.21
				TG 14:0_18:1_18:1_Iso	19.01	54.8263	0.174435
				TG 16:0_16:1_25:0	19.79	61.8054	0.308435	0.38	0.811671
				TG 16:0_17:0_18:1	19.25	40.7719	0.502016	0.4	1.25504
				TG 16:0_17:1_18:1	19.1	45.6481	0.410158	0.27	1.5191
				TG 16:0_18:0_18:0	19.49	39.9424	0.170341	0.59
				TG 16:0_16:0_20:0_Iso	19.49	64.8105	0.60913
				TG 16:0_18:0_18:1	19.31	52.0584	2.50324	0.32	7.82263
				TG 16:0_18:1_18:1	19.18	30.4411	0.316321	0.34	0.930356
				TG 16:0_18:1_18:2	19.08	45.3808	0.40918	0.22	1.85991
				TG 16:0_18:1_21:0	19.6	38.6709	0.245824	0.43
				TG 17:0_18:1_20:0_Iso	19.6
				TG 16:0_18:1_22:0	19.69	20.5256	0.804714	0.66
				TG 16:0_16:1_24:0_Iso	19.69	59.5613	0.113784
				TG 16:0_18:2_18:2	18.93	41.1819	0.413323	0.18
				TG 16:1_18:1_18:2_Iso	18.93	63.5352	0.182823
				TG 16:0_18:2_22:6	18.85	84.2518	0.129272	0.19	0.680377
				TG 16:0_20:4_22:6	18.79			0.18
				TG 16:1_16:0_18:2	18.87			0.28
				TG 16:1_16:1_18:1_Iso	18.87	49.296	0.200483
				TG 16:1_14:0_20:2_Iso	18.87
				TG 16:1_16:1_16:1	18.69			0.74
				TG 14:2_16:0_18:1_Iso	18.69
				TG 14:0_16:1_18:2_Iso	18.69
				TG 14:1_16:1_18:1_Iso	18.69
				TG 16:1_18:2_18:2	18.81			0.11
				TG 16:0_18:2_18:3_Iso	18.81	52.1581	0.074241
				TG 16:0_18:1_18:4_Iso	18.81	48.0656	0.0656679
				TG 16:1_18:2_18:3	18.71	26.0243	0.122567	0.18
				TG 16:0_16:2_20:4_Iso	18.71	34.7604	0.12403
				TG 16:1_18:3_18:3	18.59	0	0.954524	0.28
				TG 16:3_18:2_18:2_Iso	18.59	5.73709	0.241098
				TG 16:1_16:2_20:4_Iso	18.59	#DIV/0!
				TG 17:0_17:1_17:0 d5	19.22	0	0.0114304	0.23
				TG 17:0_18:1_18:1	19.27	54.823	0.382733	0.48
				TG 16:0_18:1_19:1_Iso	19.27	46.4193	0.617049
				TG 17:0_18:1_18:2	19.12	48.928	0.871171	0.2
				TG 16:0_18:2_19:1_Iso	19.12
				TG 17:1_18:1_18:2	18.98	41.3089	0.449132	1.1	0.408302
				TG 17:1_18:1_20:4	18.87			0.38
				TG 17:1_18:2_18:2	18.92			0.21
				TG 17:0_18:1_18:4_Iso	18.92	47.6899	0.292172
				TG 17:1_18:2_18:3	18.82	8.81095	2.38571	0.2	11.9286
				TG 18:0_18:0_18:0	19.65			0.67
				TG 18:0_18:1_18:1	19.35	69.8977	0.543461	0.48
				TG 16:0_18:1_20:1_Iso	19.35	51.0599	0.503324
				TG 18:0_18:1_20:4	19.38	51.5617	1.0025	0.11	9.11365
				TG 18:1_18:1_18:1	19.22			0.44
				TG 18:0_18:1_18:2_Iso	19.22	41.0472	0.270415
				TG 16:0_18:1_20:2_Iso	19.22	87.282	0.319099
				TG 18:1_18:1_18:2	19.09	30.2423	0.27919	0.23	1.21387
				TG 18:1_18:1_20:0	19.57	32.4719	0.3224	0.37
				TG 16:1_20:1_20:0_Iso	19.57	70.1657	0.548655
				TG 18:1_18:1_20:1	19.39	44.6524	0.859197	0.27
				TG 18:0_18:1_20:2_Iso	19.39	59.3435	0.185003
				TG 16:0_20:1_20:2_Iso	19.39
				TG 18:1_18:1_20:4	19.08			0.19
				TG 18:1_18:1_21:0	19.05	73.3462	0.15751	0.51	0.308844
				TG 18:1_18:1_21:1	19.47	99.2417	2.13719	12.84	0.166448
				TG 18:1_18:1_22:0	19.73			0.11
				TG 18:1_18:2_18:2	18.98	54.7258	0.732688	0.38
				TG 16:0_18:2_20:3_Iso	18.98	36.4014	0.481358
				TG 18:1_18:2_20:4	18.97			0.16
				TG 16:0_18:1_22:5_Iso	18.97	43.5616	1.49641
				TG 16:0_18:3_22:4_Iso	18.97	30.0091	0.190437
				TG 18:1_18:2_22:0	19.59			1.04
				TG 16:0_20:2_22:1_Iso	19.59	41.6168	0.386114
				TG 18:1_18:2_24:0	19.27	52.3059	1.4104	0.53	2.66114
				TG 18:1_20:4_20:4	18.92			0.23
				TG 18:2_20:3_20:4_Iso	18.92	36.497	7.2827
				TG 18:2_18:1_22:6_Iso	18.92
				TG 18:2_18:2_22:5_Iso	18.92	37.5536	0.919132
				TG 18:2_18:2_18:2	18.86			0.23
				TG 18:2_18:2_18:3	18.73			0.21
				TG 16:1_18:2_20:4_Iso	18.73	36.2392	0.228183
				TG 16:0_16:1_22:6_Iso	18.73	0	1.21621
				TG 18:2_18:2_20:5	18.74			0.28
				TG 18:2_18:3_20:4_Iso	18.74	47.9948	0.320178
				TG 16:1_18:2_22:6_Iso	18.74
				TG 18:0_18:1_18:7	18.61	0	0.00578152	0.2	0.0289076
				TG 18:2_18:3_18:3	18.73			0.25
				TG 16:1_18:1_20:6_Iso	18.73	19.6882	0.297946
				TG 18:1_18:2_18:5_Iso	18.73
				TG 14:0_18:2_22:6_Iso	18.73
				TG 18:2_18:3_20:5	18.61	0		0.71
				TG 18:3_18:3_20:4_Iso	18.61
				TG 18:2_20:4_20:5	18.7			0.26
				TG 16:1_20:4_22:6_Iso	18.7
				TG 18:2_20:4_22:6	18.85	0	0.290584	0.36	0.807177
				TG 18:2_20:5_20:5	18.62	101.271	0.160011	0.33	0.484883
				TG 19:0_12:0_19:0 d5	19.3			0.44
				TG 8:0_12:0_16:0	17.29	65.0293	0.652485	0.61
				TG 10:0_10:0_16:0_Iso	17.29	32.335	0.323493
				TG 10:0_12:0_14:0_Iso	17.29	34.6646	0.318608
				TG 8:0_16:0_18:1	18.33	26.3279	0.239578	0.34
				TG 10:0_16:0_16:1_Iso	18.33	15.1591	0.215761
				TG 12:0_14:1_16:0_Iso	18.33	47.961	0.217552
				TG 8:0_16:0_18:2	18.05	12.7397	0.128236	0.3
				TG 10:0_14:0_18:2_Iso	18.05	63.4894	0.163532
				TG 8:0_16:1_18:2	17.83	24.4788	0.23957	0.23
				TG 10:1_14:0_18:2_Iso	17.83	43.6095	0.123848
				TG 10:1_12:0_20:2_Iso	17.83	25	0.0769231
				TG 11:1_14:0_18:1	18.485
