# Supplementary material for: prm-PASEF-Based Quantification and Isomeric Model for Extended Coverage of Human Plasma Lipidome in Parkinson’s Disease
Source: Anal Chem. 2025 Oct 27;97(44):24295–305. doi: 10.1021/acs.analchem.5c02340 (PMC12613151; doi:10.1021/acs.analchem.5c02340)
Supplement: Supplementary file 6 [file ac5c02340_si_006.xlsx]

## Sheet: PC
Lipid Class - Lipid Species		Dilution Point	Analyte Conc. (ng/mL) (CA)	Analyte Peak Area (IA)	IS Conc. (ng/mL) (CIS)	IS Peak Area (IIS)	(CA)/(CIS)	(IA)/(IIS)	Cal CA	Accuracy (%)	Y Predicted	Residual for X	LINEST Function (This function only works when all data points are taken into account, not when a data point was removed because it was outlier)				Std dev of Residuals (INCLUDE ONLY CONSIDERED DATA POINTS, NOT ALL)	LOD (ng/mL)	LOQ (ng/mL)	LOD (pM)	LOQ (pM)
PC 16:0_18:1 & PC 17:0/14:1 d5		1	50	2467	300	16558	0.166667	0.148991	45.2496	90.4993	0.162996	-0.0140043	slope	#VALUE!	#VALUE!	intercept	0.428583	1.57165	4.76257	1.95	5.92
		2	200	10487	300	14975	0.666667	0.700301	252.64	126.32	0.567506	0.132795	±	#VALUE!	#VALUE!	±
		3	400	16530	300	17178	1.33333	0.962277	359.641	89.9103	1.05893	-0.0966521	R2	#VALUE!	#VALUE!	s(y)
		4	800	8649	300	13634	2.66667	0.63437	226.351	28.2939	1.9759	-1.34153	F	#VALUE!	#VALUE!	degrees of freedom
		5	1600	56861	300	16471	5.33333	3.45219	1487.22	92.9515	3.6869	-0.234706	regression ss	#VALUE!	#VALUE!	residual ss
		6	3200	106830	300	14167	10.6667	7.54076	3543.57	110.737	6.87951	0.661251	y = 0.8174x0.8999		Reg Coeff-1	0.8174
		7	6400	191658	300	15709	21.3333	12.2005	6048.51	94.5079	12.8367	-0.636213			Slope	0.8999
m/z =	804.577	1								90.4599
		2
		3
		4
		5
		6
		7
		1
		2
		3
		4
		5
		6
		7

## Sheet: PC O-
Lipid Class - Lipid Species		Dilution Point	Analyte Conc. (ng/mL) (CA)	Analyte Peak Area (IA)	IS Conc. (ng/mL) (CIS)	IS Peak Area (IIS)	(CA)/(CIS)	(IA)/(IIS)	Cal CA	Accuracy (%)	Y Predicted	Residual for X	LINEST Function (This function only works when all data points are taken into account, not when a data point was removed because it was outlier)				Std dev of Residuals (INCLUDE ONLY CONSIDERED DATA POINTS, NOT ALL)	LOD (ng/mL)	LOQ (ng/mL)	LOD (pM)	LOQ (pM)
PC O-18:0/20:4 & PC O-18:1/18:1 d9		1	7.5	36	150	8525	0.05	0.00422287	8.61466	114.862	0.00365134	0.000571533	slope	#VALUE!	#VALUE!	intercept	0.0291538	0.0916698	0.277787	0.11	0.33
		2	30	112	150	7613	0.2	0.0147117	28.2961	94.3202	0.0156428	-0.000931119	±	#VALUE!	#VALUE!	±
		3	60	194	150	7291	0.4	0.0266081	49.7669	82.9448	0.0323777	-0.00576951	R2	#VALUE!	#VALUE!	s(y)
		4	120	65	150	8187	0.8	0.00793942	15.7212	13.101	0.0670157	-0.0590763	F	#VALUE!	#VALUE!	degrees of freedom
		5	240	643	150	7796	1.6	0.0824782	146.249	60.9369	0.13871	-0.0562317	regression ss	#VALUE!	#VALUE!	residual ss
		6	480	1333	150	4349	3.2	0.306507	510.863	106.43	0.287103	0.0194039	y = 0.0847x1.0495		Reg Coeff-1	0.0847
		7	960	2716	150	4373	6.4	0.621084	1001.26	104.298	0.59425	0.0268338			Slope	1.0495
m/z =	840.611	1								82.4133
		2
		3
		4
		5
		6
		7
		1
		2
		3
		4
		5
		6
		7

## Sheet: PE
Lipid Class - Lipid Species		Dilution Point	Analyte Conc. (ng/mL) (CA)	Analyte Peak Area (IA)	IS Conc. (ng/mL) (CIS)	IS Peak Area (IIS)	(CA)/(CIS)	(IA)/(IIS)	Cal CA	Accuracy (%)	Y Predicted	Residual for X	LINEST Function (This function only works when all data points are taken into account, not when a data point was removed because it was outlier)				Std dev of Residuals (INCLUDE ONLY CONSIDERED DATA POINTS, NOT ALL)	LOD (ng/mL)	LOQ (ng/mL)	LOD (pM)	LOQ (pM)
PE 16:0_18:1 & PC 17:0/14:1 d5		1	7.5	690	150	16599	0.05	0.0415688	6.45157	86.0209	0.0478152	-0.00624643	slope	#VALUE!	#VALUE!	intercept	0.147251	0.522674	1.58386	0.73	2.21
		2	30	3216	150	17097	0.2	0.188103	32.7243	109.081	0.173501	0.0146025	±	#VALUE!	#VALUE!	±
		3	60	6800	150	17297	0.4	0.393132	72.3136	120.523	0.330498	0.0626338	R2	#VALUE!	#VALUE!	s(y)
		4	120	1812	150	18085	0.8	0.100194	16.6199	13.8499	0.629559	-0.529365	F	#VALUE!	#VALUE!	degrees of freedom
		5	240	19628	150	17715	1.6	1.10799	220.416	91.8401	1.19923	-0.0912463	regression ss	#VALUE!	#VALUE!	residual ss
		6	480	40363	150	16989	3.2	2.37583	500.696	104.312	2.2844	0.0914349	y = 0.6328x + 0.1079		Reg Coeff-1	0.7747
		7	960	77886	150	19280	6.4	4.03973	886.223	92.3149	4.3515	-0.311771			Slope	0.9297
m/z =	716.524	1								88.2773
		2
		3
		4
		5
		6
		7
		1
		2
		3
		4
		5
		6
		7

## Sheet: PI
Lipid Class - Lipid Species		Dilution Point	Analyte Conc. (ng/mL) (CA)	Analyte Peak Area (IA)	IS Conc. (ng/mL) (CIS)	IS Peak Area (IIS)	(CA)/(CIS)	(IA)/(IIS)	Cal CA	Accuracy (%)	Y Predicted	Residual for X	LINEST Function (This function only works when all data points are taken into account, not when a data point was removed because it was outlier)				Std dev of Residuals (INCLUDE ONLY CONSIDERED DATA POINTS, NOT ALL)	LOD (ng/mL)	LOQ (ng/mL)	LOD (pM)	LOQ (pM)
PI 16:0_18:1 , PI 17:0_14:1 d5		1	12.5	3016	150	28469	0.0833333	0.10594	11.3463	90.7703	0.113615	-0.00767542	slope	#VALUE!	#VALUE!	intercept	0.358412	1.63749	4.9621	1.96	5.94
		2	50	8667	150	26173	0.333333	0.331143	54.9672	109.934	0.309246	0.0218966	±	#VALUE!	#VALUE!	±
		3	100	14423	150	26990	0.666667	0.534383	106.622	106.622	0.510198	0.0241855	R2	#VALUE!	#VALUE!	s(y)
		4	200	6403	150	29223	1.33333	0.219108	31.0306	15.5153	0.841729	-0.622621	F	#VALUE!	#VALUE!	degrees of freedom
		5	400	40093	150	28669	2.66667	1.39848	403.908	100.977	1.38869	0.00978598	regression ss	#VALUE!	#VALUE!	residual ss
		6	800	57473	150	26413	5.33333	2.17594	744.88	93.1099	2.29108	-0.115144	y = 0.6838x0.7223		Reg Coeff-1	0.6838
		7	1600	89115	150	30752	10.6667	2.89786	1107.53	69.2209	3.77985	-0.881987			Slope	0.7223
m/z =	835.535	1								83.7357
		2
		3
		4
		5
		6
		7
		1
		2
		3
		4
		5
		6
		7

## Sheet: PS
Lipid Class - Lipid Species		Dilution Point	Analyte Conc. (ng/mL) (CA)	Analyte Peak Area (IA)	IS Conc. (ng/mL) (CIS)	IS Peak Area (IIS)	(CA)/(CIS)	(IA)/(IIS)	Cal CA	Accuracy (%)	Y Predicted	Residual for X	LINEST Function (This function only works when all data points are taken into account, not when a data point was removed because it was outlier)				Std dev of Residuals (INCLUDE ONLY CONSIDERED DATA POINTS, NOT ALL)	LOD (ng/mL)	LOQ (ng/mL)	LOD (pM)	LOQ (pM)
PS 16:0_18:1 , PI 17:0_14:1		1	37.5	887435	37.5	819787	1	1.08252	38.5438	102.783	1.0543	0.028219	slope	#VALUE!	#VALUE!	intercept	6.61989	22.7062	68.8067	29.9	90.5
		2	75	1933996	37.5	916480	2	2.11024	77.1385	102.851	2.05393	0.0563158	±	#VALUE!	#VALUE!	±
		3	150	2862129	37.5	779948	4	3.66964	137.097	91.3981	4.00135	-0.331705	R2	#VALUE!	#VALUE!	s(y)
		4	300	6187816	37.5	844701	8	7.32545	281.232	93.7441	7.7952	-0.469746	F	#VALUE!	#VALUE!	degrees of freedom
		5	600	13715364	37.5	886127	16	15.4779	611.984	101.997	15.1862	0.291714	regression ss	#VALUE!	#VALUE!	residual ss
		6	1200	26907056	37.5	896952	32	29.9983	1217.44	101.453	29.5848	0.413498	y = 1.0543x0.9621		Reg Coeff-1	1.0543
		7	2400	43355096	37.5	1044100	64	41.5239	1706.91	71.1212	57.6355	-16.1116			Slope	0.9621
m/z =	760.514	1								95.0498
		2
		3
		4
		5
		6
		7
		1
		2
		3
		4
		5
		6
		7

## Sheet: Cer
Lipid Class - Lipid Species		Dilution Point	Analyte Conc. (ng/mL) (CA)	Analyte Peak Area (IA)	IS Conc. (ng/mL) (CIS)	IS Peak Area (IIS)	(CA)/(CIS)	(IA)/(IIS)	Cal CA	Accuracy (%)	Y Predicted	Residual for X	LINEST Function (This function only works when all data points are taken into account, not when a data point was removed because it was outlier)				Std dev of Residuals (INCLUDE ONLY CONSIDERED DATA POINTS, NOT ALL)	LOD (ng/mL)	LOQ (ng/mL)	LOD (pM)	LOQ (pM)
Cer d18:1/16:0 & Cer d18:1/16:0 d7		1	15	338	300	561	0.05	0.602496	16.4147	109.431	0.549518	0.0529773	slope	#VALUE!	#VALUE!	intercept	3.19432	10.3224	31.2801	17.7	53.7
		2	60	1385	300	1005	0.2	1.37811	36.9065	61.5109	2.26363	-0.885522	±	#VALUE!	#VALUE!	±
		3	120	3111	300	449	0.4	6.92873	179.437	149.531	4.59428	2.33445	R2	#VALUE!	#VALUE!	s(y)
		4	240	1125	300	803	0.8	1.401	37.5066	15.6278	9.32458	-7.92359	F	#VALUE!	#VALUE!	degrees of freedom
		5	480	9864	300	439	1.6	22.4692	567.859	118.304	18.9252	3.54401	regression ss	#VALUE!	#VALUE!	residual ss
		6	960	18276	300	552	3.2	33.1087	830.041	86.4626	38.4108	-5.30209	y = 11.711x1.0212		Reg Coeff-1	11.711
		7	1920	28911	300	382	6.4	75.6832	1865.1	97.1408	77.9588	-2.27552			Slope	1.0212
m/z =	582.51	1								91.1441
		2
		3
		4
		5
		6
		7
		1
		2
		3
		4
		5
		6
		7

## Sheet: SM
Lipid Class - Lipid Species		Dilution Point	Analyte Conc. (ng/mL) (CA)	Analyte Peak Area (IA)	IS Conc. (ng/mL) (CIS)	IS Peak Area (IIS)	(CA)/(CIS)	(IA)/(IIS)	Cal CA	Accuracy (%)	Y Predicted	Residual for X	LINEST Function (This function only works when all data points are taken into account, not when a data point was removed because it was outlier)				Std dev of Residuals (INCLUDE ONLY CONSIDERED DATA POINTS, NOT ALL)	LOD (ng/mL)	LOQ (ng/mL)	LOD (pM)	LOQ (pM)
SM d18:1/16:0 & SM d18:1/16:1 d9		1	25	9132	300	56681	0.0833333	0.161112	28.2965	113.186	0.143677	0.0174353	slope	#VALUE!	#VALUE!	intercept	0.415972	1.48449	4.49846	1.99	6.02
		2	100	25807	300	55229	0.333333	0.467273	89.5018	89.5018	0.51774	-0.0504673	±	#VALUE!	#VALUE!	±
		3	200	49749	300	54651	0.666667	0.910304	184.091	92.0453	0.98282	-0.0725166	R2	#VALUE!	#VALUE!	s(y)
		4	400	21686	300	58118	1.33333	0.373137	70.1736	17.5434	1.86568	-1.49254	F	#VALUE!	#VALUE!	degrees of freedom
		5	800	163945	300	48959	2.66667	3.34862	752.966	94.1207	3.5416	-0.192977	regression ss	#VALUE!	#VALUE!	residual ss
		6	1600	294189	300	38470	5.33333	7.64723	1839.16	114.947	6.72297	0.924258	y = 1.4299x0.9247		Reg Coeff-1	1.4299
		7	3200	523630	300	41368	10.6667	12.6579	3171.73	99.1165	12.7621	-0.104298			Slope	0.9247
m/z =	747.567	1								88.6372
		2
		3
		4
		5
		6
		7
		1
		2
		3
		4
		5
		6
		7

## Sheet: LPC
Lipid Class - Lipid Species		Dilution Point	Analyte Conc. (ng/mL) (CA)	Analyte Peak Area (IA)	IS Conc. (ng/mL) (CIS)	IS Peak Area (IIS)	(CA)/(CIS)	(IA)/(IIS)	Cal CA	Accuracy (%)	Y Predicted	Residual for X	LINEST Function (This function only works when all data points are taken into account, not when a data point was removed because it was outlier)				Std dev of Residuals (INCLUDE ONLY CONSIDERED DATA POINTS, NOT ALL)	LOD (ng/mL)	LOQ (ng/mL)	LOD (pM)	LOQ (pM)
LPC 18:0 & LPC 17:0 d5		1	18.75	4616	300	66683	0.0625	0.069223	17.9881	95.9365	0.0718376	-0.00261455	slope	#VALUE!	#VALUE!	intercept	0.109695	0.405052	1.22743	0.71	2.16
		2	75	16282	300	65712	0.25	0.247778	74.9325	99.9099	0.247978	-0.000199587	±	#VALUE!	#VALUE!	±
		3	150	32377	300	66902	0.5	0.483947	158.484	105.656	0.460727	0.0232201	R2	#VALUE!	#VALUE!	s(y)
		4	300	12790	300	73616	1	0.173739	50.3696	16.7899	0.856	-0.682261	F	#VALUE!	#VALUE!	degrees of freedom
		5	600	113598	300	69159	2	1.64256	622.066	103.678	1.59039	0.0521705	regression ss	#VALUE!	#VALUE!	residual ss
		6	1200	205125	300	69224	4	2.96321	1203.8	100.317	2.95485	0.0083609	y = 0.856x0.8937		Reg Coeff-1	0.856
		7	2400	387287	300	73882	8	5.24197	2279.05	94.9602	5.48991	-0.247944			Slope	0.8937
m/z =	568.362	1								88.1781
		2
		3
		4
		5
		6
		7
		1
		2
		3
		4
		5
		6
		7

## Sheet: LPE
Lipid Class - Lipid Species		Dilution Point	Analyte Conc. (ng/mL) (CA)	Analyte Peak Area (IA)	IS Conc. (ng/mL) (CIS)	IS Peak Area (IIS)	(CA)/(CIS)	(IA)/(IIS)	Cal CA	Accuracy (%)	Y Predicted	Residual for X	LINEST Function (This function only works when all data points are taken into account, not when a data point was removed because it was outlier)				Std dev of Residuals (INCLUDE ONLY CONSIDERED DATA POINTS, NOT ALL)	LOD (ng/mL)	LOQ (ng/mL)	LOD (pM)	LOQ (pM)
LPE 18:0 , LPE 17:0 d5		1	5	1068	150	21758	0.0333333	0.0490854	4.46582	89.3164	0.0544887	-0.00540331	slope	#VALUE!	#VALUE!	intercept	0.431216	1.53956	4.66533	3.21	9.71
		2	20	4481	150	20350	0.133333	0.220197	22.6541	113.27	0.196241	0.0239552	±	#VALUE!	#VALUE!	±
		3	40	8242	150	19940	0.266667	0.41334	44.7758	111.939	0.37242	0.0409204	R2	#VALUE!	#VALUE!	s(y)
		4	80	3765	150	25197	0.533333	0.149423	14.8923	18.6153	0.706764	-0.557342	F	#VALUE!	#VALUE!	degrees of freedom
		5	160	27612	150	23881	1.06667	1.15623	136.26	85.1625	1.34127	-0.185038	regression ss	#VALUE!	#VALUE!	residual ss
		6	320	57095	150	21700	2.13333	2.63111	331.671	103.647	2.54541	0.085691	y = 1.2636x0.9243		Reg Coeff-1	1.2636
		7	640	105594	150	27851	4.26667	3.79139	492.45	76.9452	4.83059	-1.0392			Slope	0.9243
m/z =	480.31	1								85.5567
		2
		3
		4
		5
		6
		7
		1
		2
		3
		4
		5
		6
		7

## Sheet: FAHFA
Lipid Class - Lipid Species		Dilution Point	Analyte Conc. (ng/mL) (CA)	Analyte Peak Area (IA)	IS Conc. (ng/mL) (CIS)	IS Peak Area (IIS)	(CA)/(CIS)	(IA)/(IIS)	Cal CA	Accuracy (%)	Y Predicted	Residual for X	LINEST Function (This function only works when all data points are taken into account, not when a data point was removed because it was outlier)				Std dev of Residuals (INCLUDE ONLY CONSIDERED DATA POINTS, NOT ALL)	LOD (ng/mL)	LOQ (ng/mL)	LOD (pM)	LOQ (pM)
FAHFA 16:0/18:0, FAHFA 16:0/18:0 d9		1	9.375	898	150	22788	0.0625	0.0394067	10.0147	106.824	0.0370615	0.00234518	slope	#VALUE!	#VALUE!	intercept	0.0227204	0.080664	0.244436	0.15	0.45
		2	37.5	2847	150	22387	0.25	0.127172	35.3227	94.1938	0.134443	-0.00727092	±	#VALUE!	#VALUE!	±
		3	75	5484	150	22434	0.5	0.24445	71.3474	95.1298	0.256062	-0.0116118	R2	#VALUE!	#VALUE!	s(y)
		4	150	1870	150	25363	1	0.0737294	19.6492	13.0995	0.4877	-0.413971	F	#VALUE!	#VALUE!	degrees of freedom
		5	300	21436	150	22900	2	0.93607	302.499	100.833	0.928881	0.00718875	regression ss	#VALUE!	#VALUE!	residual ss
		6	600	42555	150	23545	4	1.80739	613.96	102.327	1.76916	0.0382285	y = 0.4877x0.9295		Reg Coeff-1	0.4877
		7	1200	87696	150	25712	8	3.4107	1215.77	101.314	3.36957	0.0411299			Slope	0.9295
m/z =	537.489	1								87.6743
		2
		3
		4
		5
		6
		7
		1
		2
		3
		4
		5
		6
		7
