# Supplementary material for: prm-PASEF-Based Quantification and Isomeric Model for Extended Coverage of Human Plasma Lipidome in Parkinson’s Disease
Source: Anal Chem. 2025 Oct 27;97(44):24295–305. doi: 10.1021/acs.analchem.5c02340 (PMC12613151; doi:10.1021/acs.analchem.5c02340)
Supplement: Supplementary file 7 [file ac5c02340_si_007.xlsx]

## Sheet: Supplementary Data 4
MoleculeGroup	PrecursorName	PrecursorFormula	PrecursorAdduct	PrecursorMz	PrecursorCharge	ProductMz	ProductCharge	Note	Explicit Retention time	Explicit Retention time window	ProductName	ProductFormula	ProductAdduct
Cer	Cer d18:1_16:0		[M+HCOOH-H]-	582.51	-1	280.265	-1	Quantifier	13.78	1
Cer	Cer d18:1_18:0 d7		[M+HCOOH-H]-	617.586	-1	308.296	-1	Quantifier	14.67	1
Cer	Cer d18:1_24:1		[M+HCOOH-H]-	692.62	-1	390.373	-1	Quantifier	16.3	1
FAHFA	FAHFA 16:0_18:0 (5-PAHSA)		[M-H]-	537.488	-1	255.234	-1	Quantifier	15.7	1
LPA	LPA 17:0 SN1		[M-H]-	423.252	-1	269.25	-1	Quantifier	6.39	1
LPA	LPA 17:0 SN2		[M-H]-	423.251	-1	269.248	-1	Quantifier	5.96	1
LPA	LPA 18:0 SN1		[M-H]-	437.267	-1	283.267	-1	Quantifier	7.21	1
LPA	LPA 18:0 SN2		[M-H]-	437.267	-1	283.267	-1	Quantifier	6.67	1
LPC	LPC 17:0 d5 SN1		[M+HCOOH-H]-	559.378	-1	269.248	-1	Quantifier	6.17	1
LPC	LPC 17:0 d5 SN2		[M+HCOOH-H]-	559.377	-1	269.248	-1	Quantifier	5.82	1
LPC	LPC 18:0 SN1		[M+HCOOH-H]-	568.362	-1	283.264	-1	Quantifier	6.96	1
LPC	LPC 18:0 SN2		[M+HCOOH-H]-	568.361	-1	283.267	-1	Quantifier	6.6	1
LPC	LPC 20:4 SN2		[M+HCOOH-H]-	588.331	-1	303.233	-1	Quantifier	4.7	1
LPE	LPE 16:0 SN1		[M-H]-	452.279	-1	255.234	-1	Quantifier	5.56	1
LPE	LPE 17:0 d5 SN1		[M-H]-	471.326	-1	269.25	-1	Quantifier	6.33	1
LPE	LPE 17:0 d5 SN2		[M-H]-	471.324	-1	269.248	-1	Quantifier	5.97	1
LPE	LPE 18:0 SN1		[M-H]-	480.31	-1	283.266	-1	Quantifier	7.11	1
LPE	LPE 18:0 SN2		[M-H]-	480.309	-1	283.267	-1	Quantifier	6.75	1
LPE	LPE 18:1 SN1		[M-H]-	524.3	-1	281.249	-1	Quantifier	5.67	1
LPE	LPE 20:4 SN2		[M-H]-	500.279	-1	303.233	-1	Quantifier	4.8	1
LPG	LPG 17:0 d5 SN1		[M-H]-	502.32	-1	269.25	-1	Quantifier	5.42	1
LPI	LPI 17:0 d5 SN1		[M-H]-	590.336	-1	269.249	-1	Quantifier	5.14	1
LPI	LPI 17:0 d5 SN2		[M-H]-	590.336	-1	269.248	-1	Quantifier	4.8	1
LPI	LPI 18:0 SN1		[M-H]-	599.32	-1	283.264	-1	Quantifier	5.85	1
LPI	LPI 18:0 SN2		[M-H]-	599.32	-1	283.267	-1	Quantifier	5.51	1
LPS	LPS 17:1 SN1		[M-H]-	508.268	-1	152.996	-1	Quantifier	4.25	1
LPS	LPS 17:1 SN2		[M-H]-	508.267	-1	269.248	-1	Quantifier	3.96	1
LPS	LPS 18:0 SN1		[M-H]-	524.299	-1	152.998	-1	Quantifier	6	1
PA	PA 15:0_18:1 d7		[M-H]-	666.509	-1	241.218	-1	Quantifier	13.01	1
PA	PA 16:0_18:1		[M-H]-	673.482	-1	255.848	-1	Quantifier	13.48	1
PC	PC 16:0_18:1		[M+HCOOH-H]-	804.576	-1	281.248	-1	Quantifier	13.83	1
PC	PC 17:0_14:1 d5		[M+HCOOH-H]-	767.56	-1	225.186	-1	Quantifier	12.47	1
PC O-	PC O-16:0_20:4		[M+HCOOH-H]-	812.581	-1	303.233	-1	Quantifier	14.14	1
PC P-	PC P-18:0_18:1 d9		[M+HCOOH-H]-	825.668	-1	290.305	-1	Quantifier	15.14	1
PC P-	PC P-18:0_20:4		[M+HCOOH-H]-	838.596	-1	303.235	-1	Quantifier	14.68	1
PE	PE 16:0_18:1		[M-H]-	716.525	-1	281.249	-1	Quantifier	13.95	1
PE	PE 17:0_14:1 d5		[M-H]-	679.509	-1	225.186	-1	Quantifier	12.62	1
PE	PE 18:0_20:4		[M-H]-	766.541	-1	303.23	-1	Quantifier	14.29	1
PE P-	PE P-18:0_18:1		[M-H]-	728.56	-1	281.248	-1	Quantifier	15.23	1
PE P-	PE P-18:0_20:4		[M-H]-	750.543	-1	303.233	-1	Quantifier	14.76	1
PG	PG 16:0_18:1		[M-H]-	747.517	-1	281.249	-1	Quantifier	12.76	1
PG	PG 18:1_18:1 Cis		[M-H]-	773.533	-1	281.249	-1	Quantifier	13	1
PG	PG 18:1_18:1 Trans		[M-H]-	773.534	-1	281.249	-1	Quantifier	13.22	1
PI	PI 16:0_16:0		[M-H]-	809.518	-1	255.234	-1	Quantifier	12.22	1
PI	PI 16:0_18:1		[M-H]-	835.534	-1	281.254	-1	Quantifier	12.49	1
PI	PI 17:0_14:1 d5		[M-H]-	798.528	-1	225.183	-1	Quantifier	11.09	1
PI	PI 18:1_18:2		[M-H]-	859.532	-1	279.233	-1	Quantifier	12.77	1
PS	PS 16:0_16:0		[M-H]-	734.496	-1	255.234	-1	Quantifier	12.95	1
PS	PS 17:0_14:1 d5		[M-H]-	723.499	-1	269.249	-1	Quantifier	11.27	1
PS	PS 18:0_20:4		[M-H]-	810.535	-1	303.233	-1	Quantifier	13.09	1
SM	SM d18:1_16:0		[M+HCOOH-H]-	747.566	-1	687.544	-1	Quantifier	12.47	1
SM	SM d18:1_16:1 d9		[M+HCOOH-H]-	754.605	-1	691.566	-1	Quantifier	11.77	1
SM	SM d18:1_24:1		[M+HCOOH-H]-	857.675	-1	797.655	-1	Quantifier	15.25	1
