# Supplementary material for: prm-PASEF-Based Quantification and Isomeric Model for Extended Coverage of Human Plasma Lipidome in Parkinson’s Disease
Source: Anal Chem. 2025 Oct 27;97(44):24295–305. doi: 10.1021/acs.analchem.5c02340 (PMC12613151; doi:10.1021/acs.analchem.5c02340)
Supplement: Supplementary file 8 [file ac5c02340_si_008.xlsx]

## Sheet: PC Std Purity
Based on PC 32:0, 34:0, 34:1, 36:1 SN isomers														Experimental			Intermediate Step 1	(A/A+B) Isomer	A in %	B in %	Average
(A/A+B)	SN2/SN1 ratio												Lipid Name_Inj Volume	SN2 Intensity	SN1 Intensity	SN2/SN1 Intensity					A	B
0	0.37											Standards	PC 16:0_18:1_2uL	53292	22174	2.40336	1.79266	0.939055	93.9055	6.09447	92.8728	7.12725
0.111111	0.5												PC 16:0_18:1_2uL	66983	28599	2.34214	1.76686	0.925541	92.5541	7.44589
0.2	0.61												PC 16:0_18:1_5uL	144430	56392	2.56118	1.85626	0.972372	97.2372	2.76278
0.333333	0.8												PC 16:0_18:1_5 uL	141848	57440	2.4695	1.81981	0.953277	95.3277	4.67229
0.5	1.06												PC 16:0_18:1_10uL	325377	136082	2.39104	1.78752	0.936363	93.6363	6.36366
0.666667	1.42												PC 16:0_18:1_10uL	326214	136709	2.38619	1.78549	0.935301	93.5301	6.46989
0.8	1.76												PC 16:0_18:1_15uL	477070	213742	2.23199	1.71868	0.900306	90.0306	9.96939
0.888889	2.2												PC 16:0_18:1_15 uL	484475	210556	2.30093	1.74911	0.916242	91.6242	8.37585
1	2.69												PC 16:0_18:1_20uL	517807	230859	2.24296	1.72359	0.902874	90.2874	9.71261
													PC 16:0_18:1_20 uL	495976	219834	2.25614	1.72945	0.905943	90.5943	9.40567
Regress Coefficient 1	0.4002												PC 16:0_18:2_2uL	2741	859	3.19092	2.0761	1.08753	108.753	-8.75328	94.0462	5.95376
Regress Coefficient 2	1.909												PC 16:0_18:2_2uL	1886	891	2.11672	1.66566	0.87253	87.253	12.747
													PC 16:0_18:2_5uL	4982	2144	2.32369	1.75895	0.921398	92.1398	7.86019
													PC 16:0_18:2_5 uL	4574	2271	2.01409	1.61596	0.846495	84.6495	15.3505
													PC 16:0_18:2_10uL	8963	3502	2.55939	1.85556	0.972007	97.2007	2.79929
													PC 16:0_18:2_10uL	9666	3841	2.51653	1.83867	0.96316	96.316	3.68399
													PC 16:0_18:2_15uL	13359	5620	2.37705	1.78165	0.933289	93.3289	6.67106
													PC 16:0_18:2_15 uL	15901	6059	2.62436	1.88063	0.985138	98.5138	1.48622
													PC 16:0_18:2_20uL	22118	9807	2.25533	1.72909	0.905755	90.5755	9.42451
													PC 16:0_18:2_20 uL	23025	10273	2.24131	1.72285	0.902489	90.2489	9.75106
													PC 16:0_20:4_2uL	41941	17186	2.44042	1.80796	0.947072	94.7072	5.29284	97.4259	2.57414
													PC 16:0_20:4_2uL	57237	23131	2.47447	1.82182	0.954331	95.4331	4.56691
													PC 16:0_20:4_5uL	118995	47589	2.50047	1.83227	0.959807	95.9807	4.01935
													PC 16:0_20:4_5 uL	116236	47335	2.4556	1.81416	0.950321	95.0321	4.96786
													PC 16:0_20:4_10uL	272228	106037	2.56729	1.85864	0.973621	97.3621	2.63789
													PC 16:0_20:4_10uL	261548	101541	2.57579	1.86195	0.975352	97.5352	2.46485
													PC 16:0_20:4_15uL	407226	151333	2.69093	1.90568	0.998259	99.8259	0.174098
													PC 16:0_20:4_15 uL	404667	147444	2.74455	1.92541	1.00859	100.859	-0.859451
													PC 16:0_20:4_20 uL	366593	139564	2.6267	1.88152	0.985605	98.5605	1.43951
													PC 16:0_20:4_20 uL	360224	136091	2.64693	1.88919	0.989624	98.9624	1.03755
													PC 18:0_18:2_2uL	38456	15372	2.50169	1.83276	0.960062	96.0062	3.99382	94.8065	5.22294
													PC 18:0_18:2_2uL	47233	20107	2.34908	1.76982	0.92709	92.709	7.29096
													PC 18:0_18:2_5uL	96505	40427	2.38714	1.78589	0.93551	93.551	6.44904
													PC 18:0_18:2_5 uL	99956	38379	2.60445	1.87301	0.981147	98.1147	1.88525
													PC 18:0_18:2_10uL	223011	92815	2.40275	1.7924	0.938923	93.8923	6.10772
													PC 18:0_18:2_10uL	227144	90528	2.5091	1.83572	0.961611	96.1611	3.83888
													PC 18:0_18:2_15uL	334725	136440	2.45328	1.81322	0.949825	94.9825	5.01754
													PC 18:0_18:2_15 uL	316426	134469	2.35315	1.77155	0.927997	92.7997	7.20028
													PC 18:0_18:2_20 uL	302205	120999	2.49758	1.83111	0.959201	95.9201	4.07993
													PC 18:0_18:2_20 uL	290861	120970	2.40441	1.79309	0.939284	93.9284	6.07157
													PC 18:0_18:1_2uL	53036	23700	2.23781	1.72129	0.901669	90.1669	9.83307	96.6166	3.38337
													PC 18:0_18:1_2uL	63709	26055	2.44517	1.80991	0.948092	94.8092	5.19083
													PC 18:0_18:1_5uL	131712	50766	2.59449	1.86918	0.979142	97.9142	2.08582
													PC 18:0_18:1_5 uL	134799	50476	2.67056	1.89808	0.994279	99.4279	0.57215
													PC 18:0_18:1_10uL	305875	114860	2.66302	1.89525	0.992799	99.2799	0.720095
													PC 18:0_18:1_10uL	287226	110772	2.59295	1.86859	0.97883	97.883	2.11701
													PC 18:0_18:1_15uL	454150	177287	2.56167	1.85645	0.972472	97.2472	2.75283
													PC 18:0_18:1_15 uL	451645	175225	2.57751	1.86262	0.975703	97.5703	2.42973
													PC 18:0_18:1_20 uL	427255	163937	2.60621	1.87369	0.981503	98.1503	1.84968
													PC 18:0_18:1_20 uL	396747	165674	2.39475	1.78907	0.937175	93.7175	6.28247

## Sheet: PE Std Purity
Based on PC 32:0, 34:0, 34:1, 36:1 SN isomers														Experimental			Intermediate Step 1	(A/A+B) Isomer	A in %	B in %	Average
(A/A+B)	SN2/SN1 ratio												Lipid Name_Inj Volume	SN2 Intensity	SN1 Intensity	SN2/SN1 Intensity					A	B
0	0.42											NIST Plasma Repetition - 240310	PE 16:0_18:1			1.00701	0.971414	0.583818	58.3818	41.6182
0.111111	0.46												PE 16:0_18:2			1.37135	1.28023	0.769414	76.9414	23.0586
0.2	0.53												PE 16:0_20:4			1.85055	1.57992	0.949526	94.9526	5.04741
0.333333	0.63												PE 16:0_22:6			1.00597	0.970382	0.583197	58.3197	41.6803
0.5	0.78												PE 17:0_14:1			1.58684	1.42618	0.85713	85.713	14.287
0.666667	1.16												PE 18:0_18:1			0.832209	0.780759	0.469234	46.9234	53.0766
0.8	1.4												PE 18:0_18:2			1.81262	1.5592	0.937078	93.7078	6.29223
0.888889	1.69												PE 18:0_20:4			1.6283	1.45197	0.872629	87.2629	12.7371
1	2.2												PE 16:0_22:4_Iso			0.840672	0.790878	0.475316	47.5316	52.4684
													PE 18:0_22:6			0.757107	0.686181	0.412393	41.2393	58.7607
Regress Coefficient 1	0.3812												PE 18:1_18:2
Regress Coefficient 2	1.6639												PE 16:0_20:3_Iso			0.89857	0.85748	0.515343	51.5343	48.4657
													PE 18:1_20:4			1.12076	1.07844	0.648138	64.8138	35.1862
													PE 16:0_22:5_Iso			2.09917	1.70597	1.02529	102.529	-2.52869
												Stds	PE 16:0_18:1	32624	12287.3	2.65509	1.94091	1.16648	116.648	-16.6483
													PE 16:0_18:2	49260.7	11301.7	4.35871	2.43661	1.46439	146.439	-46.4395
													PE 16:0_20:4	30190.7	13862	2.17794	1.74281	1.04743	104.743	-4.74263
													PE 16:0_22:6	8043.67	3874.67	2.07596	1.69486	1.0186	101.86	-1.86048
													PE 18:0_18:1	147166	65228.3	2.25617	1.7781	1.06863	106.863	-6.86343
													PE 18:0_18:2	49792	22205	2.24238	1.77197	1.06495	106.495	-6.49486
													PE 18:0_20:4	36440	20057	1.81682	1.56152	0.93847	93.847	6.15302
													PE 18:0_22:6	31689.3	28005.3	1.13155	1.08802	0.653895	65.3895	34.6105
																							Actual		Accuracy
																							A	B	A	B
												Blind Unknown Mix1	PE 16:0_18:1	148486	262828	0.564955	0.393422	0.236446	23.6446	76.3554	22.607	77.393	22.7	77.3	99.5905	100.12
													PE 16:0_18:1	149772	273517	0.547578	0.362181	0.21767	21.767	78.233
													PE 16:0_18:1	155028	280105	0.553464	0.372872	0.224095	22.4095	77.5905
												Blind Unknown Mix2	PE 16:0_18:1	287219	324030	0.886396	0.84384	0.507146	50.7146	49.2854	50.5721	49.4279	55.6	44.4	90.957	111.324
													PE 16:0_18:1	290054	327769	0.884934	0.842189	0.506154	50.6154	49.3846
													PE 16:0_18:1	297843	337856	0.881568	0.838378	0.503863	50.3863	49.6137

## Sheet: PS Std Purity
Based on PC 32:0, 34:0, 34:1, 36:1 SN isomers															Experimental			Intermediate Step 1	(A/A+B) Isomer	B in %	A in %	Average
(B/A+B)	SN2/SN1 ratio													Lipid Name_Inj Volume	SN2 Intensity	SN1 Intensity	SN2/SN1 Intensity					B	A
0	0.74												Stds	PS 16:0_18:1	6313.33	7665.67	0.823586	0.131089	0.0988229	9.88229	90.1177
0.111111	0.83													PS 16:0_18:2	5308.67	9601.67	0.55289	-0.26742	-0.201598	-20.1598	120.16
0.2	0.88													PS 16:0_20:4	10466.3	19610.7	0.533706	-0.302734	-0.22822	-22.822	122.822
0.333333	1.13													PS 18:0_18:1	4225	7919.33	0.533505	-0.303111	-0.228505	-22.8505	122.85
0.5	1.47													PS 18:0_18:2	4174.67	9091	0.459209	-0.453074	-0.341556	-34.1556	134.156
0.666667	1.83													PS 18:0_22:6	6267.33	21163.7	0.296136	-0.891759	-0.672264	-67.2264	167.226
0.8	2.07
0.888889	2.29
1	2.69																							Actual		Accuracy
																								B	A	B	A
Regress Coefficient 1	0.7224												Blind Unknown Mix1	PS 16:0_18:1	21807	10564	2.06427	1.04996	0.791523	79.1523	20.8477	74.7864	25.2136	77.3	22.7	96.7483	111.073
Regress Coefficient 2	1.3265													PS 16:0_18:1	23391	11952	1.95708	0.996629	0.751322	75.1322	24.8678
														PS 16:0_18:1	23707	12954	1.83009	0.929542	0.700748	70.0748	29.9252
													Blind Unknown Mix2	PS 16:0_18:1	35585	26319	1.35207	0.626809	0.472529	47.2529	52.7471	46.732	53.268	44.4	55.6	105.252	95.8058
														PS 16:0_18:1	37553	28442	1.32034	0.603063	0.454627	45.4627	54.5373
														PS 16:0_18:1	37442	27609	1.35615	0.629828	0.474804	47.4804	52.5196

## Sheet: Matrix effect
					Experimental			Intermediate Step 1	(A/A+B) Isomer	A in %	B in %
				Lipid Name	SN2 Intensity	SN1 Intensity	SN2/SN1 Intensity
	Isomeric purity of exogeneously spiked isomer in NIST plasma SRM		Unspiked NIST plasma	PC 36:1 SN isomer mix_NIST plasma Unspiked_prm_1	50315	15061	3.34075	2.12199	1.11157	111.157	-11.1569	113.282
				PC 36:1 SN isomer mix_NIST plasma Unspiked_prm_2	50657	14429	3.51078	2.17163	1.13757	113.757	-13.7574
				PC 36:1 SN isomer mix_NIST plasma Unspiked_prm_3	52185	14535	3.5903	2.19403	1.14931	114.931	-14.9307
			NIST plasma SRM spiked with 20% Exogeneous PC 18:1/16:0	Spiked NIST Plasma_prm_1	203939	95263	2.1408	1.67697	0.878455	87.8455	12.1545	84.5011
				Spiked NIST Plasma_prm_2	195720	102437	1.91064	1.56323	0.818873	81.8873	18.1127
				Spiked NIST Plasma_prm_3	191465	96671	1.98058	1.59918	0.837707	83.7707	16.2293
	Spiked ISTD isomeric purity in Std Mix vs NIST plasma SRM (Before & After extraction)	As per protocol stated in Matuszewski et al.	ISTD Purity in Std Mix	PC 17:0_14:1 d5	20573	9943	2.06909	1.6429	0.860608	86.0608	13.9392	87.1559
				PC 17:0_14:1 d5	19350	8969	2.15743	1.68471	0.882509	88.2509	11.7491
			ISTD Purity in NIST Plasma (Before Extraction)	PC 17:0_14:1 d5 (Fragment average over 32 Rep)	11139	5871	1.89729	1.55622	0.815201	81.5201	18.4799	82.9009
				PC 17:0_14:1 d5 (SN ratio ratio average over 32 Rep)			2	1.60894	0.842817	84.2817	15.7183
			ISTD Purity in NIST Plasma (After Extraction)	PC 31:1 d5 SN isomer mix_NIST Plasma_After Extraction prm_1	5301	2641	2.00719	1.61253	0.844698	84.4698	15.5302	81.2057
				PC 31:1 d5 SN isomer mix_NIST Plasma_After Extraction prm_2	5708	3024	1.88757	1.55108	0.812509	81.2509	18.7491
				PC 31:1 d5 SN isomer mix_NIST Plasma_After Extraction prm_3	5315	3002	1.77049	1.48705	0.778965	77.8965	22.1035
