# Supplementary material for: prm-PASEF-Based Quantification and Isomeric Model for Extended Coverage of Human Plasma Lipidome in Parkinson’s Disease
Source: Anal Chem. 2025 Oct 27;97(44):24295–305. doi: 10.1021/acs.analchem.5c02340 (PMC12613151; doi:10.1021/acs.analchem.5c02340)
Supplement: Supplementary file 9 [file ac5c02340_si_009.xlsx]

## Sheet: PLA2 digestion -Mixture Soln
PLA2 Digestion - PL mixture
Diluted Stock	20	ug/mL		10	ug/mL	→Alternative Dilute Stock
Target Conc.	0.25	ug/mL
Target Volume	1000	uL
	PC	PA	PE	PG	PS	PI
16:0_18:1	12.5	25	25	25	25	25
16:0_18:2	25	25	25	25	25
16:0_20:4	25	25	12.5	25	25
16:0_22:6	25	25	12.5	25
18:0_18:1	12.5	25	25	25	25
18:0_18:2	25	25	25	25	25
18:0_20:4		25	25	25		25
18:0_22:6	12.5	25	12.5	25	25
Total Volume(uL)	900
	Additional for PC only mix
PC 14:0_18:0	25
PC 16:0_18:0	12.5
Total Volume(uL)	175
		Required volume
1st dilution	0.125	500
2nd dilution	0.0625	500

## Sheet: PLA2 digestion - Results
	Before Digestion				After Digestion				After Digestion - Background substraction			Sum of Lyso SN2+SN1		PC Std purity - PLA2 Digestion		Average			PC Std purity - SN Isomer model (Before digestion sample)
	Lyso SN1	Lyso SN2	Main Std		Lyso SN1	Lyso SN2	PC precursor		Lyso SN1	Lyso SN2	Main Std			PC SNA Isomer	PC SNB Isomer	PC SNA	PC SNB		PC SNA Isomer	PC SNB Isomer
PC 16:0_18:1_Mix 1_A	0	0			82116	12343	5476		82116	12343		94459		86.933	13.067	93.5793	6.42067		91	9
PC 16:0_18:1_Mix 1_B	0	0			0	0	0		0	0		0
PC 16:0_18:1_Mix 1_C	0	0			2070	0	0		2070	0		2070		100	0
PC 16:0_18:1_Mix 2_A	0	0			46388	6697	5227		46388	6697		53085		87.3844	12.6156
PC 16:0_18:1_Mix 2_B	0	0			0	0	0		0	0		0
PC 16:0_18:1_Mix 2_C	0	0			1062	591	0		1062	591		1653		64.2468	35.7532
PC 16:0_18:1_Mix 3_A	0	0			12174	4077	4075		12174	4077		16251		74.9123	25.0877
PC 16:0_18:1_Mix 3_B	0	0			0	0	0		0	0		0
PC 16:0_18:1_Mix 3_C	0	0			1202	0	250		1202	0		1202		100	0
PC 16:0_18:2_Mix 1_A	0	0			71969	598	11483		71969	598		72567		99.1759	0.824066	97.532	2.46799		136	-36
PC 16:0_18:2_Mix 1_B	0	0			0	0	0		0	0		0
PC 16:0_18:2_Mix 1_C	0	0			2092	42	471		2092	42		2134		98.0319	1.96813
PC 16:0_18:2_Mix 2_A	0	0			32925	827	13396		32925	827		33752		97.5498	2.45023
PC 16:0_18:2_Mix 2_B	0	0			0	0	0		0	0		0
PC 16:0_18:2_Mix 2_C	0	0			531	41	0		531	41		572		92.8322	7.16783
PC 16:0_18:2_Mix 3_A	0	0			15021	369	4166		15021	369		15390		97.6023	2.39766
PC 16:0_18:2_Mix 3_B	0	0			0	0	0		0	0		0
PC 16:0_18:2_Mix 3_C	0	0			601	0	0		601	0		601		100	0
PC 16:0_20:4_Mix 1_A	0	0			38487	175	9647		38487	175		38662		99.5474	0.452641	99.4786	0.521391		100	0
PC 16:0_20:4_Mix 1_B	0	0			0	0	1139		0	0		0
PC 16:0_20:4_Mix 1_C	0	0			991	0	661		991	0		991		100	0
PC 16:0_20:4_Mix 2_A	0	0			32177	222	4729		32177	222		32399		99.3148	0.685206
PC 16:0_20:4_Mix 2_B	0	0			0	0	750		0	0		0
PC 16:0_20:4_Mix 2_C	0	0			671	0	1051		671	0		671		100	0
PC 16:0_20:4_Mix 3_A	0	0			11737	175	2593		11737	175		11912		98.5309	1.46911
PC 16:0_20:4_Mix 3_B	0	0			0	0	540		0	0		0
PC 16:0_20:4_Mix 3_C	0	0			0	0	230		0	0		0
PC 18:0_18:1_Mix 1_A	0	0			14334	44297	16004		14334	44297		58631		24.4478	75.5522
PC 18:0_18:1_Mix 1_B	0	0			0	0	0		0	0		0
PC 18:0_18:1_Mix 1_C	0	0			0	0	0		0	0		0
PC 18:0_18:1_Mix 2_A	0	0			17750	17741	11329		17750	17741		35491		50.0127	49.9873
PC 18:0_18:1_Mix 2_B	0	0			0	531	0		0	531		531		0	100
PC 18:0_18:1_Mix 2_C	0	0			0	0	0		0	0		0
PC 18:0_18:1_Mix 3_A	0	0			0	0	0		0	0		0
PC 18:0_18:1_Mix 3_B	0	0			0	0	0		0	0		0
PC 18:0_18:1_Mix 3_C	0	0			0	471	0		0	471		471		0	100
PC 18:0_18:2_Mix 1_A	0	0			87650	208	9292		87650	208		87858		99.7633	0.236746	95.9064	4.09364		100	0
PC 18:0_18:2_Mix 1_B	0	0			300	0	0		300	0		300		100	0
PC 18:0_18:2_Mix 1_C	0	0			2313	34	0		2313	34		2347		98.5513	1.44866
PC 18:0_18:2_Mix 2_A	0	0			50851	366	1762		50851	366		51217		99.2854	0.714606
PC 18:0_18:2_Mix 2_B	0	0			0	0	0		0	0		0
PC 18:0_18:2_Mix 2_C	0	0			561	60	0		561	60		621		90.3382	9.66184
PC 18:0_18:2_Mix 3_A	0	0			0	0	0		0	0		0
PC 18:0_18:2_Mix 3_B	0	0			0	0	0		0	0		0
PC 18:0_18:2_Mix 3_C	0	0			651	93	0		651	93		744		87.5	12.5

## Sheet: Abun of sn isomer in isom. mix
	PL Std Mixture	sn2COO-Fragment peak area		sn1COO-Fragment peak area	sn2/sn1 ratio	Intermediate Step 1	(SN A / SN A+ SN B)	SN A (in %)	SN B (in %)
Blind Fold	PC 14:0_16:0 MIX A_1	29167	29805		0.98	0.89	0.47	47	53
	PC 14:0_16:0 MIX A_2	30515	29041		1.05	0.97	0.51	51	49
	PC 14:0_16:0 MIX B_1	46992	25778		1.82	1.52	0.79	79	21
	PC 14:0_16:0 MIX B_2	44264	25279		1.75	1.48	0.77	77	23
	PC 16:0_18:1 MIX A_1	29224	31985		0.91	0.83	0.43	43	57
	PC 16:0_18:1 MIX A_2	29600	32103		0.92	0.83	0.44	44	56
	PC 16:0_18:1 MIX B_1	46071	31977		1.44	1.28	0.67	67	33
	PC 16:0_18:1 MIX B_2	43686	30809		1.42	1.27	0.66	66	34
	PC 18:0_18:1 MIX A_1	36505	37802		0.97	0.88	0.46	46	54
	PC 18:0_18:1 MIX A_2	39516	41594		0.95	0.86	0.45	45	55
	PC 18:0_18:1 MIX B_1	58027	39511		1.47	1.3	0.68	68	32
	PC 18:0_18:1 MIX B_2	58086	37511		1.55	1.35	0.71	71	29
	PS 16:0_18:1 MIX A_1	21807	10564		2.06	1.05	0.21	21	79
	PS 16:0_18:1 MIX A_2	23391	11952		1.96	1	0.25	25	75
	PS 16:0_18:1 MIX A_3	23707	12954		1.83	0.93	0.3	30	70
	PS 16:0_18:1 MIX B_1	35585	26319		1.35	0.63	0.53	53	47
	PS 16:0_18:1 MIX B_2	37553	28842		1.32	0.6	0.55	55	45
	PS 16:0_18:2 MIX B_3	37442	27609		1.36	0.63	0.53	53	47
	PE 16:0_18:1 MIX A_1	148486	262828		0.56	0.36	0.24	24	76
	PE 16:0_18:1 MIX A_2	149772	273517		0.55	0.36	0.22	22	78
	PE 16:0_18:1 MIX A_3	155028	280105		0.55	0.37	0.22	22	78
	PE 16:0_18:1 MIX B_1	287219	324030		0.89	0.84	0.51	51	49
	PE 16:0_18:1 MIX B_2	290054	327769		0.88	0.84	0.51	51	49
	PE 16:0_18:1 MIX B_3	297843	337856		0.88	0.84	0.5	50	50
	SN A isomer	1(in %)	2 (in %)	3(in %)	Average	Theoretical	Accuracy (in %)
					(in %)	(in %)
MIX A	PC 14:0/16:0	47	51	-	49	40	82
	PC 16:0/18:1	43	44	-	43	40	92
	PC 18:0/18:1	46	45	-	45	40	88
	PS 16:0/18:1	21	25	30	25	23	111
	PE 16:0/18:1	24	22	22	23	23	100
MIX B	PC 14:0/16:0	79	77	-	78	71	91
	PC 16:0/18:1	67	66	-	66	71	107
	PC 18:0/18:1	68	71	-	69	71	102
	PS 16:0/18:1	53	55	53	53	56	96
	PE 16:0/18:1	51	51	50	51	56	91
