# Supplementary material for: prm-PASEF-Based Quantification and Isomeric Model for Extended Coverage of Human Plasma Lipidome in Parkinson’s Disease
Source: Anal Chem. 2025 Oct 27;97(44):24295–305. doi: 10.1021/acs.analchem.5c02340 (PMC12613151; doi:10.1021/acs.analchem.5c02340)
Supplement: Supplementary file 10 [file ac5c02340_si_010.xlsx]

## Sheet: PC Isomers
		PC Species	Precursor peak area	sn1COO- fragment peak area	sn2COO- fragment peak area	Sum of fragments	Abundance of individual snCOO- fragments		Sum of fragments/precursor	Proportion of conformation isomer in Mixture	Spiked Proportion of the conformational isomer in mixture	Accuracy
							sn1COO-	sn2COO-
prm PASEF (Stds in Diff ratio)	A (1:1)	PC 18:1_18:1	2811724	66077	66077	132154	0.5	0.5	0.0470011	0.55532	0.5	111.064
		PC 18:0_18:2		32170	73654	105824	0.303995	0.696005	0.0376367	0.44468	0.5	88.936
	B (2:1)	PC 18:1_18:1	3800659	118690	118690	237380	0.5	0.5	0.0624576	0.715524	0.67	106.795
		PC 18:0_18:2		29250	65127	94377	0.309927	0.690073	0.0248317	0.284476	0.33	86.2049
	C (4:1)	PC 18:1_18:1	5707760	209746	209746	419492	0.5	0.5	0.073495	0.835066	0.8	104.383
		PC 18:0_18:2		24817	58037	82854	0.299527	0.700473	0.014516	0.164934	0.2	82.4671
	D (8:1)	PC 18:1_18:1	8011809	368797	368979	737776	0.499877	0.500123	0.0920861	0.892854	0.888889	100.446
		PC 18:0_18:2		26887	61649	88536	0.303684	0.696316	0.0110507	0.107146	0.111111	96.4314
	E (1:2)	PC 18:1_18:1	2655067	47943	47943	95886	0.5	0.5	0.0361143	0.419381	0.33	127.085
		PC 18:0_18:2		40176	92575	132751	0.302642	0.697358	0.0499991	0.580619	0.67	86.6596
	F (1:4)	PC 18:1_18:1	347845	34956	34956	69912	0.5	0.5	0.200986	0.239109	0.2	119.554
		PC 18:0_18:2		67167	155307	222474	0.301909	0.698091	0.639578	0.760891	0.8	95.1114
	G (1:8)	PC 18:1_18:1	6428127	43804	43804	87608	0.5	0.5	0.0136289	0.166372	0.11	151.247
		PC 18:0_18:2		133025	305946	438971	0.303038	0.696962	0.0682891	0.833628	0.89	93.6661
prm PASEF (Stds in Diff ratio)	A (1:1)	PC 16:0_20:4	1970203	34614	97449	132063	0.262102	0.737898	0.0670301	0.500404	0.5	100.081
		PC 18:2_18:2		65925	65925	131850	0.5	0.5	0.066922	0.499596	0.5	99.9193
	B (1:2)	PC 16:0_20:4	3723419	28818	82814	111632	0.258152	0.741848	0.029981	0.332672	0.33	100.81
		PC 18:2_18:2		111965	111965	223930	0.5	0.5	0.060141	0.667328	0.67	99.6012
	C (1:4)	PC 16:0_20:4	5044760	28578	79769	108347	0.263764	0.736236	0.0214771	0.218816	0.2	109.408
		PC 18:2_18:2		193402	193402	386804	0.5	0.5	0.0766744	0.781184	0.8	97.648
	D (1:8)	PC 16:0_20:4	6995540	29820	83712	113532	0.262657	0.737343	0.0162292	0.137713	0.11	125.193
		PC 18:2_18:2		355440	355440	710880	0.5	0.5	0.101619	0.862287	0.89	96.8862
	E (2:1)	PC 16:0_20:4	2872028	42081	117066	159147	0.264416	0.735584	0.0554128	0.640212	0.67	95.554
		PC 18:2_18:2		44719	44719	89438	0.5	0.5	0.0311411	0.359788	0.33	109.027
	F (4:1)	PC 16:0_20:4	4188268	73248	206967	280215	0.261399	0.738601	0.0669047	0.783181	0.8	97.8976
		PC 18:2_18:2		38788	38788	77576	0.5	0.5	0.0185222	0.216819	0.2	108.41
	G (8:1)	PC 16:0_20:4	7276600	149419	420687	570106	0.26209	0.73791	0.0783479	0.851517	0.89	95.6761
		PC 18:2_18:2		49706	49706	99412	0.5	0.5	0.0136619	0.148483	0.11	134.984
