# Supplementary material for: prm-PASEF-Based Quantification and Isomeric Model for Extended Coverage of Human Plasma Lipidome in Parkinson’s Disease
Source: Anal Chem. 2025 Oct 27;97(44):24295–305. doi: 10.1021/acs.analchem.5c02340 (PMC12613151; doi:10.1021/acs.analchem.5c02340)
Supplement: Supplementary file 11 [file ac5c02340_si_011.xlsx]

## Sheet: Sheet1
	Controls (HC)	Parkinson's patients (PD)
No. of Female participants	17	16
No. of Male participants	28	31
Average age (in years)	62.0+9.9	62.0+13.6
Gender	M	M	F	M	M	M	F	M	M	M	F	F	M	M	M	M	F	M	M	M	F	F	M	F	F	M	F	M	M	F	M	F	M	M	F	M	M	F	M	M	M	F	M	F	F	F	M	M	M
Category	Healthy control	Healthy control	Healthy control	Healthy control	Healthy control	Healthy control	Healthy control	Healthy control	Healthy control	Healthy control	Healthy control	Healthy control	Healthy control	Healthy control	Healthy control	Healthy control	Healthy control	Healthy control	Healthy control	Healthy control	Healthy control	Healthy control	Healthy control	Healthy control	Healthy control	Healthy control	Healthy control	Healthy control	Healthy control	Healthy control	Healthy control	Healthy control	Healthy control	Healthy control	Healthy control	Healthy control	Healthy control	Healthy control	Healthy control	Healthy control	Healthy control	Healthy control	Healthy control	Healthy control	Healthy control	Parkinson's patients (PD)	Parkinson's patients (PD)	Parkinson's patients (PD)	Parkinson's patients (PD)
Cer d18:1_16:0	0	0	0	0.300358	0	0	0.144304	0.456559	6.07692	0	2.95392	0	0	0	0.179718	0	0.384825	0	0	0	0	0.384232	0	0	0	0	0	0	0.646333	0	0	0.454735	0	0	0	0	0	0	0	1.11	0	0	0	1.40528	0	0	0	0	0
Cer d18:1_17:0	1.59518	0	2.96382	2.50656	2.55814	0.858291	3.01013	2.11882	9.15385	0	3.91468	0.858463	3.52185	1.6361	1.24775	1.24967	2.20809	0	0	1.53818	2.57105	0.41823	3.28276	0	7.83305	1.1488	1.05664	6.92532	2.25771	1.64498	0	1.70239	0.963391	7.60697	1.42436	1.60049	0	0	0.921239	3.03923	0	1.27606	1.40387	1.255	1.09462	16.5857	6.09844	3.93326	2.59602
Cer d18:1_18:0	0	0	0	0	0	0	0	0	0	0	0	0	0.0128535	0	0	0	0	0	0	0	0	0	0	0	0	0	0	0	0	0	0	0	0	0	0	0	0	0	0	0	0	0	0	0	0	0.0436137	0	0	0
Cer d18:1_20:0	0.220183	0	0.351974	0.456496	0	0.0662798	0.498734	0.241908	2.78846	0	1.08703	0.292313	0.758355	0.340388	0.156183	0.364181	0.0599727	0	0	0.109016	0.510724	0	0.13465	0	0.553663	0.098833	0.0548112	0.371585	0.200137	0.16874	0	0.106139	0.402376	1.00249	0.148383	0.153799	0	0	0.256637	0.367692	0	0.185243	0.0234726	0.349321	0.175153	1.43614	0.540216	0.198093	0.125874
Cer d18:1_22:0	0.850917	0	0.135965	1.20203	0.17608	0.236331	0.866667	0.271295	14.9423	0	1.65188	0.811613	0.899743	0.767784	0.770218	0.380826	1.00636	0	0	0.337167	1.01877	0.0254982	1.03142	0	3.51107	0.237418	0.4257	1.60838	0.716244	0.378628	0	0.869407	0.673732	3.06468	0.0969977	0.355392	0	0	0.210177	0.754615	0	0.542312	0.193994	0.491607	0.501264	4.33645	0.987995	0.826271	0.61646
Cer d18:1_24:0	3.96846	0	0.692982	2.93504	1.07641	0.253961	1.5443	0.487649	28.25	0	3.50341	1.64698	1.12853	3.80071	1.40693	1.29361	2.04543	0	0	0.798528	2.36595	0.152403	3.93896	0	17.0869	2.29103	2.01035	1.81603	1.90404	0.460925	0	0.712279	0.869942	1.52488	0.515012	0.53799	0	0	0.4	0.803846	0	0.485552	0.44943	0.470024	1.03142	26.0125	2.19088	4.75106	3.65519
Cer d18:1_24:1	0.892202	0	0.950658	1.28248	0.857143	0.322696	1.57046	0.799404	16	0	3.14676	0.899043	4.00514	1.33333	0.848952	0.539947	0.519309	0	0	0.778749	1.13137	0.315358	1.78187	0	5.3339	0.831145	0.563337	4.34791	0.753256	0.479745	0	0.755983	0.678548	5.81343	0.896074	0.748162	0	0	0.79823	2.33077	0	0.973168	0.56058	1.42446	0.594077	6.11838	1.0006	1.07521	0.807961
Cer d40:2	0	0	0.10636	0.117998	2.04651	0.0736443	0.0624473	0.155451	1.90385	0	0.81058	0.0455295	0.501285	0.196943	0.105263	0.278296	0.0813267	0	0	0	0.327078	0.139801	0	0	0.732538	0.0605398	0.253959	0.364299	0.244688	0.0370016	0	0.158169	0.139692	1.44527	0.0877598	0.210172	0	0	0.10531	0.0953846	0	0.0294118	0.0400414	0.0847322	0.0411701	1.12461	0.0564226	0.361229	0.0537924
Cer d41:1	1.3211	0	0.444079	0.876639	0.568106	0.120509	0.777215	0.31644	6.5	0	1.41468	0.746288	0.660668	0.884774	0.683783	1.00333	0.515675	0	0	0.475621	1.71046	0.106096	0.979354	0	4.11755	0.608315	0.847138	2.42259	0.810829	0.289633	0	0.299688	0.508671	2.72139	0.17321	0.0698529	0	0	0.166814	1.26462	0	0.28741	0.141871	0.252598	0.438425	7.43302	1.33493	0.974576	1.0269
Cer d41:2	0.193234	0	0.351974	0.354589	0.475083	0.0390538	0.0109705	0.176746	0	0	0.638225	0.343451	1.31362	0	0.161318	0.295606	0.0572467	0	0	0.0791168	0.150134	0.116061	0.417415	0	1.67632	0.0973742	0.198538	0.464481	0.239205	0.120574	0	0.0603538	0.274888	1.0398	0.261547	0.105392	0	0	0.146903	0.318462	0	0.150155	0.0997584	0.474021	0.0400867	1.99688	0.160264	0.263771	0.0962883
Cer d43:1	1.71502	0	0.255482	0.18236	0.554817	0.0923901	0.144304	0.0915673	3.86538	0	1.32253	0.325965	0.827763	0.472663	0.19341	0.203728	0.273966	0	0	0.0984361	1.03753	0.0231536	1.25853	0	1.74957	0.631291	0.398904	0.901639	0.217958	0.142584	0	0.00988554	0.490366	1.55224	0.464203	0.0723039	0	0	0.136726	0.259231	0	0.134159	0.0983776	0.195843	0.296497	1.34891	0.476591	0.76589	0.433566
Cer d43:2	0.336009	0	0.0888158	0.252086	0.58804	0.11002	0.0278481	0.175043	0.730769	0	1.09044	0.123722	0.624679	0.221046	0.0440736	0.0206391	0.111313	0	0	0.0726771	0.605898	0.112251	0.390485	0	0.655877	0.150985	0.0864799	1.1694	0.183002	0.0714514	0	0.0306972	0.081246	0.860697	0.198614	0.0588235	0	0	0.127434	0.213846	0	0.0727554	0.0296859	0.296563	0.0805345	0.330218	0.153061	0.197034	0.0656267
Cer d44:1	0.930046	0	0.422149	1.54887	0.368771	0.175184	1.33502	0.282368	7.26923	0	1.07338	0.540416	0.948586	1.35156	0.479247	0.54727	0.668787	0	0	0.478841	0.560322	0.0378077	1.99641	0	5.27939	0.817287	0.443362	1.67213	1.09047	0.252951	0	0.452133	0.589274	0.333333	0.305427	0.182598	0	0	0.276991	0.693846	0	0.425697	0.0793925	0.630695	0.499819	8.80997	1.57323	1.79661	1.17805
Cer d44:2	0.0114679	0	0	0	0	0.0156215	0.0278481	0	0.519231	0	0.104096	0.0290333	0.059126	0.0329218	0.0141207	0.0366178	0.00681508	0	0	0.0289788	0.00536193	0.00381008	0.0709156	0	0	0.0430343	0	0.0382514	0	0.014673	0	0.0478668	0.0032113	0	0.0669746	0.0147059	0	0	0.0309735	0	0	0.0392157	0	0.0247802	0.0126399	0.137072	0.0258103	0.0635593	0.0484131
FAHFA 16:0_18:0	0.0584862	0	0.0734649	0	0.299003	0.0247713	0	0	0	0	0	0	0.686375	0	0.0487805	0	0	0	0	0	0.0831099	0.010551	0	0	0	0.051787	0.0682095	0.590164	0	0.0385965	0	0	0.0719332	0	0	0.105392	0	0	0	0.339231	0	0	0.0607525	0.183054	0	0	0	0	0.0919849
FAHFA 18:0_18:0	0.189794	0	0.654605	0.337902	0.358804	0.0636019	0.450633	0.185264	1.40385	0	0.62116	0.195315	1.06684	0.376837	0.194266	0.153795	0.1204	0	0	0.292088	0.38874	0.0480657	0.377917	0	0.589438	0.224654	0.227771	1.21311	0.288554	0.140989	0	0.21488	0.146435	0.736318	0.279446	0.266544	0	0	0.130088	0.347692	0	0.344685	0.0969969	0.394884	0.263994	1.4891	0.226891	0.330508	0.217859
Hex2Cer 32:1;2O	1.30333	0	1.86075	1.90048	5.93688	1.01138	2.87089	1.53918	14.3654	0	4.01195	1.23985	8.40103	1.74897	2.02139	1.03595	1.43299	0	0	1.30819	1.13271	1.92907	4.36984	0	5.40204	1.41831	0.76553	6.2969	1.62509	0.962679	0	1.37773	0.815992	3.64428	2.19515	3.08885	0	0	2.61593	3.26846	0	1.27967	0.828098	2.55476	1.52943	7.34268	2.42017	2.70551	0.850995
Hex2Cer 34:1;2O	5.72821	0	15.7346	12.4714	22.9801	5.98371	20.3916	11.0234	148.115	0	17.0546	7.12306	47.2416	12.4609	12.193	5.44141	9.61699	0	0	9.51472	3.55362	9.29924	23.2774	0	45.4123	5.93144	3.8782	33.8415	11.1213	8.85774	0	13.4667	6.34618	31.3358	10.4908	15.421	0	0	17.1367	22.8154	0	10.5304	6.45219	16.8761	7.11773	64.2492	13.2419	17.3273	7.5745
Hex2Cer 42:2;2O	1.84232	0	5.62719	3.81585	4.33887	1.64093	7.90464	2.94847	52.7308	0	5.54778	1.69713	14.7044	4.81305	4.58023	1.34487	2.75693	0	0	3.26081	1.27882	2.41794	5.95242	0	15.6201	2.25346	0.51218	7.42077	3.46059	2.70941	0	3.94849	2.18593	8.70647	2.38337	4.5723	0	0	5.35929	6.79538	0	3.45408	1.79116	4.80735	1.91802	17.3146	3.15066	4.51695	2.08338
Hex3Cer 34:1;2O	1.64048	0	4.66009	3.66508	4.13621	1.43361	4.15612	2.72487	39.9038	0	3.75597	2.12933	9.73779	3.1505	2.82756	1.0466	1.71831	0	0	1.91214	1.36997	2.28019	5.35368	0	10.7325	2.05616	0.958587	8.15301	2.76696	2.01818	0	3.3897	2.15029	7.27114	2.903	4.48775	0	0	4.72788	9.61615	0	2.89216	1.25716	4.93925	2.56627	19.0062	3.61705	4.99682	1.64551
HexCer 34:1;2O	0	0	0	0	0.089701	0.00245481	0	0.000851789	0	0	0	0	0	0.00117578	0	0	0	0	0	0	0	0	0	0	0	0	0	0	0	0	0	0.00520291	0	0	0	0	0	0	0	0	0	0.00154799	0	0	0	0	0	0	0.00161377
HexCer 42:1;2O	2.56135	0	4.12281	4.76281	0.265781	1.11203	5.3097	1.93739	78.9615	0	2.32594	2.70703	4.79692	5.95356	5.908	1.90479	2.91004	0	0	1.59568	1.60188	0.514947	6.18223	0	17.5128	1.84026	0.775274	4.46812	2.90336	1.7244	0	4.09573	2.51413	3.0995	1.17552	2.16483	0	0	2.5323	5.72769	0	0.946852	1.04522	2.70424	3.60997	22.0935	4.07203	7.56886	2.95428
HexCer 42:2;2O	0	0	0	0	0	0	0	0	0	0	0	0	0	0	0	0	0	0	0	0	0	0	0	0	0	0	0	0	0	0	0	0	0	0	0	0.00122549	0	0	0	0	0	0	0	0	0	0	0	0	0
LPC 14:0 SN1	0.109016	0.062714	0.0659907	0.0295033	0.0505524	0.0645408	0.0946217	0.0703282	0.0147542	0.0828384	0.0639974	0.0897516	0.136228	0.0533046	0.0736594	0.0598321	0.137842	0.088163	0.0513641	0.126423	0.0886898	0.125569	0.0538574	0.103535	0.078362	0.0450429	0.0314696	0.0600252	0.0778324	0.0369875	0	0.105863	0.1024	0.0704453	0.0527601	0.0596113	0.0217211	0.043109	0.0908806	0.0578185	0.0558233	0.0262641	0.0767558	0.0512177	0.0908317	0.0929885	0.124571	0.0375593	0.0382649
LPC 15:0 SN1	0.056913	0.0969098	0.0882835	0.036398	0.0343289	0.0728338	0.122074	0.0900585	0.0455071	0.0934237	0.0647121	0.0628076	0.103206	0.0948123	0.0862827	0.0255043	0.156309	0.0670694	0.0697009	0.156387	0.0548805	0.163279	0.0636174	0.102513	0.0961473	0.0491111	0.0459084	0.0577508	0.049769	0.0638224	0	0.157993	0.0576061	0.0778641	0.0830566	0.0756068	0.0422682	0.0588462	0.107725	0.101003	0.0700607	0.0609558	0.0565875	0.0633247	0.077192	0.0824425	0.0992625	0.0450991	0.0434004
LPC 16:0 SN1	5.128	6.4847	6.40598	5.92502	2.30862	4.81463	9.8421	8.48209	6.04755	5.73891	3.26442	6.52924	7.72568	8.80091	6.46047	2.71126	15.1672	11.4194	3.29114	15.3111	3.20956	11.5377	5.42496	10.6783	6.66334	4.6981	2.4898	5.10632	5.30619	6.46577	0	15.7556	10.9182	4.60112	4.86172	6.55073	1.71429	7.73881	8.54188	9.09535	8.60698	4.06838	3.94686	7.86077	7.22909	7.75098	10.4397	4.62341	3.88024
LPC 16:0 SN2	0.927401	0.630195	0.494504	0.452169	0.525756	0.515718	0.555346	0.815558	1.53462	0.91618	0.634007	0.664079	0.873959	0.808482	0.598064	0.57133	1.34969	0.664141	0.704238	0.885701	0.780882	1.32064	0.664278	0.984932	0.607851	0.625575	0.592201	0.625478	0.536383	0.630818	0	1.15557	1.14579	0.729861	0.759523	0.628042	0.471835	0.705417	0.848476	0.573848	0.71644	0.382733	0.51553	0.750105	0.684516	0.723506	1.06383	0.566322	0.538122
LPC 16:1 SN1	0.265601	0.269319	0.236618	0.199179	0.125045	0.282141	0.466255	0.338242	0.232424	0.30592	0.182648	0.202218	0.316815	0.300865	0.199822	0.13432	0.56228	0.342668	0.163929	0.708666	0.204875	0.587665	0.172419	0.383899	0.22159	0.185863	0.108252	0.184046	0.130954	0.190983	0	0.388222	0.409033	0.180435	0.212681	0.208345	0.0862975	0.169231	0.239943	0.234216	0.338788	0.102375	0.231129	0.250955	0.200478	0.238046	0.39364	0.125431	0.13216
LPC 16:1 SN2	0.0293504	0.0232306	0.0188789	0.0199468	0.0183125	0.0329014	0.0461686	0.0405348	0.166385	0.0199253	0.0199746	0.0268053	0.0397599	0.0275844	0.0248025	0.0186685	0.0335118	0.0433135	0.0148178	0.0726878	0.032341	0.0469843	0.0129542	0.0361621	0.0243034	0.0238417	0.0140356	0.0204495	0.0162668	0.0181592	0	0.0503532	0.0474055	0.0233286	0.0253545	0.0252333	0.00648432	0.0262821	0.0251937	0.0203666	0.0450278	0.00418981	0.01991	0.0330851	0.0249103	0.0225862	0.0370277	0.00826119	0.0124445
LPC 17:0 SN1	0.1638	0.245525	0.189676	0.1978	0.108746	0.159775	0.254569	0.263137	0.127278	0.217023	0.178735	0.177839	0.266546	0.262299	0.19468	0.092971	0.672337	0.405079	0.128379	0.525438	0.107962	0.396923	0.261901	0.377738	0.244996	0.196053	0.0857878	0.231334	0.192892	0.171231	0	0.636435	0.30545	0.136711	0.203266	0.243746	0.0606271	0.212788	0.320688	0.395753	0.227361	0.162349	0.106309	0.357659	0.238568	0.200489	0.371262	0.166736	0.117948
LPC 18:0 SN1	2.54099	3.39421	3.5764	3.5781	1.30966	3.07295	3.91868	4.57879	3.1303	2.53815	2.41232	3.67915	3.68631	4.62495	3.69332	1.83079	11.3627	7.28927	1.91364	8.04362	1.72756	5.53496	3.32476	6.04916	3.93237	2.9114	1.65374	2.97845	2.73524	3.61342	0	8.80301	7.24075	2.73117	2.43093	3.92201	1.19845	4.93176	5.76952	5.71551	3.9535	1.77559	2.27278	5.1144	3.43258	4.62167	5.20623	2.91881	2.51006
LPC 18:0 SN2	0.346841	0.359186	0.329339	0.362185	0.211319	0.303121	0.345463	0.47675	0.0958137	0.319738	0.326097	0.377008	0.412547	0.486237	0.388728	0.254059	1.14255	0.588163	0.314226	0.717825	0.300117	0.629707	0.398296	0.69386	0.396487	0.362866	0.241024	0.358394	0.315477	0.426106	0	0.92291	0.733307	0.333494	0.286303	0.420565	0.219053	0.446122	0.59	0.509957	0.373834	0.178007	0.240492	0.562809	0.349572	0.422931	0.606158	0.342991	0.292122
LPC 18:1 SN1	1.69019	2.32174	2.3064	2.05041	0.996349	1.44466	4.0955	2.50242	2.30557	2.0798	1.17475	2.15702	2.12887	2.28348	2.31032	0.961363	4.52863	3.52632	1.15867	4.45211	1.33688	4.57175	2.02442	3.60125	2.17424	1.19674	0.860624	1.52203	1.65594	2.34184	0	3.72301	3.60279	1.40486	1.97986	2.30261	0.856411	2.69679	2.72721	2.66942	2.08849	1.28756	1.61174	3.31035	1.93235	1.58566	2.88738	2.07912	1.81266
LPC 18:1 SN2	0.269837	0.318749	0.294449	0.313761	0.138257	0.184023	0.580996	0.280239	0.238557	0.238098	0.147505	0.285615	0.24555	0.317992	0.266422	0.140636	0.507827	0.622466	0.174019	0.462862	0.176297	0.464095	0.22153	0.460367	0.209498	0.149348	0.0864982	0.147654	0.200988	0.263158	0	0.382632	0.356527	0.13682	0.270911	0.264949	0.0917945	0.306763	0.346268	0.341895	0.320452	0.163115	0.178609	0.413145	0.168139	0.2	0.356082	0.224332	0.206492
LPC 18:2 SN1	2.56824	3.10738	3.46883	2.1928	1.23296	2.13566	4.20475	4.48673	1.47605	2.71719	1.60914	2.4278	2.61705	4.0286	2.79345	0.818219	4.41647	4.35275	1.64586	3.95791	1.50474	5.71526	3.49836	5.27205	2.51359	1.31477	0.745382	1.75365	2.04815	2.88375	0	3.85509	4.24824	1.38626	2.74411	3.40091	0.781588	3.35016	3.17315	3.63265	3.41727	1.79559	1.824	3.45064	2.84458	2.17974	1.91039	2.73369	3.11367
LPC 18:2 SN2	0.326728	0.294608	0.301652	0.31995	0.197373	0.203313	0.456476	0.534274	0.916096	0.310949	0.213682	0.267013	0.247321	0.476799	0.250386	0.112178	0.385911	1.04976	0.24054	0.333527	0.255938	0.551122	0.375183	0.546763	0.281924	0.153611	0.120099	0.134814	0.197685	0.310275	0	0.426875	0.401887	0.146712	0.313943	0.325801	0.142975	0.315994	0.340573	0.519009	0.360411	0.207719	0.201059	0.300946	0.278959	0.275805	0.214715	0.433236	0.430493
LPC 18:3 SN1	0.0632556	0.0795735	0.0863034	0.0481673	0.0406903	0.0476394	0.106525	0.0682364	0.0666607	0.0584108	0.0450054	0.0618371	0.0456929	0.0671987	0.0385011	0.0283835	0.0808485	0.078333	0.0272826	0.134576	0.0319739	0.156365	0.0400382	0.173223	0.036346	0.0309609	0.00967705	0.0232202	0.0283117	0.0278502	0	0.0655198	0.0779086	0.0206587	0.084756	0.0597353	0.00931287	0.0513462	0.0347499	0.056951	0.0704049	0.0300469	0.0418649	0.0576617	0.0475665	0.0550575	0.0655183	0.111421	0.0281135
LPC 19:0 SN1	0.0140261	0.023274	0.0176157	0.0117051	0.00314306	0.0131155	0.0143075	0.0236029	0.0117323	0.0204043	0.0138107	0.013911	0.0195005	0.0188751	0.0173921	0.0104952	0.066007	0.0471534	0.0132491	0.0298057	0.00688301	0.0325169	0.0322967	0.0432923	0.027623	0.0140429	0.0102915	0.0108968	0.013386	0.0239276	0	0.0419032	0.0300103	0.0169822	0.0164472	0.0147556	0.00763175	0.0217949	0.0299476	0.0319077	0.0111083	0.00778108	0.00854517	0.0255809	0.0231622	0.025	0.0183118	0.025249	0.013591
LPC 20:4 SN1	0.283969	0.364712	0.36201	0.454831	0.154461	0.247549	0.776731	0.49323	0.234024	0.344166	0.183202	0.356834	0.368877	0.560892	0.426972	0.213415	0.786968	0.697778	0.254828	1.04442	0.246448	0.779629	0.302693	0.666819	0.357887	0.217039	0.196575	0.417075	0.411017	0.486675	0	1.01638	0.682969	0.233023	0.435168	0.452215	0.138359	0.559551	0.465721	0.432262	0.524251	0.394345	0.30472	0.343794	0.413078	0.252414	0.487548	0.281555	0.270363
LPC 20:4 SN2	0.0642346	0.0834092	0.0830602	0.173428	0.0317882	0.0674704	0.183432	0.104757	0.257666	0.0561596	0.0482214	0.103085	0.100009	0.239434	0.0869372	0.0305383	0.127338	0.380504	0.0500922	0.211128	0.0633971	0.0923303	0.0556098	0.111258	0.0901866	0.0516537	0.0325064	0.0684614	0.054736	0.11447	0	0.206959	0.204159	0.0621512	0.0606321	0.122291	0.0328486	0.0649359	0.069186	0.192389	0.120408	0.074818	0.0545427	0.0494602	0.0673475	0.0848563	0.10487	0.0515685	0.0626762
LPC 20:5 SN1	0.0391197	0.0150826	0.0323638	0.0107751	0.0189713	0.046062	0.0486133	0.0105436	0.0406186	0.0490947	0.0379125	0.0335991	0.06747	0.0656841	0.0193791	0.013263	0.150651	0.0370674	0.0209866	0.0741172	0.0365992	0.055787	0.0260414	0.122774	0.0133996	0.0289659	0.00958104	0.0498522	0.0319873	0.0209973	0	0.0526932	0.041295	0.0122552	0.0384029	0.0295111	0.0182789	0.0320192	0.0213084	0.0265897	0.0495025	0.0284668	0.0178006	0.058666	0.0886696	0.0724138	0.0459184	0.0172438	0.0143314
LPC 22:5 SN1	0.0261578	0.0424739	0.0315444	0.0142065	0.0186513	0.0198085	0.112256	0.0369166	0.0170652	0.0457419	0.023137	0.0274986	0.0387251	0.0284582	0.0216466	0.00341791	0.0361887	0.0376818	0.0224069	0.068929	0.0112147	0.048706	0.0256865	0.103697	0.0390841	0.0202625	0.0126147	0.0301263	0.0111508	0.0429175	0	0.0645665	0.0340019	0.0199147	0.0504942	0.0397098	0.00539026	0.0224679	0.0279688	0.0313419	0.0529758	0.0266711	0.0117738	0.0430719	0.0306376	0.0257471	0.0362952	0.0213162	0.0173172
LPC 22:6 SN1	0.0290312	0.0153859	0.0195617	0.0126992	0.0304707	0.0178028	0.0637624	0.0197586	0.0446183	0.034055	0.0375194	0.0258348	0.045164	0.0507704	0.0151246	0.017554	0.0618731	0.00675814	0.0590804	0.0362645	0.0489152	0.0295457	0.0242225	0.0576871	0.0159196	0.0324278	0.0291463	0.0342204	0.0112005	0.0267657	0	0.01352	0.0465431	0.0176168	0.0542056	0.0390589	0.0271114	0.0239423	0.0259417	0.0215358	0.0168659	0.0272218	0.0240858	0.0381343	0.0545818	0.0246264	0.0187412	0.0335102	0.0397936
LPC O-16:0	0.0990763	0.108005	0.063362	0.0917808	0.0721397	0.0795718	0.0780699	0.104277	0.0610612	0.0800364	0.081846	0.0668746	0.0782781	0.0775393	0.135514	0.0595349	0.16478	0.062564	0.0944608	0.0907406	0.100657	0.245779	0.0735327	0.126406	0.0918343	0.0711925	0.0677393	0.0853132	0.0750509	0.11447	0	0.193049	0.170576	0.0740344	0.0655155	0.0873245	0.0571581	0.124391	0.161683	0.112129	0.122066	0.0702691	0.0781334	0.0676207	0.0727988	0.0883621	0.12995	0.0883831	0.0707018
LPC O-18:1	0.0709603	0.0722923	0.0633961	0.0875798	0.0531873	0.0679437	0.0910147	0.0515024	0.0775931	0.0832934	0.056565	0.0610283	0.0552132	0.0778014	0.0939502	0.0522532	0.181757	0.0582122	0.0734954	0.0730584	0.0825777	0.169221	0.0642163	0.117688	0.0782166	0.0612959	0.0850006	0.0884974	0.0708042	0.0941646	0	0.155436	0.111097	0.0638582	0.0719616	0.0717629	0.0443229	0.135	0.122011	0.0773554	0.0826397	0.0590404	0.0672636	0.0899657	0.0456344	0.0842816	0.148439	0.0939449	0.0576602
LPE 16:0 SN1	0.414114	0.420594	0.349749	0.367377	0.212449	0.29475	0.38861	0.611888	0.365751	0.534787	0.460569	0.542295	0.64501	0.495779	0.320278	0.478522	0.598357	0.618534	0.457237	0.556956	0.482684	0.621243	0.451779	0.617753	0.3716	0.371457	0.240441	0.429467	0.295444	0.543263	0	0.77887	0.807542	0.282381	0.447697	0.56786	0.182457	0.319442	0.585189	0.412483	0.540968	0.23134	0.271528	0.656698	0.583909	0.496762	0.489008	0.590662	0.197205
LPE 18:0 SN1	0.916722	0.85338	0.68899	0.744747	0.505097	0.657447	1.22278	1.23551	1.04158	0.883742	1.01132	1.14263	1.44561	1.06345	0.744385	0.71918	1.67185	1.38059	0.800554	1.51913	0.819912	1.52244	0.981961	1.28504	0.879004	0.859089	0.540172	0.985061	0.53483	0.994656	0	1.36322	1.53648	0.882142	0.820835	0.890344	0.530531	0.911863	1.30301	1.29635	0.901927	0.542012	0.652164	1.17419	0.909805	0.997189	1.09705	1.00839	0.539519
LPE 18:1 SN1	0.249929	0.163056	0.114492	0.0858193	0.191249	0.117524	0.102178	0.14473	0.168428	0.22953	0.15371	0.125197	0.1603	0.205882	0.123684	0.133941	0.155786	0.108739	0.150277	0.0990931	0.273721	0.210136	0.17928	0.190192	0.0946329	0.0922384	0.0874179	0.104573	0.0527421	0.141103	0	0.10507	0.236655	0.123369	0.220991	0.131803	0.230191	0.0551764	0.0570306	0.135877	0.0836597	0.0843518	0.121619	0.13211	0.0753195	0.063913	0.124718	0.603783	0.506764
LPE 18:2 SN1	1.14133	1.41624	1.28199	0.485378	0.708886	0.804613	2.32768	1.91459	0.955603	1.41391	1.01213	0.939595	1.4949	1.625	0.864056	0.509471	0.97723	2.12811	0.783501	1.13758	1.15539	1.93746	1.45188	1.45363	0.783636	0.515573	0.433468	0.647508	0.659885	0.925071	0	0.95643	1.44638	0.602793	0.821787	0.795138	0.806155	0.644402	0.717943	0.944444	0.949554	0.703732	0.872295	1.07507	0.947727	0.770622	0.614048	1.87577	0.992733
LPE 20:4 SN1	0.237978	0.3321	0.234159	0.298604	0.2083	0.16491	0.909757	0.333791	0.292459	0.152809	0.172984	0.29685	0.35163	0.206291	0.194857	0.162406	0.138348	0.381686	0.230956	0.415616	0.270633	0.603316	0.165474	0.439851	0.270665	0.113671	0.100724	0.245866	0.12218	0.278908	0	0.315404	0.459721	0.199063	0.265933	0.252667	0.151442	0.282997	0.267413	0.165495	0.255522	0.24498	0.20142	0.211808	0.188875	0.162043	0.1837	0.2474	0.143991
LPE 20:4 SN2	0.106706	0.129966	0.110414	0.344012	0.0682905	0.104582	0.458124	0.156718	0.465116	0.0683072	0.101911	0.324859	0.125014	0.433824	0.0854942	0.080737	0.0997262	0.602025	0.065097	0.257686	0.134858	0.110662	0.0435352	0.1928	0.10251	0.108162	0.0608051	0.133995	0.0925475	0.222854	0	0.23771	0.431195	0.0785412	0.114132	0.105469	0.0674824	0.124292	0.0535778	0.335676	0.260066	0.134548	0.0610911	0.101588	0.0544731	0.165709	0.136086	0.0998818	0.138513
LPE 22:6 SN1	0.0477094	0.0482203	0.058187	0.068773	0.0231845	0.0443586	0.286851	0.0867882	0.0387597	0.0445128	0.0319627	0.0941507	0.0893917	0.126225	0.0275578	0.0236	0.0453956	0.190183	0.0581717	0.140677	0.0515731	0.0256099	0.0302328	0.097455	0.0431677	0.0250376	0.0276234	0.0458433	0.0274215	0.0687891	0	0.0524388	0.0652547	0.0320595	0.0353308	0.0487508	0.0173249	0.0271526	0.0598881	0.0890228	0.0496632	0.0532519	0.0466637	0.0943425	0.0476639	0.0744226	0.0416086	0.0411348	0.0230296
LPE O-18:1	0.0221	0.0244911	0.0241531	0.00631888	0.00739738	0.0274502	0.0136097	0.0157343	0.0690627	0.0204469	0.0225667	0.0314961	0.0136664	0	0.0340675	0.0123176	0.0244992	0.012987	0.058518	0.0212342	0.0163565	0.0889608	0.0154187	0.0374922	0.0251024	0.0277416	0.0274549	0.0613525	0.0207873	0.00830017	0	0.0381724	0.0344025	0.0192908	0.0199169	0.0311951	0.00823843	0.0543052	0.0383379	0.0197456	0.0310199	0.0174596	0.0123986	0.0221982	0.0219987	0.0212636	0.0357105	0.0241135	0.0348798
PC 14:0_18:2	1.85594	0.683663	0.646986	0.126253	44.2098	0.498864	0.218222	0.431218	0.498146	1.42663	2.05042	1.41682	0.841473	0.564206	2.00524	2.19457	0.938886	0.303279	3.90532	0.687845	5.42525	2.36304	0.994608	1.09468	2.79094	1.18925	0.578512	0.902086	0.53469	0.403313	0	0.102153	0.612089	1.48409	0.85554	0.728869	2.78068	0.478341	0.721476	0.534621	0.588303	0.245202	1.09182	0.353292	1.08386	0.973751	0.882418	1.31041	0.429827
PC 16:1_16:1_Iso	0.139781	0.0490981	0.0140071	0.0476344	3.72683	0.191528	0	0.0481378	0.211559	0.220297	0.176028	0.189218	0.20975	0.0498404	0.103371	0.14071	0.0194658	0	0.097554	0.257498	0.786364	0.37691	0.0940799	0.0787133	0.197346	0.0689689	0.0935327	0.112104	0.0269268	0.0525194	0	0	0.0458955	0.14316	0.209947	0.107063	0.483899	0.0215267	0.17829	0.0557923	0.0656214	0.0156898	0.05979	0.0142027	0.0282287	0.0771735	0.1737	0.123968	0.0505745
PC 14:0_20:4	0.0719636	0.337067	0.194326	0.113482	1.12195	0.375148	0.211949	0.369121	0.486587	0.0820944	0.131653	0.549645	0.419415	0.313356	0.828165	0.2016	0.474876	0.496188	0.051223	0.67206	0.146465	0.79873	0.493116	0.3826	0.700028	0.179378	0	0.272031	0.364596	0.132811	0	0.428861	0.497485	0.260716	0.241018	0.277552	0.118364	0.250396	0.273832	0.50213	0.350392	0.164678	0.0439846	0.217479	0.481336	0.311109	0.316891	0.127788	0.0840279
PC 14:0_22:6	0.224452	0.0395694	0.0671099	0.0378812	1.4	0.128716	0.0695879	0.092101	0.167503	0.31532	0.187675	0.392299	0.12793	0.124292	0.0620225	0.337822	0.322469	0.0784407	0.292374	0.181137	0.605556	0.0804138	0.190799	0.30145	0.268916	0.125012	0.0190214	0.277139	0.0665827	0.027772	0	0.0768769	0.134184	0.238082	0.186859	0.0332853	0.361184	0.0179609	0.0199403	0.155526	0.0762794	0.0435036	0.0780909	0.111685	0.264606	0.217871	0.104888	0.080345	0.0145303
PC 15:0_16:0	0	0	0	0	0	0	0	0	0	0	0	0	0	0	0	0	0	0	0	0	0	0	0	0	0	0	0	0	0	0	0	0	0	0	0	0	0	0	0	0.00412783	0	0	0	0	0	0	0	0	0
PC 15:0_18:2	0.754147	1.42879	0.818351	0.228581	19.6585	0.919007	0.536821	1.1026	0.78626	1.15966	0.662981	1.24609	0.869172	1.06755	1.4427	0.865535	1.05357	1.20196	0.844892	2.15391	1.21313	4.24524	1.49989	1.40892	2.51412	0.940109	0.314312	1.25259	0.643447	0.565752	0	0.717243	0.628974	1.07667	1.1163	1.39549	0.773716	0.719097	1.78002	2.41984	0.629437	0.509077	0.581574	0.814235	1.72123	0.99034	1.07405	0.805176	0.507096
PC 15:0_20:4	0.472846	0.223232	0.0664007	0.125229	13.6976	0.240433	0.150758	0.158959	0.459542	0.752165	0.376824	0.423815	0.239155	0.227783	0.461273	0.766784	0.315075	0.189573	0.504748	0.215272	0.911111	0.820832	0.494034	0.179359	0.380858	0.264628	0.489571	0.592309	0.114352	0.225614	0	0.153604	0.0529908	0.398783	0.135505	0.516315	1.06179	0.244189	0.347302	0.567909	0.144543	0.115405	0.302901	0.293173	0.233275	0.137547	0.48469	0.249415	0.302771
PC 16:0_14:0	0.392322	0.29437	0.175975	0.152549	0	0.330788	0.522343	0.255691	0.340458	0.346477	0.19254	0.451185	0.661042	0.470291	0.614682	0.108509	0.138222	0.407549	0.0322302	0.802684	0.0560606	1.46838	0.399266	0.643231	0.807171	0.263246	0.0550964	0.224777	0.305567	0.179006	0	0.124428	0.263517	0.128307	0.310605	0.518019	0	0.272979	0.309874	0.583755	0.418656	0.148535	0.193511	0.188025	0.588667	0.510605	0.574546	0.345163	0.164339
PC 16:0_16:0	6.59323	5.42501	3.69459	1.81954	54.9415	2.81138	4.81913	2.18335	3.87088	4.30821	4.19313	5.5737	5.56098	6.24941	10.2749	3.52693	5.28776	4.46597	2.96518	8.00967	10.254	11.2189	7.27111	9.16742	5.50311	3.98007	1.54873	6.43281	2.45755	4.31835	0	2.91367	4.48913	4.9164	4.27047	4.33089	2.03568	3.35037	6.6576	7.59694	4.65718	2.69113	2.84798	2.54261	6.64575	4.2395	5.053	6.28207	5.08392
PC 16:0_16:1	1.30337	0.939409	0.895745	0.425639	12.0732	1.73648	2.06235	1.2236	3.06696	1.49179	1.20389	2.10865	2.48751	1.50376	1.25258	0.694965	0.580202	0.752573	0.482878	2.09373	3.48283	4.71244	0.988183	1.93262	2.08385	1.13784	0.313525	1.45267	0.289551	0.782704	0	0.537838	2.05631	1.09563	1.41256	1.20849	0.89295	0.948494	1.35594	1.29561	1.78561	0.510049	0.884371	0.745239	1.19274	1.62495	1.09932	1.34615	0.560036
PC 14:0_18:1_Iso	0.755885	0.869436	0.634663	0.295344	10.8098	0.786474	0.667407	0.826039	1.09749	0.779573	0.976854	2.23697	1.29396	0.873751	1.73858	1.46214	1.07168	0.941765	0.52259	1.84234	1.85909	3.12391	0.925654	0.754112	2.06296	0.658806	0.174078	1.01235	0.695272	0.381316	0	0.329183	0.967936	0.864337	0.772359	1.1262	0.422106	0.38299	1.20644	0.932091	0.703867	0.245526	0.958615	0.698919	1.06442	1.0946	1.24017	0.804683	0.402568
PC 16:0_17:0	0.290128	0.0760838	0.116046	0.0433236	7.65854	0.163985	0.376219	0	0.280698	0.217841	0.876898	0.33981	0.427001	0.0646689	0.072809	0.681694	0	0.10894	0.658705	0	0.494949	0.787679	0.0614961	0	0.75367	0.390725	0.108356	0.420746	0.070919	0.0041933	0	0.0774019	0	0.129721	0.0781098	0.193422	0	0.10486	0.284709	0.467111	0.277372	0.100558	0.273266	0.0447063	0.606142	0.52415	0.335263	0.0857671	0.218968
PC 16:0_18:0	0	0	0.0101064	0	0	0.0365421	0	0	0	0	0	0.0042654	0	0	0	0	0	0	0	0	0	0	0	0	0	0	0	0	0	0	0	0	0	0	0	0	0	0	0	0	0	0	0	0	0	0	0	0	0.0262447
PC 16:0_18:1	35.3767	39.0164	32.6298	22.9237	618.678	39.903	54.5064	40.6199	64.5603	39.7963	32.5301	84.0685	53.2132	47.3684	72.1918	43.2084	55.1465	48.9548	29.8722	99.8384	64.496	193.4	41.8442	79.158	80.6845	34.8845	15.1653	65.3936	20.8712	34.1281	0	28.3919	66.1202	46.4667	37.231	62.3069	26.6118	52.8722	63.737	70.5731	45.0225	22.0665	29.0965	41.1917	52.4404	52.2269	70.3254	43.7538	32.9171
PC 16:0_18:2	59.1042	46.963	47.2129	25.9681	1092.01	51.0149	48.5803	50.5982	77.6949	49.0618	53.9179	89.1652	51.8012	69.1801	100.028	58.1198	77.0628	70.0406	56.5778	100.823	103.021	169.723	65.9083	89.3052	104.275	54.7132	34.188	61.7029	31.819	38.4938	0	37.4019	64.1987	56.772	52.7473	88.594	89.067	69.647	73.9903	91.2152	54.3527	32.2996	39.7545	50.4405	71.9188	64.3957	59.3958	62.9047	49.6063
PC 16:1_18:1_Iso	0.748261	0.758656	1.16764	0.430973	17.2732	1.16426	0.695879	0.811428	1.71843	1.37078	0.634233	1.4859	0.615699	0.588508	1.38337	1.27381	1.03244	0.85732	1.21813	2.67285	1.92525	4.09922	1.01675	1.30486	1.2284	0.73182	0.314443	1.72513	0.351518	0.609198	0	0.245031	1.6429	1.06861	0.95609	1.10379	0.856397	1.22781	0.924078	0.96964	0.91227	0.330718	0.655298	1.11862	0.794437	0.795254	1.32435	1.09378	0.541676
PC 16:0_20:4	10.1655	10.2779	11.5152	9.37208	57.9463	9.83547	14.7661	9.81632	23.4515	10.0292	5.2835	21.3184	12.5397	12.9386	19.2929	11.8331	21.3421	18.8394	4.66273	44.9157	10.7646	34.5185	9.95147	16.0742	22.3474	8.95856	2.87262	20.2214	10.1776	10.5103	0	15.4502	18.1807	11.5243	12.3758	29.9098	2.75718	22.3815	14.7325	20.2342	14.9315	12.8056	7.43933	13.3164	14.0555	13.4447	18.1577	10.1602	8.98772
PC 16:0_20:5	3.50669	2.51404	3.10062	0.987445	31.039	5.89219	3.52997	4.56487	7.0868	4.14286	4.34306	9.36445	8.2781	7.8304	4.38037	2.49297	11.7949	5.10951	1.91165	11.0223	8.72273	13.6092	3.21317	12.5559	3.77372	6.58224	0.434343	7.9343	1.14575	2.3345	0	2.89297	5.43866	2.42255	5.66717	5.84694	2.38033	4.04054	3.30358	6.72636	5.43099	3.92829	1.70209	4.94868	11.3491	12.8416	7.35631	2.74923	2.02163
PC 16:1_20:4_Iso	0.601257	0.85096	0.648848	0.226641	6.59024	1.14671	0.221986	0.84515	0.947437	1.66555	0.308418	1.58578	0.852382	0.37854	1.14487	1.10519	0.654746	0.643347	0.825036	1.98836	2.59293	2.50176	0.512162	0.507859	1.57256	0.761026	0.141021	1.47439	0.503637	0.279714	0	0.731118	0.903629	0.969444	0.54774	0.643559	1.98607	0.636424	1.03743	0.648069	1.00898	0.495008	0.233233	0.524613	0.708717	0.806489	0.771406	0.911152	0.566682
PC 16:0_22:6	2.11477	1.97687	2.55222	2.84099	25.3805	3.68048	7.22044	3.20442	8.27045	3.56742	1.96359	9.6404	6.93804	9.20091	6.38427	2.13817	16.5375	8.18862	2.62187	14.6273	1.50101	6.61133	4.1737	7.46497	4.63763	4.90104	0.70366	5.55243	3.05609	3.26273	0	5.70517	5.07482	3.90508	2.66447	12.184	1.40557	6.17987	4.43058	10.2682	4.79732	2.80537	2.5432	5.74314	7.90901	9.24139	5.75727	1.20505	2.76954
PC 16:1_18:2	2.21469	2.23633	1.88094	0.683263	37.9171	2.33215	1.35064	2.73753	1.76031	3.34324	3.45142	3.26374	1.53294	1.72145	3.54202	2.89559	1.76928	2.8822	1.92748	5.19751	4.93131	10.9821	3.11485	2.97977	6.15373	2.11445	0.807818	3.42841	1.05169	0.971541	0	0.819995	2.33357	2.47164	2.57094	2.66322	2.96519	1.88603	2.99019	3.10719	1.52717	0.798301	1.20266	1.78995	2.96826	1.89427	2.581	1.48749	2.36348
PC 16:0_18:3_Iso	1.91292	1.66373	1.97429	0.57808	22.1171	1.70675	2.49715	2.2114	4.12432	1.8649	1.72357	4.30521	3.0923	2.62506	3.19371	2.30308	1.58126	2.19958	0.656978	4.81393	3.37323	10.0943	2.18196	5.80273	4.19001	3.30163	0.686606	2.82815	0.748147	1.04881	0	0.760594	3.10383	2.42849	2.64063	2.51592	0.741514	1.5519	2.03945	3.13515	2.12332	1.16027	2.18103	1.41511	3.14042	3.31741	3.16379	4.75379	1.18979
PC 18:2_20:5	0.0826645	0.0160751	0.0405142	0.0132019	0	0.0711753	0.0947785	0.0479421	0.0370774	0.0815772	0.0942061	0.0954976	0.0768772	0	0.198951	0.0626464	0.226799	0.162695	0	0.201657	0	0	0.196535	0.316315	0.0729814	0.0689689	0	0.208457	0.0257379	0	0	0.0576764	0.163823	0.0659216	0.235085	0.239418	0.143603	0.058373	0.0714438	0.0806924	0.165067	0.026582	0.112925	0.135571	0.26657	0.163272	0.0998775	0.0718423	0.111737
PC 16:1_22:6_Iso	0	0.0800844	0.0488475	0	0	0.357695	0.114757	0.174353	0.147001	0.190433	0.284535	0.119076	0.236683	0.343425	0.224869	0.0815769	0.542176	0.302993	0.120576	0.516969	0.369697	0.640489	0.0873107	0.111734	0.290655	0.157869	0	0.290904	0.17485	0.0175294	0	0.18848	0.113706	0.0571509	0.23789	0.0805923	0	0.219361	0.246321	0.167244	0.0250154	0.0890819	0.131434	0.482166	0.447007	0.201701	0.195078	0.0529883	0.0991214
PC 17:0_18:1	0.282772	0.711013	0.738032	0.314743	14.4537	0.956549	0.929737	0.483987	0.665649	0.599224	0	1.35912	0.614591	0.269591	0.703521	0.399102	1.10533	0.723504	0.124604	1.00434	0.177273	4.01105	0.557251	0.956744	1.23363	0.736063	0.160567	0.782744	0.131627	0.364474	0	0.484587	0.806718	0.683123	0.509656	0.702529	0.114012	0.757792	0.974408	0.706258	0.675592	0.557119	0.445981	0.572143	0.273601	0.864658	1.03697	0.756254	0.581437
PC 17:0_18:2	3.42148	2.08547	2.27172	0.457107	83.0732	2.05863	0.840073	1.99733	2.80065	2.87046	2.9226	4.17855	2.2914	2.09258	4.67596	5.07592	2.71103	2.41031	6.41439	4.27605	5.76061	8.86527	4.85762	3.38747	5.27739	3.62388	1.78211	3.1165	1.08673	0.868839	0	1.042	2.02326	3.49158	3.08588	2.77421	9.84943	1.78698	4.1913	5.3723	1.55369	1.48664	3.0495	2.2525	4.02637	1.87946	2.36488	3.30548	3.33667
PC 17:1_18:1_Iso	0.141653	0.0970323	0.117553	0.134497	0	0.0748114	0.153364	0.231883	0.200218	0.397931	0	0	0.482656	0.0989599	0.585918	0	0.181077	0.25753	0.228489	0	0.600505	0.325888	0.26939	0	0.54489	0.169018	0.0716253	0.114091	0.044132	0	0	0.0867022	0.225615	0.550856	0.380408	0.207705	0	0.507528	0.180102	0.124368	0.0866731	0.110088	0.0812104	0.232166	0	0.101848	0	0.129636	0
PC 17:0_20:4	0.702648	1.58365	0.940426	0.541492	4.38049	1.2198	0.745198	1.30363	1.48092	0.715061	0.46189	2.62571	1.05216	1.57502	2.63101	1.14696	1.93768	2.33654	0.355396	2.58011	0.430303	4.40959	2.18609	2.14159	2.43817	0.707449	0.161616	4.05804	0.855644	0.826631	0	1.76419	1.26909	1.45834	0.939368	1.27716	0.935596	1.63061	1.68234	2.50652	0.741654	1.51387	0.410731	0.990962	1.46252	1.12862	2.13751	0.487739	0.93253
PC 17:0_22:6	0.769262	0.107143	0	0	10.7463	0.228434	0	0	0.0933479	0.864124	1.50243	0.0943128	0.226626	0.197611	0	0.176815	0.368945	0.10122	1.07511	0.106354	1.15152	0.41265	0.508605	0.47228	0.769198	0.881401	0	0.499503	0.140719	0.241287	0	0.0627766	0.191665	0.721177	0.279642	0.408597	2.05483	0	0.130412	0.366578	0.262926	0.264523	0.316523	0.256214	0.580085	0.310164	0.143525	0.0579174	0.146317
PC 17:0_18:3	0	0.0142566	0.0414007	0	0	0	0	0	0	0	0	0	0	0	0	0	0	0	0	0	0	0	0	0	0	0	0	0	0	0	0	0	0.0187713	0	0	0.0229328	0	0	0	0	0.102088	0	0	0.0153325	0	0	0.026389	0	0
PC 17:1_18:2_Iso	0.0777154	0.126418	0.204255	0.0777562	0.726829	0.210799	0.1385	0.0896876	0.103817	0.0711054	0.0274215	0.025237	0.199693	0.0970034	0.126142	0.296643	0.314018	0.390774	0	0.394041	0	0.352692	0.103603	0.255026	0.232072	0.053774	0	0.138641	0.123654	0.0483949	0	0.0648766	0.146309	0.0223511	0.172618	0.308872	0	0.193608	0.122521	0.104527	0.229807	0.0886929	0.0799626	0.11225	0.0746562	0.0736035	0.135174	0.067406	0.0609371
PC 17:1_20:4	0.0556447	0.0452429	0.101064	0.00819054	3.23902	0.0871739	0.0163112	0.0253734	0.0181025	0.00426632	0.0455551	0.10154	0.0470468	0.0241994	0.0626217	0.157689	0.146069	0.0608082	0.15223	0.228295	0.195455	0.190219	0.36737	0.109784	0.0302089	0.0654169	0	0.0544913	0.043013	0.0120987	0	0.0161254	0.12619	0.030273	0.0660265	0.108898	0.202785	0	0.0230326	0.0672437	0.0473003	0.0744943	0.149215	0.0824726	0.0948196	0.0703486	0.0574546	0.0305607	0.0232034
PC 18:0_18:1	7.22793	2.50356	2.55009	1.45183	188.268	4.33997	3.29341	2.49534	4.94242	5.85895	7.55447	7.48614	5.56039	3.89517	6.54712	7.74317	5.76882	3.46798	7.27367	4.92423	19.4646	13.7649	4.57136	6.54819	7.07538	4.37119	3.44077	7.19483	1.98965	2.85372	0	1.42099	6.47602	7.64436	4.53512	4.69768	10.9121	4.08281	5.70282	6.02184	3.13036	1.68089	5.10606	3.71191	3.23234	4.31405	5.67086	5.59335	4.30333
PC 18:0_18:2	9.99478	13.143	12.3265	7.69555	172.2	16.5839	10.3291	14.6166	15.1426	8.9713	13.6849	21.879	14.9437	16.7435	27.4524	11.9629	24.2214	21.6108	8.56058	25.3076	15.9227	47.6652	20.4876	24.496	29.8751	12.6236	4.11767	20.2019	7.49385	10.273	0	9.01215	16.824	11.4603	10.1885	17.0404	10.7023	19.0869	24.0126	26.6811	13.2267	8.10685	7.07955	15.496	20.0125	19.6729	16.5182	16.9476	10.3043
PC 18:1_18:1_Iso	2.45345	6.35962	6.28183	2.84707	57.9024	6.1139	6.45642	3.85141	6.61047	6.82612	3.63482	8.26564	5.88324	6.64556	16.7513	4.30152	14.0931	9.15993	4.25899	12.9161	8.32626	29.1963	9.0444	8.14439	10.8317	3.66798	1.47606	8.83752	3.28326	5.04757	0	3.55809	7.3219	5.27628	4.9206	8.94273	5.59965	7.68397	7.24376	8.6723	4.92487	2.639	2.84496	10.8129	4.84097	4.58578	7.89133	7.65792	6.58718
PC 18:0_20:2	1.35059	0.184536	0.375709	0.20277	53.7317	0.683029	0.0484509	0.294697	0.200436	0.877182	2.04732	0.754976	0.781642	0.378334	0.810637	0.988681	0.568432	0.0570911	2.32317	0.220008	4.27374	1.38208	1.00826	0.726087	0.914455	1.12304	0.577463	1.10231	0.22108	0.316216	0	0.124203	1.08011	1.48607	0.637393	0.325514	1.51262	0.487058	0.826509	0.263382	0.405708	0.175246	0.795362	0.237411	0.418985	0.657392	0.311992	0.902403	0.868214
PC 18:1_20:1_Iso	0.261503	0.0486616	0	0.0493049	6.16098	0.083447	0.0163112	0.0873394	0	0.255333	0.22291	0.0490521	0.114634	0.0582844	0.103521	0.172521	0.0977818	0.0115326	0.485468	0.0882005	0.744444	0.328944	0.13481	0.3285	0.109543	0.216083	0.0911715	0.333759	0.0588194	0.0580876	0	0.0114753	0.115143	0.14217	0.161075	0.0664395	0.799826	0.181458	0.0782683	0.0193076	0.0108341	0	0.053551	0.0594739	0.114363	0.130407	0.121479	0.140727	0.0884208
PC 18:0_20:3	12.323	4.03011	6.51826	2.70762	447.571	8.76202	2.6038	6.20742	7.2639	11.815	16.4191	13.4801	12.0749	6.46978	16.439	23.8431	13.9371	4.45292	20.3669	8.34767	31.2626	23.1246	16.1525	12.0885	12.7724	9.19714	12.1801	13.7291	3.83368	4.37245	0	3.97082	14.0219	17.7725	9.20844	6.1925	25.8503	7.52007	7.54553	8.90027	6.00634	3.23911	9.13185	5.35692	6.81884	9.9747	13.6058	9.37092	10.3201
PC 18:0_20:4	5.26619	15.3842	16.2163	15.633	67.7854	19.2767	16.3972	15.5486	21.3806	7.84202	5.74598	35.9438	19.4237	23.7478	43.9903	6.62744	36.6351	33.6901	1.66849	58.7863	6.6101	65.2107	25.5497	38.1963	33.9639	10.8836	2.4388	34.2297	16.2631	16.2759	0	26.0545	33.3174	11.9102	7.63621	20.6496	3.30809	32.5956	27.7804	35.9981	21.5885	15.8019	4.73744	20.3553	22.7872	26.6891	31.015	8.97092	8.57918
PC 18:1_20:3_Iso	0.845907	3.27895	3.16605	2.36313	16.7317	4.62049	1.67146	3.84717	3.28135	2.21151	0.321687	4.45403	4.45564	2.22727	5.02801	1.85051	6.96167	5.18071	1.11568	7.29578	0	10.9015	7.02673	4.9805	7.49111	1.40651	0.578644	2.81496	2.98189	1.30927	0	2.05205	5.85324	2.77564	1.9384	2.79164	1.31941	2.87348	1.97654	5.78855	2.03973	1.43445	1.69741	4.85208	4.21952	3.47984	4.0677	3.20407	2.45686
PC 18:0_22:4	0.453852	0.809572	0.718706	0.399127	5.53171	0.429325	0.977705	0.511317	1.00611	0.419651	0.104526	0.864929	1.3387	0.828236	2.0036	0.169204	1.10171	0.591689	0.121727	1.4116	0.10303	3.1131	0.991166	1.52346	1.53091	0.370992	0.100223	0.777352	0.340117	0.566852	0	0.759694	1.98401	0.913991	0.568993	1.08963	0	0.773904	0.659629	0.801332	0.736281	0.213758	0.581782	0.563509	0.340192	0.607938	1.30331	0.394455	0.422843
PC 18:0_22:5	2.97713	1.60838	1.90408	1.18089	43.9415	2.5764	2.06003	1.75722	2.48659	2.14906	1.8567	7.0564	4.7617	2.65452	6.2415	3.04508	5.15633	1.4003	0.934101	5.20343	3.21465	6.07571	3.92152	5.9035	3.21654	2.55738	0.443789	4.91727	1.46482	1.81618	0	1.72429	4.38585	3.20795	2.18643	3.22553	0.826806	2.80824	3.03252	3.50479	2.88532	1.10185	1.59852	1.90776	3.3708	4.68301	4.08652	2.16895	0.999662
PC 18:0_22:6	1.80752	1.65602	2.31658	2.41201	13.3268	4.32079	4.58546	2.71776	4.82334	1.883	1.93056	9.03768	6.99608	7.1384	8.50547	2.38564	11.3022	5.86761	1.50388	9.55091	3.28687	6.58476	5.13309	6.96064	5.80491	4.99428	0.297652	7.25117	3.04924	2.93786	0	3.63962	4.74807	3.48027	1.94832	5.24584	0.523064	3.99591	6.51695	9.44461	3.47749	2.43945	2.1854	4.80915	6.23224	8.8845	5.1786	2.31201	2.30739
PC 18:1_22:5_Iso	0.176164	0.289497	0.17305	0.147861	1.23902	0.0793564	0.097674	0.187659	0.021374	0.283646	0.23839	0.403791	0.189295	0.210071	0.422022	0.900664	0.326392	0.0668128	0.0848921	0.441989	0.106061	1.25558	0.480037	0.317168	0.384529	0.218254	0.205431	0.215127	0.16324	0.111226	0	0.0628516	0.107149	0.300467	0.0730392	0.327087	0.440383	0.323164	0.102581	0.196005	0.217299	0.0740405	0.147343	0.274613	0.139489	0.168522	0.232936	0.285151	0.137644
PC 18:1_18:2	8.43874	4.62082	3.33918	1.61111	195.517	4.71848	1.61413	3.97437	4.51276	8.82547	9.98246	6.81908	3.76937	3.68211	5.5988	9.70765	6.68598	3.11618	15.0242	3.71685	25.9217	20.0491	9.58215	6.58145	10.1337	4.78629	3.8557	7.44232	2.21367	3.56183	0	1.66159	4.07868	8.47588	5.99806	5.63727	22.8468	5.50515	5.89753	6.56285	3.52823	2.08078	4.60143	5.30148	5.01262	3.021	4.16346	9.85866	8.33442
PC 16:0_20:3_Iso	16.5048	6.04895	9.83209	4.33026	549.932	10.6784	5.25673	11.6214	15.0157	20.3046	23.3849	19.4886	16.0243	9.83627	20.6322	31.5125	15.2932	6.03498	15.0426	12.1243	38.6657	30.3635	18.9065	17.5999	20.6728	11.4622	13.8852	24.0758	4.70269	6.55957	0	7.40659	17.4797	25.1193	12.8175	11.5527	35.6902	9.19202	11.6332	10.4469	9.76138	5.66409	12.38	7.05875	13.2414	10.3541	21.0173	17.8515	15.9114
PC 18:1_20:4	4.59831	4.04757	3.50913	1.60454	74.9707	3.79038	3.03484	3.59931	4.8325	5.20621	3.34822	4.55983	4.92704	4.30687	7.79386	7.51054	7.66501	6.73647	1.55165	9.07893	9.48535	14.3301	4.83777	5.61082	8.21358	3.70261	2.5061	9.04371	3.86844	3.28068	0	4.06803	5.37911	5.38266	5.14144	5.95309	3.36379	4.93582	3.76552	6.87923	4.36501	3.92732	3.24186	4.31254	4.51391	4.27194	6.30431	3.4281	2.42555
PC 16:0_22:5_Iso	5.36771	5.64198	6.01037	1.89762	110.244	4.48677	4.09999	3.97482	3.60087	4.96677	2.85862	11.375	9.34407	4.78272	9.70502	6.73087	8.23827	4.96864	6.03309	13.2618	5.09444	21.3005	9.43598	12.0313	8.95313	4.81075	1.08724	10.7873	2.95454	4.67705	0	3.70757	7.58003	6.06847	4.76804	8.53479	1.55788	4.84839	8.26317	9.23422	5.98661	4.31898	2.2847	5.30487	7.41898	7.91033	9.28148	4.13395	3.15105
PC 18:0_20:5_Iso	0.644596	0.733416	1.43573	0.605615	15.4098	3.22062	1.42235	0.909921	2.47852	1.1541	1.23264	3.29562	3.74039	3.50026	1.35026	1.54957	7.18545	2.46159	0.626187	4.51539	1.44242	4.06466	1.10739	4.26672	1.21273	2.82832	0.0724124	2.06911	0.990208	0.643982	0	0.894847	2.55326	1.69175	1.62067	2.91141	0.662315	1.45034	0.898379	3.23981	2.2838	0.83195	0.695643	2.74693	6.04105	5.63293	4.2336	1.65348	0.27923
PC 18:1_22:6	0.802836	0.205557	0.988121	0.174103	13.0585	1.13781	0.543963	0.640532	0.765758	1.25624	3.24945	1.02927	0.956277	1.02914	0.779026	2.39793	2.17746	0.596169	1.22791	0.966654	1.23586	2.22243	1.11909	0.827464	1.66798	0.883276	1.41729	1.78033	0.560568	0.42593	0	0.524113	1.10966	1.01019	0.577193	1.39654	1.88251	0.539091	0.984112	1.95739	0.874218	0.492998	0.332952	1.25339	1.14032	0.722386	0.466429	0.537153	0.360216
PC 18:2_18:2 Cis	9.09658	6.12453	5.64105	1.30079	259.873	3.94846	1.50265	5.83732	4.24253	8.81422	11.7961	6.53756	4.31544	5.32891	8.93199	11.2883	5.764	4.20311	13.5891	3.60773	19.8071	21.5001	10.79	8.25222	14.4084	7.44776	5.26499	6.93572	1.90537	3.6776	0	2.09188	6.51545	8.12887	7.66663	9.85375	29.933	6.80481	7.55342	6.70333	3.22937	1.47588	6.05022	5.14203	6.57047	5.37474	4.05912	12.136	10.035
PC 18:2_20:4	0.615704	1.28077	1.3234	0.494019	9.87317	1.4056	0.672425	1.18088	1.39368	0.880414	0.35987	2.65557	1.16509	1.33745	2.55146	1.24102	2.69775	1.44167	0.778417	1.89878	1.27424	5.43992	1.92003	1.9208	3.25353	0.921559	0.514496	1.67348	0.699888	1.19372	0	1.26738	1.9832	1.34517	1.25904	2.26235	0.690165	1.96778	1.68799	2.36138	1.39558	0.627529	0.782365	1.38888	1.60759	1.35048	1.17492	0.892298	0.915972
PC 19:0_18:2	0	0	0	0	0	0	0	0	0	0.0140918	0	0	0	0	0	0	0	0	0	0	0	0	0	0	0	0	0	0	0	0	0	0	0.0320639	0	0	0	0	0	0	0	0	0	0	0	0	0	0	0	0
PC 20:2_20:4	0	0	0	0	0.326829	0	0	0	0	0.0257272	0	0	0.0485809	0.00360416	0.0551311	0.0554254	0	0	0	0	0.0828283	0	0	0	0.206239	0	0.0271547	0	0.0455308	0	0	0.0192005	0.0509251	0.0383364	0.0301003	0.0425894	0	0	0.0325229	0	0	0.0350752	0.0425289	0	0.0623514	0	0	0.00123229	0
PC 20:4_20:4 Cis	0.702916	0.0842304	0.0711879	0.0962927	0	0.21189	0.0770196	0	0.161396	0.141047	0.124134	0.284123	0.219126	0	0.257378	0.393443	0.118304	0.0681472	0.347626	0.389305	1.18283	0.840583	0.135154	0.430852	0.182806	0.0461766	0	0.32638	0.0996643	0.173094	0	0.154504	0.335369	0.15858	0.431546	0.298912	0	0.147385	0.267968	0	0.133004	0.121499	0.267547	0.108296	0.0918209	0.173667	0.212783	0.221442	0.189457
PC 18:2_22:6_Iso	0.0746388	0.0798662	0.0414007	0.0555556	1.03415	0.0368148	0.0180485	0.0330703	0.0863686	0.274337	0.087277	0.092654	0.0905139	0.0233756	0.164644	0.0969945	0.245813	0.105032	0.0653237	0.100434	0.174242	0.271338	0.106471	0.0912636	0.162055	0.118796	0.0502427	0.481907	0	0.0283907	0	0.0456761	0.137327	0.0438534	0.0822095	0.0466518	0.151436	0.0117538	0.171465	0.0733688	0.0635074	0.0502464	0.174691	0.0877179	0.119946	0.122638	0.0849571	0.0634627	0.0386348
PC O-16:0_16:0	0.112998	0.219827	0.210678	0.259841	0.231113	0.135859	0.381683	0.218966	0.0849562	0.187472	0.354673	0.306413	0.12892	0.0693012	0.115913	0.428541	0.101322	0.354072	0.761487	0.0494376	0	0.314455	0.1086	0.231803	0.318398	0.190503	0.119565	0.125647	0.0918777	0.357473	0	0.170036	0.20249	0.0591345	0.311012	0.261308	0	0.262701	0.351488	0.255518	0.393993	0.184615	0.338015	0.109334	0.145203	0.291009	0.125211	0.235414	0.0654916
PC O-16:0_16:1	0.018481	0.188474	0.412891	0	0	0.155122	0.0960262	0.430102	0.213044	0	0	0	0.0074962	0.182432	0.127432	0	0.238987	0.179158	0	0	0	0.491089	0.0869462	0.431546	0	0.0321791	0	0	0.108017	0	0	0.148754	1.00581	0	0	0.14652	0	0	0.117975	0.784298	0.543715	0.169101	0	0	0.165843	0	0	0	0
PC O-16:0_20:4	3.51368	0.399135	0	0.476478	12.3034	0.817961	0.10697	0.389336	1.22716	2.21516	5.21094	0.601628	0.362638	0.13798	0.946514	3.65892	0.50644	0.285265	18.4677	0.133201	9.82803	1.93692	0.967756	0.687363	0.999489	1.5643	4.58478	1.48547	0.491948	1.0102	0	0.262274	0.912296	2.71024	1.51393	1.38985	63.1908	1.85924	0.899876	0.257721	0.767783	0.859581	2.78964	0.657799	0.212786	0.425838	0.50519	1.26842	2.55513
PC O-16:0_20:5	0	0	0.0923106	0	0	0.00795169	0.0161464	0.0241886	0	0.0887796	0	0.0629008	0	0	0.0244069	0	0.0140782	0	0	0.0528653	0	0.024611	0	0.0389449	0.0984226	0.0206373	0	0.0305443	0	0.123933	0	0.0280357	0.0451526	0	0.0250271	0.031228	0	0	0.0490083	0.00588824	0.0545246	0.0502497	0	0	0.0424447	0.0136626	0.139012	0	0
PC O-16:1_16:0	0	0.100747	0.539204	0	0	0.155122	0.0960262	0.586213	0.332898	0.854971	1.07055	0	0.305006	0.364865	0.41818	0.835885	0.463109	0	1.97625	0	0.812314	0.622914	0.492884	0.431546	0	0.408167	0.313199	0	0.108017	0.524799	0	0	0.606448	0.205301	0.167952	0.164602	4.71965	0.113909	0.328306	0.751732	0.649971	0.315461	0.0151583	0.0280631	0.19339	0.107337	0.30136	0.351712	0.381223
PC O-16:1_18:2	0.892986	0.640991	0.855434	0.549791	0.538519	1.17315	0.436715	1.29459	1.14639	0.244456	0.824885	0.612728	0.316139	1.07295	0.586894	0.20137	0.616805	1.06301	2.09809	0.422488	0.568365	1.89092	1.34802	1.34096	0.72444	0.487329	0.281366	0.432342	0.647092	0.846417	0	0.802906	0.70897	0.384792	1.19034	1.32225	0	0.751845	0.698595	1.13134	1.10174	0.64409	0.829544	0.716731	0.642332	0.551976	0.552104	1.70618	0.902058
PC O-16:1_20:4	0.868081	1.4749	0.926795	1.18307	2.1752	1.52184	0.74538	1.398	1.6539	0.764797	1.60672	1.85644	1.09611	1.26214	1.39623	1.24505	0.874906	1.56604	3.12648	1.00594	0.948832	2.43864	1.56352	1.83124	1.50104	1.36319	1.51242	1.51789	0.647965	3.00875	0	1.28964	1.61156	0.751078	1.45982	1.62118	10.0462	2.4827	1.28773	1.92922	1.23562	0.855873	0.842399	1.44267	1.43204	1.15848	0.834111	1.05252	1.43204
PC O-16:1_22:6	0.53375	0	0.0161733	0	0.618539	0.205638	0.0958019	0	0.162462	0.375312	0.552146	0.142773	0.0258656	0.0938389	0.229087	0.341719	0.0984449	0.0434913	1.36551	0.0404577	0.61189	0.153154	0.0892629	0.339098	0.152079	0.11454	0	0.0626813	0.0652576	0.308874	0	0.0639357	0.279091	0.227564	0.351596	0.40682	5.14451	0.212476	0.0330579	0.0382936	0	0.124111	0.191782	0.0536566	0.179175	0.085318	0.0619619	0.0611617	0.427244
PC O-18:0_18:1	0.113086	0.0992132	0.0700369	0.0935136	0.289016	0.0907003	0.0811356	0.107952	0.0883545	0.0983257	0.164977	0.0923039	0.0562957	0.0820146	0.073543	0.159833	0.0118175	0.0903281	0	0.0667214	0.0798301	0.224328	0.121744	0.0382398	0.0568821	0.0932756	0.0908385	0.0489164	0.0544279	0.0350643	0	0.0386991	0.0867283	0.0683874	0.10951	0.104916	0.933526	0.133883	0.117273	0.0978971	0.0585804	0.0930074	0.116288	0.131279	0.0752118	0.0635498	0.0727448	0.123895	0.0319345
PC O-18:0_18:2	0.226789	0.331747	0.201788	0.135297	0.538519	0.167666	0.120515	0.3218	0.270553	0.0613159	0.354256	0.23705	0.155119	0.0856152	0.165854	0.463013	0.0845722	0.236231	0.440888	0.100227	0.0269639	0.534201	0.275543	0.125047	0.181897	0.139945	0.134472	0.116262	0.0941135	0.195019	0	0.228684	0.33609	0.0553778	0.22734	0.23154	1.37861	0.385873	0.269545	0.366753	0.0763344	0.194188	0.249517	0.219846	0.144601	0.11774	0.153014	0.240849	0.288959
PC O-18:0_20:4	1.01373	1.14803	0.558167	0.896501	1.27758	0.566016	0.784894	0.779984	0.959875	0.831326	0.572837	1.02728	0.626526	0.51018	0.897539	0.590515	0.316127	0.834074	1.5302	0.762758	1.05775	1.75734	0.81008	0.823607	0.644388	0.74081	1.02531	0.665264	0.455686	1.17307	0	1.09655	1.03489	0.895506	1.04315	0.976226	0.887283	1.91062	1.3819	0.988143	0.687086	0.685826	0.615322	0.757872	0.474361	0.774964	0.819385	0.689608	0.778376
PC O-18:1_16:0	1.1416	0.267545	0.0861629	0.0899036	0.699801	0.380873	0.0616254	0.119675	0.327277	0.612425	1.55576	0.390873	0.0441979	0.137847	0.276491	0.281447	0.0445297	0.12588	1.15539	0.0486651	1.09002	0.418557	0.568153	0.114802	0.246961	0.324865	1.20404	0.276264	0.171214	0.0759589	0	0.172524	0.172667	0.437317	0.266707	0.557016	10.1821	0.142495	0.30314	0.217344	0.0366558	0.0619419	0.507653	0.318684	0.217765	0.270076	0.295647	0.471809	0.423556
PC O-18:1_20:4	0.0785004	0.0379622	0	0	0	0	0	0	0	0.00242326	0	0.0553034	0.0235277	0	0	0.192164	0	0.0258151	0.589055	0.018877	0.26518	0.0173126	0.0579642	0.0565717	0.0908304	0.0415883	0.175932	0	0.0292751	0	0	0	0.0466856	0	0.0988907	0	0.67341	0	0	0	0.0822269	0	0.057215	0	0.030157	0	0.0317856	0.0408618	0.0529538
PC O-18:1_22:6	0.278888	0.140716	0.0501277	0.0690119	0	0.133605	0.179763	0.334835	0.129395	0.402776	0.414803	0.0914652	0.118195	0.0968172	0.264368	0	0.105741	0.0746992	0.473412	0.142712	0	0.284583	0.209919	0.0904566	0.176783	0.110588	0	0.0822479	0.0738865	0.175905	0	0.161416	0.0771589	0.352651	0.195143	0.224237	0	0.264293	0.0705785	0.24282	0.0688349	0.122862	0.0885719	0.302576	0.0336104	0.26009	0.226644	0.225984	0.109743
PC O-20:0_20:4	0.281264	0.19823	0.0778398	0.14317	0.995775	0.139006	0.0897022	0.127504	0.225069	0.290278	0.41772	0.21781	0.0848332	0.108508	0.208385	0.363987	0.0907721	0.0471364	1.143	0.0923092	0.345435	0.260255	0.283391	0.170503	0.120216	0.183979	0.56646	0.18975	0.0950917	0.164911	0	0.176167	0.163748	0.146654	0.311282	0.127178	0.849711	0.18541	0.207975	0.146806	0.0960781	0.0747692	0.260737	0.170848	0.106614	0.143185	0.184155	0.171894	0.231285
PC O-20:0_22:6	0.0591393	0.00912667	0	0.011406	0.0815109	0.0118638	0	0	0	0.0333382	0.0455492	0	0.0170705	0	0.0112369	0.00770795	0	0.00758975	0.3619	0	0.0749469	0.0296464	0.0432604	0	0.0169938	0.0266591	0.0604037	0.0157556	0.00195633	0	0	0	0.0191852	0.0164185	0.00669643	0	0.0202312	0.0132436	0.0172727	0	0	0.00412441	0.0473324	0.0110007	0.00843272	0.00551517	0.0211234	0.0210857	0.00634265
PC O-20:1_20:4	0.194403	0.141031	0.118368	0.166443	0.380716	0.234299	0.219501	0.157029	0.16207	0.181671	0.0648521	0.116428	0.117601	0.0764136	0.139555	0.11669	0.144585	0.116742	0.499226	0.145416	0.198301	0.409731	0.168314	0.220854	0.268007	0.187618	0.104348	0.140549	0.12241	0.182693	0	0.230239	0.140568	0.140045	0.222403	0.249572	0.291908	0.400492	0.246116	0.0757861	0.0653147	0.147836	0.158419	0.28282	0.152953	0.208156	0.117768	0.241373	0.169482
PC O-20:2_20:4	0	0	0	0	0	0	0.0202727	0	0	0.0646204	0	0	0	0	0	0	0.00623416	0	0	0	0	0.0316266	0	0.128489	0.0472051	0.0642328	0	0.0469825	0.105852	0	0	0.101746	0	0.0987199	0	0	1.05491	0.030757	0	0	0	0	0	0	0	0.037102	0	0.190492	0.10281
PC O-22:0_20:4	0.120743	0.0843824	0.0429869	0.0695495	0.354871	0.0924012	0.0644959	0.0618931	0.138544	0.162285	0.275517	0.0903799	0.0489479	0.054543	0.0919489	0.223745	0.0366856	0.0499326	0.997419	0.0702457	0.219745	0.155191	0.185476	0.0988346	0.0694701	0.0720738	0.300155	0.0976054	0.0682969	0.0655062	0	0.0925046	0.0962048	0.0770141	0.140557	0.066989	0.384393	0.0845274	0.11157	0.0580012	0.0493591	0.0523687	0.134195	0.100803	0.0703931	0.0564887	0.0935463	0.118329	0.0922634
PC O-22:1_20:4	0.505588	0.165264	0.0977017	0.0930911	1.21248	0.150232	0.0607284	0.0890998	0.0545027	0.3513	0.694348	0.103799	0.0832746	0.102018	0.138105	0.414088	0.0607317	0.0367504	3.13526	0.042582	0.955626	0.272419	0.288875	0.101447	0.184611	0.205871	0.868478	0.225471	0.084821	0.133178	0	0.0802861	0.136898	0.246417	0.525974	0.118414	8.67341	0.232016	0.190413	0.0607651	0.0726229	0.0889965	0.342399	0.129539	0.128258	0.105248	0.0970065	0.351647	0.293384
PC O-24:1_20:4	0.142128	0.262785	0.20226	0.331503	0.116302	0.271633	0.344726	0.219841	0.310286	0.134454	0.123316	0.208091	0.105132	0.169141	0.388699	0.0941013	0.15904	0.164728	0.132679	0.311688	0.0957537	0.394965	0.309205	0.237195	0.232485	0.164848	0.0878882	0.261646	0.137712	0.253238	0	0.336562	0.212338	0.106999	0.331169	0.290521	0.309249	0.282241	0.344711	0.224835	0.199196	0.162063	0.232724	0.25442	0.228125	0.224785	0.16102	0.221531	0.200752
PE 16:0_18:1	0.900525	0.990174	0.641283	0.980289	0.327515	0.779845	0.64512	0.441655	0.771881	1.0935	0.762428	0.708487	0.980316	1.03848	0.810418	0.978098	0.306876	0.845409	0.166158	1.21321	0.153206	1.37479	0.589776	0.375161	0.372182	0.62305	0.0801095	0.459588	0.964678	0.237203	0	0.479679	0.622669	0.357989	0.414654	0.628745	0.155663	0	0.356937	0.37943	0.339637	0.13685	0.467764	0.266737	0.262186	0.103676	0.345677	0.400042	0.852716
PE 16:0_18:2	0.717402	1.14052	0.610554	0.816416	0.588627	1.19215	1.00994	1.49804	0.539208	0.957562	0.681096	2.56626	1.26444	1.28701	0.565111	1.25407	0.287686	1.63841	0.45281	0.805	0.6397	2.67743	1.16474	0.7314	0.994919	1.24343	0.297107	0.511776	0.403125	0.201783	0	0.610775	0.441376	0.873388	0.208653	1.04872	0.184112	0.165211	0.577707	1.04644	0.729966	0.445084	0.67555	0.43184	0.940037	0.487841	0.522313	0.776843	0.752107
PE 16:0_20:4	1.05732	0.451644	0.377555	0.350981	1.20263	0.691639	0.165683	0.272989	0.636634	1.15431	1.15979	1.53552	1.41222	0.394776	0.219432	1.67672	0.166748	0.088867	1.21655	0.258929	2.71664	3.43247	0.597892	0.185417	0.61987	0.595983	0.724319	0.731003	0.632008	0.479359	0	0.200396	0.433965	1.09046	0.983718	0.233333	1.44874	0.248781	0.330692	0.129488	0.136742	0.633149	0.555324	0.091284	0.292066	0.17072	0.262555	0.59817	0.483729
PE 16:0_22:6	0.465065	0.192612	0.252772	0.851266	0.38546	0.508892	0.428867	0.118893	0.468119	0.403924	0.347988	2.11472	1.43152	0.30007	0.219263	0.594243	0.422342	0.419377	0.608583	1.18143	0.280628	1.1164	0.45256	0.280483	0.729511	1.6315	0	0.565018	0.260511	0.0430978	0	0.257399	0.413449	0.889269	0.863703	1.1448	0	0.384171	0.603335	1.15833	0.260918	1.57489	0.0380695	0.758409	0.179788	0.266745	0.2852	0.0273425	0.0971088
PE 18:0_18:1	0.148762	0.150646	0.258116	0.170253	0.587907	0.104252	0	0.0955063	0.197426	0.168081	0.530774	0.557141	0.36142	0.261988	0.133266	0.492365	0.213702	0.0260929	0.2219	0.0586905	0.481446	0.430998	0.14257	0.119607	0.145863	0.225067	0.0239257	0.105368	0.0623106	0.0218791	0	0.101709	0.0864342	0.360095	0.122484	0.0112011	1.01932	0.0183694	0.0458007	0.13192	0.0640591	0.0852813	0.1804	0.174321	0.0230471	0.121712	0.0743306	0.184877	0.511215
PE 18:0_18:2	0.471133	1.2942	1.0322	0.540754	0.69318	0.828087	0.190968	1.47074	0.812475	1.12217	1.42509	0.968231	1.85752	1.50164	0.710976	0.619274	0.244733	0.482983	0.637294	0.607619	0.690996	3.3169	1.08417	0.342353	0.482736	0.789846	0.239019	0.527829	0.7125	0.254541	0	0.31263	0.551057	1.22348	0.600531	0.719973	0.486312	0.0407076	0.675793	1.0395	0.331752	0.725009	0.668918	0.791235	1.01336	0.299521	0.738444	0.77169	0.534941
PE 18:0_20:4	1.20608	2.86406	2.53975	3.86622	1.37448	2.77841	1.8234	2.14516	2.27584	2.08919	1.64728	7.70672	3.96109	2.0332	2.09809	1.9801	1.70888	2.44373	0.541845	4.53548	1.11378	8.06103	2.22532	2.55063	2.26567	1.82958	1.01238	1.80743	2.16648	1.07472	0	3.02032	2.98229	2.46986	2.0419	2.68084	0.479871	0.942851	1.69998	3.3382	1.596	2.8534	1.09186	2.10972	1.84989	1.72685	1.53117	1.73562	1.54428
PE 16:0_22:4_Iso	0	0.00509789	0	0	0	0.0106296	0.0588351	0.0209379	0	0.0976764	0	0	0	0	0	0.0483104	0	0	0	0.00571429	0.0272851	0.10927	0.041583	0.0506329	0.0683388	0.0433583	0	0	0	0	0	0.0082326	0	0	0.0251555	0.011336	0	0	0	0	0.0303665	0	0	0.00436611	0	0	0.067537	0.162267	0
PE 18:0_22:6	0.195342	0.128112	0.347629	0.688916	0.204427	0.684383	0.535813	0.319946	0.33505	0.296508	0.214068	0.998529	1.24188	0.618084	0.285473	0.0946183	0.702923	0.509908	0.169365	0.935357	0.0994543	0.501468	0.196871	0.261496	0.438371	0.538316	0.0670158	0.379261	0.310133	0.127312	0	0.302522	0.244403	0.489603	0.325649	0.436032	0.0144928	0.13709	0.211198	0.937572	0.0861103	0.539645	0.157559	0.364085	0.201509	0.600286	0.270348	0.0382795	0.240244
PE 18:1_18:2	0.0615057	0.262578	0.319038	0.177014	0.170236	0.428557	0.0779221	0.634443	0.170495	0.214832	0.341901	0.467275	0.223408	0.858239	0.199476	0.113141	0.444472	1.27469	0	0.181548	0.234243	0.706795	0.727661	0.0428184	0.157068	0.295233	0	0.168774	0.304924	0.0693527	0	0.404439	0.225525	0.0755462	0.260154	0.60135	0	0.0631591	0.181556	0.277392	0.0582076	0.190885	0	0.167853	0.289925	0.149636	0.178966	0.510779	0.366394
PE 16:0_20:3_Iso	0	0.106612	0.0527722	0.217578	0	0.0823794	0.0497836	0.173442	0.0736634	0	0.114643	0.500515	0.258612	0.104676	0.0836293	0.284981	0	0.138481	0	0.342024	0	0.149748	0.183819	0.174955	0.0540717	0.152056	0	0.164807	0.155208	0.110882	0	0.219779	0	0.121786	0.0601903	0.130229	0	0.0170087	0.0274804	0.105976	0.0545735	0.195818	0.0327889	0.125485	0.033245	0.197463	0.204209	0.183931	0.0541942
PE 18:1_20:4	0.0953748	0.556483	0.755912	0.699962	0.0619039	0.421402	0.169913	0.384597	0.382178	0.612495	0.566791	0.539197	0.429253	0.2582	0.197869	0.340175	0.506206	0.689759	0.0989615	0.670595	0.140109	1.38213	0.680472	0.348618	0.411987	0.131368	0.0812998	0.408888	0.457102	0.286575	0	0.310233	0.363991	0.365272	0.210757	0.55614	0.0826624	0.25241	0.210375	0.60505	0.251925	0.861036	0.132998	0.651197	0.35927	0.088314	0.248635	0.0917026	0.224037
PE 16:0_22:5_Iso	0.149336	0.207167	0.245424	0.358217	0	0.207788	0.156926	0.27856	0.162178	0.163629	0.0443017	0.826004	0.416307	0.199083	0.195671	0.201377	0.0416463	0.135759	0.0913256	0.43619	0.136426	0.400168	0.307145	0.132459	0.284495	0.203862	0.0364242	0.187182	0.223106	0.0603534	0	0.228429	0.154848	0.123278	0.106111	0.322672	0	0.251502	0.269864	0.476141	0.156083	0.15212	0.0489991	0.207147	0.329084	0.214503	0.186826	0.0761384	0.00739012
PE 18:2_18:2	0.128096	0.173107	0.23674	0.0318035	0.139644	0.0695012	0.0349272	0.280825	0.0726733	0.486573	0.388908	0.291661	0.1904	0.296381	0.0842212	0.193742	0.112527	0.5748	0.122938	0.11119	0.2206	0.629404	0.563588	0.09597	0.0628013	0.152573	0.0776098	0.24687	0.103125	0.0866909	0	0.118174	0.147827	0.146705	0.115715	0.176113	0.391304	0.0224515	0.0745163	0.176859	0.0437943	0.0584988	0.0831389	0.0708279	0.126147	0.0390572	0.0591448	0.201283	0.319072
PE O-16:1_18:1	0.616369	0.302253	0.256513	0.294039	0.185712	0.386652	0.408304	0.174238	0.404752	0.312787	0.568143	1.80718	0.404194	0.391387	0.217487	0	0.358811	0.640296	0.135156	0.4275	0.122101	1.30558	0.04334	0.397184	0.378436	0.4772	0.143316	0.139457	0	0.24678	0	0.255732	0.570247	0.389137	0.146542	0.656005	0.0483092	0.329062	0.685364	0.9429	0.285741	0.44943	0.601621	0.290993	0.411279	0.179116	0.145264	0.29551	0.267211
PE O-16:1_20:4	0.782106	1.4	1.52639	1.26909	0.936836	1.90689	2.47157	1.61504	2.32792	1.19814	2.721	8.22253	1.31698	2.03768	2.27296	1.60626	2.32729	1.15459	0.941967	1.99726	1.39877	7.10927	1.26389	2.36625	1.47746	2.3317	1.31711	2.00527	2.74962	1.82348	0	1.71634	3.06233	2.23848	1.5483	2.49568	0.195921	2.38803	2.34376	3.76847	1.82026	3.20416	2.49932	1.39303	1.54273	1.54985	1.6448	1.84699	2.90976
PE O-16:1_22:4	0.0477284	0.279571	0.35992	0.237764	0.102753	0.278005	0.111964	0.167075	0.214851	0.228051	0.214745	0.541403	0.252706	0.189911	0.286741	0.102253	0.137759	0.205642	0.0534514	0.2275	0.0365621	1.35067	0.0835843	0.212219	0.217785	0.242048	0.104988	0.0606173	0.133049	0.286823	0	0.22624	0.599501	0.124857	0.228961	0.424426	0	0.333031	0.398621	0.326152	0.155097	0.256196	0.291416	0.142222	0.0719967	0.0623795	0.222259	0.237985	0.259432
PE O-17:1_20:4	0.3938	0	0.159786	0.0934108	0.156919	0	0.143841	0.0920167	0.126535	0.208154	0.284917	0.497279	0.0735862	0	0.228395	0	0.102074	0.309409	0.0801772	0.0975	0.0444748	1.25776	0.186412	0.085766	0.436678	0.297388	0.135103	0.419301	0.145928	0	0	0.273239	0.257274	0	0.233077	0.0921727	0.24584	0.186416	0.0754426	1.0022	0.538713	0.432515	0.249417	0.410414	0.0414032	0	0.11749	0	0.0919227
PE O-18:1_18:1	0.519026	0.410344	0.382766	0.472291	1.03509	0.412919	0.370327	0.222358	0.573861	0.450814	1.38011	1.38873	0.336664	0.375536	0.569677	0.635044	0.102074	0.339661	0.826665	0.378452	0.657708	2.18792	0.472724	0.502454	0.282736	0.449358	0.420664	0.543821	0.405019	0.429244	0	0.353897	0.986582	0.488813	0.545829	0.787045	0.775631	0.402427	0.747221	1.16898	0.432892	0.482321	0.498588	0.360851	0.306649	0.232602	0.431464	0.779577	1.06145
PE O-18:1_20:3	0.576021	0.444847	0.642084	0.733575	0.700558	0.817253	0.502066	0.529631	0.58396	0.532211	0.725905	1.80938	0.750246	0.395275	0.655082	0.60438	0.38731	0.445545	0.338577	0.761071	0.382947	2.08242	0.36245	0.618187	0.328469	0.360745	0.168194	0.359055	0.475473	0.646797	0	0.608274	1.40385	0.415548	0.54345	1.15209	0.533011	0.543939	0.768526	1.88661	0.715738	0.543404	0.528429	0.327862	0.448297	0.202936	0.541028	0.359239	0.866848
PE O-18:1_20:4	3.57717	1.11068	0.864796	0.791754	6.64657	1.1804	0.458678	0.886984	1.22198	3.31473	7.23064	3.4964	1.07442	0.947363	1.19499	4.25469	0.708476	0.491075	3.74786	0.660595	5.02633	4.60759	1.23645	1.0722	1.33166	2.08439	3.58767	1.4444	1.40947	1.03806	0	1.09806	1.70403	2.89015	4.08516	3.60351	5.87225	1.59304	1.38967	1.95865	1.11494	2.40926	3.12072	0.45925	0.85672	0.602463	0.647263	1.9938	4.15843
PE O-18:1_22:6	0.726751	0.331068	0.653173	0.493049	1.14396	0.78659	0.505805	0.697747	0.666535	0.994017	1.63696	2.18459	0.67719	0.827535	0.769576	0.641302	0.603544	0.556119	1.51176	0.692262	0.980491	1.56607	0.57756	0.45124	0.651792	0.802862	0.577788	0.666109	0.745644	0.547061	0	0.465923	0.643654	0.819777	0.825192	2.1996	0.873859	0.800771	0.954508	1.46491	0.490237	1.25843	0.703058	0.5663	0.899551	0.7822	0.349141	0.466611	0.847919
PE O-18:2_22:6	0.0795473	0.242039	0.202806	0.242525	0.378802	0.490904	0.229536	0.227501	0.596238	0.274384	0.707474	0.61259	0.17912	0.513608	0.384069	0.347184	0.510371	0.182877	0.359957	0.516071	0.398772	0.993498	0.216031	0.44898	0.450163	0.165503	0.130461	0.173856	0.272159	0.45038	0	0.283972	0.423044	0.473282	0.322356	0.852901	0.345679	0.94081	0.422396	0.532777	0.324546	0.532597	0.269557	0.368936	0.613808	0.245165	0.250566	0.221685	0.30844
PE O-18:3_20:4	0.0446121	0.00857037	0.0782899	0.0763664	0.224402	0.0327065	0.022137	0.0980776	0.00574257	0	0.213054	0.310928	0.0689681	0.00667929	0.0667174	0.0888611	0.0235179	0	0.207544	0.0365476	0.236971	0.441485	0.085425	0.0711057	0.110033	0.136626	0.00309487	0.0449362	0.0922348	0.119138	0	0.0144852	0.0802715	0.121348	0.17865	0.0759784	0.119699	0.0663341	0.0410663	0.00613852	0.0399754	0.121226	0.207172	0.0312096	0.094228	0.0423534	0.0131877	0.146388	0.111111
PE O-20:1_18:2	0.195588	0.142002	0.116633	0.104552	0.15422	0.104865	0.0492916	0.11375	0.0760396	0.347572	0.556814	0.312546	0.0607162	0.0937095	0.131236	0.303129	0.0789646	0.0105128	0.337508	0.0361905	0.200136	0.496854	0.17085	0.0706536	0.134528	0.203517	0.261993	0.0999752	0.099053	0.0894155	0	0.0365777	0.145331	0.153637	0.180022	0.223617	0.344605	0.0725706	0.162824	0.113621	0.0383123	0.10067	0.201032	0.109557	0.134815	0.0797935	0.0729319	0.32138	0.270582
PI 16:0_16:0	0	0	0	0	0	0	0.261984	0.31831	1.71429	0	0	0.478417	0	0.578022	0	0	0	0	0	0	0	0	0.51083	0	0.194135	0.20546	0	0	0	0.115178	0	0	1.91311	0	0	0	0	0	0	0	0.296861	0	0	0.235756	0	0.309908	0	0.683992	0
PI 16:0_16:1	0.124006	0	0	0	1.02793	0.196203	0.0512821	0.153521	0	0.362903	0	0.0923261	0.781382	0.281319	0	0.44	0	0	0	0.0328317	0	0.747692	0	0.274032	0.220425	0.0617816	0	0.29908	0	0	0	0	1.43115	0.462366	0.156934	0.26879	0	0	0.231767	0	0.146188	0	1.42925	0.459725	0.349057	0.182028	0.467986	0.00831601	0.257944
PI 16:0_18:1	0	1.4704	0	0	0	0.587553	1.01672	0	4.23429	7.39919	0	1.70384	2.16079	4.30549	0.92093	0	3.08759	2.64211	0	0	0	0	0	0.298422	4.9272	0	0	0	0	0	0	0.179747	3.13279	3.14247	0	1.54395	0	0	0	0	0	0.261665	0	0.332024	2.51752	1.22696	0.996508	0	7.96075
PI 16:0_18:2	0.642289	1.30571	0.237006	0.457853	1.32961	0.299578	0.425864	2.97324	4.97714	1.33871	0	1.03597	0.650212	2.26154	0.110465	0	0.308394	2.08772	0	0	0	4.77846	1.66065	1.50646	1.05865	1.65517	0	0.518405	0.707989	0.194833	0	0.23038	3.10492	1.87366	0	0.8	0	0.366667	0.262561	0.15894	0.609865	0.222324	0.386792	0.636542	1.33423	1.0265	0.817229	1.14345	0.882243
PI 16:0_20:4	2.84102	1.16685	1.6736	1.31854	7.18436	2.31962	1.33779	2.45211	8.94286	13.1976	9.27805	3.7518	2.0141	7.62418	2.57093	6.61455	2.36861	3.52632	5.90909	1.10397	2.01869	6.07692	2.72383	1.3472	3.67947	0.475575	3.62871	4.55521	0.827824	2.21098	0	0.667089	6.02459	5.94086	1.68613	2.19618	4.6	1.07222	3.37439	2.89007	1.9713	0.861848	3.37264	0.634578	2.12668	3.19816	1.45634	4.67983	2.8
PI 18:0_18:1	1.68521	0	1.43867	1.04437	3.53631	0	0	1.44507	10.7314	0	0	1.18106	0	10.4308	0	0	0	0	0	0	0	0	0	0	0	0	0	0	0	0	0	0	4.66721	0	0.956204	0	0	0	0	1.42252	2.06547	0	2.75708	0	0	0	0	4.31601	0
PI 18:0_18:2	0	0	0	0	3.32961	0	0	0	0	2.24194	0	0	0	0	0	0	0	0	2.67832	0	1.81308	0	0	0	0	0	0	0	0	0	0	0	0	0	0	0	28.275	0	0	0	0	0	0	0	0	0	0	0	0
PI 18:0_20:4	0	8.79225	7.40125	5.811	0	1.92194	2.50167	5.14225	28.7886	9.31452	5.81951	11.8189	6.91819	12.8132	9.64884	1.72364	22.4891	11.7368	4.11189	8.94254	3.13707	19.6185	9.71119	10.2253	8.84934	8.90948	3.92574	15.0199	8.80303	3.40474	0	5.69494	15.6279	8.58602	3.68248	3.79108	0	11.1139	11.8006	8.59735	4.75157	3.73651	3.63679	12.2063	10.1954	7.68664	6.79395	5.53638	10.8991
PI 18:0_22:4	0	0	0	0	0	0	0	0	0	0	0	0	0	0	0	0	0	0	0	0	0	0	0	0	0	0	0	0	0	0	0	0	0	0	0	0	0	0	0	0	2.04305	2.61391	0	0	0	0	0	0	0
PI 18:0_22:6	0	0.242196	0.403326	0.714286	0	0	0	0.456338	0	0	0	0.869305	0.253879	2.71868	0.301163	0	2.08759	0.945614	0	0.429549	0	0	0.759928	0.332855	0	0	0	0.441718	0.0454545	0.77718	0	0.28481	1.2	0	0.772506	0	0	0.6	0.837925	0.631788	0.469955	0	0	1.24754	0.473046	0.402074	0.366705	0	0
PI 18:1_18:2	0.112878	0.835307	0	0	0	0	0	1.09718	0	0	0.507317	0.521583	0	0	0.567442	0	0	1.00175	0	0.201094	0	0.56	1.19495	0.196557	1.25177	0.297414	0.569307	1.03374	0.710744	0.242196	0	0.103797	1.57049	0.551075	0.13747	0.234395	0	0.872222	0.178282	0.33245	0.156054	0	0	3.6778	0.307278	0.603687	0	1.09979	0.317757
PI 18:1_20:4	0.216216	0	0	0	0	0.524262	0	2.64507	4.78857	2.54839	2.14634	1.39808	0.627645	1.8989	0.95814	2.03273	0	1.86316	0	0.779754	1.66667	2.18462	1.20397	0.305595	1.28918	0.472701	0	0.694785	0.417355	0.649085	0	0.201266	2.47869	0.717742	0.1618	0.523567	0	0.955556	0.220421	0.613245	0.216143	0.605672	0	0	0.877358	0.563364	0.753201	1.32432	0.338318
PS 18:0_18:0	0.0222361	0.136069	0	0	0	0	0	0.147538	0	0	0.0345745	0.0830946	0	0	0.0999386	0	0	0.115634	0	0.0332654	0	0.0491228	0.160446	0.0296216	0.219038	0.0427245	0.0623306	0.146937	0.091766	0.0391509	0	0.0176344	0.190875	0.0549598	0.0284635	0.0383733	0	0.0871496	0.0221774	0.051037	0.029902	0	0	0.446671	0.0414545	0.0931887	0	0.125207	0.0381166
PS 18:0_20:4	0.0425932	0	0	0	0	0.0868577	0	0.355682	0.34514	0.17838	0.146277	0.222732	0.0838199	0.159822	0.168749	0.172584	0	0.215067	0	0.128988	0.267099	0.191633	0.161658	0.0460541	0.225584	0.0679051	0	0.0987574	0.0538858	0.104924	0	0.0341935	0.301255	0.0715818	0.0335013	0.0857143	0	0.095476	0.0274194	0.094144	0.0414161	0.109385	0	0	0.118364	0.0869643	0.12291	0.150769	0.040583
SM 34:0;3O	0.0586359	0.0340697	0.0392782	0.0308891	0.173471	0.0324647	0.0131978	0.0412366	0.0156376	0.0914326	0.134097	0.0515958	0.0264334	0.0258626	0.0489724	0.0809975	0.0446881	0.015076	0.244137	0.026796	0.140168	0.0732674	0.0934608	0.0602288	0.0513292	0.0495221	0.0829369	0.0447289	0.0188335	0.0644882	0	0.029925	0.0873574	0.0414645	0.106674	0.0477905	0.182775	0.0448656	0.0765712	0.0403602	0.0280468	0.0376508	0.0637149	0.0452488	0.0602789	0.0479311	0.0237375	0.0886531	0.0681425
SM 34:1;3O	0.0826709	0.0784531	0.06073	0.0613378	0.052697	0.100125	0.0646385	0.0688702	0.0745044	0.0566168	0.101916	0.0973363	0.0401969	0.0845226	0.0860095	0.0286246	0.097078	0.0745146	0.0568583	0.0737856	0.0806872	0.193786	0.0572228	0.107942	0.113456	0.060216	0.0411426	0.111843	0.0449681	0.10452	0	0.108941	0.112009	0.065863	0.0777169	0.104443	0.0163342	0.0711023	0.149687	0.142388	0.0736378	0.0647558	0.0452728	0.119509	0.0714969	0.0821104	0.0775697	0.0560207	0.063155
SM d18:1_12:0	0.115398	0.056544	0.0545561	0.0422467	0.183422	0.116533	0.0449447	0.0697021	0.0920506	0.0889152	0.210944	0.0964565	0.094576	0.0429816	0.0965161	0.121487	0.0950913	0.0796553	0.060681	0.0670973	0.128175	0.146186	0.100151	0.0891678	0.076269	0.114918	0.0545455	0.101714	0.0617126	0.0378004	0	0.04951	0.114039	0.0672238	0.0872597	0.0752199	0.111111	0.0350113	0.107982	0.077435	0.0562355	0.0449483	0.0519152	0.0650104	0.0691813	0.0642419	0.0691108	0.110929	0.0578003
SM d18:1_16:0	13.9086	11.7452	12.1294	12.1209	18.4897	13.9233	10.589	12.5168	14.611	12.4539	16.2593	13.1453	10.4387	11.9594	13.1537	11.3727	12.8468	12.7536	15.6682	14.2152	15.2124	22.2146	13.2699	14.5706	13.1521	12.4388	12.4855	13.3044	8.9852	13.2105	0	12.4727	15.5328	10.175	16.0313	14.2046	15.3409	12.9549	17.6158	18.4321	9.37863	9.83604	12.7538	13.34	11.0539	12.0242	11.0963	12.2963	12.9121
SM d18:1_18:0	4.00258	2.20109	2.16397	2.50813	5.21127	4.3836	2.05581	2.40156	3.3172	4.19502	5.92307	4.01237	3.15346	2.63056	3.40195	3.84714	2.53453	1.87878	4.74006	2.39066	4.92135	5.15569	2.73439	3.53496	2.89189	3.94553	5.18162	4.35378	1.77045	2.50458	0	2.01645	3.61916	3.13662	4.12347	3.41396	2.98399	2.13096	3.45895	3.89038	2.36018	2.99866	3.30111	3.43688	2.59213	3.22609	3.17626	3.08999	3.04091
SM d18:1_18:1	1.11141	1.58899	1.14602	1.64867	1.51156	2.00655	0.774479	1.24903	1.63156	1.52571	2.10014	2.16424	1.55291	1.30763	1.6166	1.59188	1.0539	1.19227	1.23534	1.85086	1.26718	3.05038	1.31521	1.57999	1.69335	1.82989	1.33081	1.83305	0.886914	1.95645	0	1.50003	1.44229	1.3321	1.84242	1.2308	1.51437	1.52966	2.11433	2.81094	1.33993	1.7672	1.14641	1.76851	1.38321	1.7266	1.60174	1.29324	1.47821
SM d18:1_24:0	3.8821	3.37232	3.01009	3.28298	1.83371	3.99295	2.53141	3.16277	5.80518	3.66593	3.20595	4.13755	1.73111	4.2288	4.96229	3.00305	5.68662	4.62933	3.73925	4.06567	3.21813	3.29381	4.29528	5.71182	5.43073	3.21558	2.60447	4.02852	2.67673	3.84357	0	4.97804	6.66117	2.66894	3.80923	3.38215	0.545936	0.737235	4.54931	4.16808	3.67697	2.70374	3.117	2.99746	3.89166	4.16778	3.83433	3.98731	4.29081
SM d18:1_24:1	6.92859	8.54865	8.30678	9.30347	7.75814	10.2098	9.14502	9.84097	11.9027	7.09512	7.83834	10.9273	6.79418	9.98451	11.4247	4.71466	9.28134	12.1228	5.76801	13.4817	5.43167	16.7114	9.27393	13.3218	12.3425	7.91299	5.09942	9.64897	6.6805	10.994	0	12.1118	12.9769	6.65826	9.84581	11.36	3.43244	7.27944	13.0644	14.2677	8.92727	8.68371	8.68017	10.2358	10.8565	11.119	7.93251	7.46996	7.40472
SM d32:1	2.44125	1.87905	1.46131	1.50033	3.51685	2.10932	1.565	1.75292	1.98329	2.18403	3.23305	2.27843	1.92568	1.72333	2.05561	2.17088	2.0651	1.50709	2.23739	1.80667	2.47361	4.10598	2.16058	2.79962	1.82063	2.52753	1.53974	2.41389	1.32055	1.63139	0	1.48923	3.15074	1.73551	2.54012	2.16042	2.51146	1.20802	2.54812	2.24139	1.59052	1.45251	1.68735	2.18337	1.86214	1.77198	1.90621	2.11171	1.46393
SM d32:2	0.299087	0.182973	0.20465	0.137104	0.302895	0.310751	0.111024	0.227251	0.205096	0.291048	0.396958	0.303042	0.248569	0.177666	0.247214	0.319459	0.204709	0.21189	0.190299	0.305389	0.203277	0.438405	0.272617	0.257797	0.302941	0.381165	0.234821	0.281161	0.149784	0.151375	0	0.176036	0.304699	0.222836	0.209002	0.255964	0.148428	0.119964	0.306248	0.309548	0.16208	0.169708	0.168524	0.22805	0.194597	0.241836	0.23934	0.242481	0.159677
SM d33:1	1.53778	1.28076	0.938793	0.9881	1.95683	1.24642	0.890533	1.06642	1.0523	1.38133	1.7678	1.45984	1.27279	0.978035	1.34017	1.10098	1.17751	1.21603	1.12406	1.24519	1.04735	2.48133	1.31228	1.59507	1.34864	1.5413	1.02366	1.53917	0.730319	1.14168	0	1.1864	1.6267	1.07151	1.47861	1.49026	1.32358	0.914848	1.64002	1.92234	0.823411	0.946031	1.0826	1.38641	1.1738	1.07889	1.1302	1.39372	0.978857
SM d34:0	1.24688	0.73705	0.84872	0.44525	1.31686	0.98436	0.882622	0.919011	1.07437	0.996528	1.10932	0.99997	0.709966	0.742044	1.08508	0.850407	0.816655	0.865021	1.35332	0.884584	1.55636	1.63746	0.910179	1.27655	0.859801	0.784184	1.30264	0.959906	0.520891	0.871879	0	1.08261	1.18297	0.852793	1.10178	0.927207	1.27917	0.873073	1.22374	0.92127	0.623165	0.684704	0.853182	1.09003	1.20075	1.11693	0.805319	0.979468	0.941664
SM d34:2	3.70952	1.17853	0.753373	0.598363	7.08292	1.3485	0.250309	0.82507	1.09935	3.27443	5.4485	1.7272	1.11227	0.778001	1.37052	3.78281	0.718016	0.408465	6.69785	0.538651	4.93862	3.0024	1.50576	1.23844	1.71889	2.66885	4.89858	2.14806	0.667466	1.23762	0	0.480638	1.34241	2.31463	2.65919	1.16022	8.18413	1.01829	1.7868	1.11512	0.682228	1.1048	2.17471	1.08686	1.00929	1.10184	1.06906	2.45361	2.24249
SM d35:1	0.579354	0.63586	0.530242	0.679752	0.780024	0.815357	0.473128	0.502428	0.563521	0.601757	0.824635	0.738754	0.610306	0.564042	0.705671	0.623982	0.698123	0.625882	0.557244	0.765324	0.584203	1.07099	0.688557	0.761525	0.621703	0.889712	0.646226	0.910147	0.419337	0.680397	0	0.701737	0.713814	0.511919	0.801078	0.707864	0.495384	0.455184	0.878269	1.05265	0.424195	0.609183	0.494312	0.752708	0.544898	0.531081	0.629174	0.645042	0.477824
SM d35:2	0.0813037	0.109889	0.11917	0.0923285	0.117551	0.133741	0.0686005	0.0776616	0.115758	0.0945423	0.109719	0.12369	0.0805217	0.0768621	0.105451	0.0871026	0.132052	0.10175	0.0884677	0.108428	0.0516557	0.195137	0.122916	0.107707	0.134812	0.128793	0.0983382	0.126021	0.0461939	0.0934071	0	0.102953	0.102655	0.0677521	0.153806	0.140167	0.0558461	0.0870628	0.141043	0.192292	0.0624256	0.124431	0.121293	0.138282	0.100633	0.0902658	0.124835	0.0964391	0.0668421
SM d36:3	0.176836	0.0863247	0.0498951	0.0571945	0.397094	0.14914	0.0348083	0.0900618	0.0429949	0.2175	0.305215	0.121557	0.0990669	0.0431714	0.0835367	0.274612	0.0846417	0.0607304	0.301381	0.0480471	0.119245	0.177545	0.138365	0.108098	0.161395	0.167693	0.321581	0.179256	0.0575984	0.0980645	0	0.0376428	0.0600888	0.10776	0.161273	0.133389	0.332429	0.0675528	0.128859	0.148911	0.0429163	0.12431	0.101692	0.111953	0.0868523	0.105052	0.141437	0.127839	0.158668
SM d38:1	2.82885	2.23695	1.74755	2.06834	3.01148	3.26816	1.33256	1.93953	2.58984	3.15139	4.5646	2.75802	2.19726	1.82197	2.98624	3.21761	2.91447	1.52235	3.95769	2.09722	4.19041	4.38132	3.00664	3.09628	2.29823	2.95926	2.20676	3.35418	1.28057	2.28775	0	1.84844	3.56096	3.03268	2.8571	2.24539	1.49816	1.09161	2.83246	2.51868	1.93923	1.99584	2.29558	2.81046	2.16425	2.39772	2.40848	3.16289	2.32165
SM d38:2	0.56521	0.972712	1.00046	1.17421	0.514503	1.39635	0.472871	0.94525	1.04658	0.696448	0.988621	1.32513	0.873522	0.868051	1.23476	0.708685	0.870244	1.03909	0.544105	1.51478	0.310161	2.06824	0.850125	0.359761	1.16806	1.11288	0.613273	1.16272	0.569142	1.0665	0	0.907535	0.863584	0.580808	0.716103	1.27745	0.387824	0.803559	1.33265	1.69506	0.716552	1.00111	0.587942	1.21553	0.77636	1.12888	1.05143	0.816095	0.821153
SM d38:3	0.0683916	0.0305376	0.0245591	0.029444	0.0508877	0.0634816	0.0149473	0.0305902	0.0174792	0.0860194	0.124595	0.0688888	0.0565432	0.0186376	0.0294318	0.076102	0.016242	0.00564686	0.110247	0.0296257	0.0794398	0.0664673	0.0410104	0.0284911	0.0341281	0.0403713	0.108396	0.0713809	0.0269233	0.0273918	0	0.0116645	0.0157987	0.0696412	0.0521946	0.0304361	0.161469	0.0290044	0.0297375	0.0397607	0.0223588	0.0466053	0.0443262	0.0264395	0.0399527	0.0213287	0.0173171	0.0357137	0.027768
SM d39:1	1.74223	1.26437	1.00857	1.12953	2.02508	1.80519	0.72736	1.37358	1.22345	1.88288	1.96067	1.51704	1.22371	1.05475	1.51006	1.54769	1.67486	1.43983	1.51144	1.32983	1.82289	2.6547	1.74123	1.8826	1.22307	1.88106	1.12193	2.15695	0.963495	1.08541	0	1.14723	2.50493	1.42223	1.68361	1.38701	0.573439	0.407104	1.59229	1.75622	1.03586	1.12647	1.22033	1.73964	1.39358	1.24315	1.36512	1.57922	1.17755
SM d40:1	4.22099	4.51373	4.06873	4.379	3.25221	6.01623	3.37849	4.4521	6.05485	4.3629	4.49139	5.70846	3.5596	4.76758	6.54963	3.56668	7.16429	6.52681	3.83996	5.4438	3.70509	6.72612	5.42795	7.17903	5.82169	4.38918	3.10659	5.54386	3.31902	4.75791	0	5.82537	8.35146	4.13778	4.93562	4.82642	0.505262	1.43384	6.76913	5.66731	4.22863	3.57023	4.10106	4.68667	4.59275	5.47618	5.08009	4.563	4.61668
SM d40:2	4.40208	3.38602	2.98723	2.82202	6.66561	4.52445	1.54523	3.05915	3.99776	5.42108	5.85346	4.22231	2.87103	3.12185	4.38909	4.42213	3.546	4.37073	5.16232	3.51083	4.95393	7.80248	4.14647	4.68952	4.66118	4.20871	4.04809	4.18176	2.30203	3.43068	0	3.07123	4.54722	3.58089	5.36233	3.99691	3.11111	2.57963	4.9938	4.32238	2.66834	2.92879	3.95815	3.75366	3.26035	3.54889	3.6586	3.71345	3.29007
SM d40:3	0.479957	0.00286605	0.00703246	0	1.17503	0.0315544	0.0066761	0.0150534	0.0267546	0.356665	0.751778	0.0136524	0	0.00592965	0.0151445	0.310263	0.015597	0	1.10829	0	0.880075	0.0222671	0.0620761	0.0189754	0.0204769	0.129978	0.68083	0.107889	0.0132059	0.0187919	0	0	0.0112621	0.369803	0.260196	0.0029935	2.12454	0.00955643	0.012485	0.0055876	0	0.00644156	0.270951	0.0139617	0.0056296	0.0332224	0.00149213	0.156909	0.207212
SM d41:1	3.32613	2.76161	2.38834	2.27078	2.1206	3.58302	1.82849	2.67467	3.36914	3.41955	3.43358	3.51239	2.04558	2.74863	3.4586	2.71604	3.86421	3.06985	2.63142	3.28648	2.40607	3.80212	3.48242	4.08815	3.35714	3.17809	2.40886	4.01095	1.99013	2.74162	0	2.97299	4.76335	2.18217	2.97387	2.82991	0.411389	0.530059	3.60182	3.65675	2.58772	2.37712	2.36301	2.91389	3.09713	3.27521	3.2898	3.00458	2.97555
SM d41:2	1.98091	2.39349	2.00368	2.12672	2.09824	2.78079	1.49462	2.58541	2.48239	2.14195	2.05701	2.91139	2.12371	2.1475	2.6913	1.37321	2.27749	3.01156	1.07035	3.26452	1.32882	5.26472	2.60902	3.07118	2.01208	2.48316	1.1604	2.85564	1.60038	2.30565	0	2.53395	3.28823	1.59141	2.35167	3.03807	0.704435	1.49453	3.20801	4.00619	1.94955	2.16399	1.90564	3.00683	2.58426	2.4487	2.42086	2.22529	1.78017
SM d41:3	0.461779	0.168633	0.0681031	0.099475	0.78483	0.284801	0.066195	0.158336	0.170272	0.514997	0.560253	0.216577	0.301936	0.134439	0.195967	0.447569	0.106534	0.0981808	0.662448	0.149715	0.515508	0.402341	0.353459	0.165752	0.382646	0.466656	0.353448	0.367142	0.0869519	0.177759	0	0.098547	0.235696	0.253206	0.419543	0.198547	0.729421	0.114628	0.303528	0.273996	0.114654	0.223194	0.294077	0.208053	0.156209	0.186106	0.176513	0.338544	0.121384
SM d44:2	0.123652	0.114955	0.135593	0.150787	0.104998	0.16897	0.144829	0.178876	0.178811	0.0956612	0.141703	0.165608	0.11126	0.181932	0.163348	0.0619528	0.159698	0.157047	0.0787986	0.215898	0.101554	0.221426	0.137025	0.231926	0.172866	0.17572	0.052699	0.224353	0.114866	0.192501	0	0.1877	0.213478	0.104494	0.204193	0.161794	0.0282136	0.0510959	0.203648	0.293421	0.152385	0.169181	0.119433	0.169	0.213832	0.20779	0.133419	0.147274	0.122959
SM d44:3	0.0829747	0.0806632	0.085071	0.0941575	0.0611783	0.100092	0.0582969	0.0923777	0.108358	0.0880761	0.0881865	0.0807411	0.0617554	0.0978448	0.134147	0.0555022	0.0949365	0.127454	0.0536139	0.109342	0.049983	0.152819	0.120408	0.149094	0.140188	0.0999055	0.0347562	0.129906	0.0826245	0.123236	0	0.123836	0.136637	0.0627892	0.115933	0.0965832	0.0347989	0.0585797	0.10543	0.139666	0.0938568	0.132562	0.0903008	0.0874431	0.117758	0.0983878	0.080554	0.118114	0.094809
TG 10:0_14:0_16:0	0.0434242	0.0693812	0.145136	0.0159916	0.0700208	0.088785	0.0176986	0.0811397	0.142292	0.0414392	0.0650981	0.254041	0.859722	0.371361	0.0441435	0.0643564	0.0359226	0.0456288	0.0235085	0.0453897	0.219466	0.652593	0.015465	0.105278	0.0107855	0.0785652	0.0284354	0.0117192	0.0727903	0.0351616	0.0160824	0.0951808	0.0140588	0.310457	0.159495	0.0939675	0.156401	0.0101994	0.0120996	0.114698	0.0582524	0.0809017	0.0835147	0.142468	0.0650301	0.259642	0.11295	0.030469	0.0376349
TG 12:0_16:0_12:0_Iso	0.135469	0.152899	0.291334	0.0995992	0.158145	0.213848	0.0834692	0.704552	0.509986	0.100237	0.216048	0.233208	0.926081	1.29897	0.129549	0.114544	0.43247	0.0684797	0.144484	0.192091	0.875762	2.1924	0.165119	0.230931	0.0465533	0.153748	0.551704	0.118647	1.09935	0.392217	0.0861999	0.137532	0.0913868	0.400426	0.446497	0.768175	0.238943	0.0298551	0.225754	0.191193	0.21762	0.222836	0.340379	0.294343	0.123536	0.287812	0.214991	0.0370984	0.0800856
TG 10:0_14:1_16:0	0.00607954	0	0	0	0	0	0	0	0	0	0.0237757	0.0124619	0.119285	0	0	0.0106124	0	0	0	0	0	0.191194	0	0	0	0	0	0.0071388	0.0106926	0	0	0.0243602	0.00200202	0	0	0	0.0215324	0	0	0	0	0	0	0	0	0	0	0	0
TG 10:0_12:0_18:1_Iso	0.0161968	0.011026	0.00505051	0.00149789	0.0165292	0.0103005	0	0.0195107	0.0126093	0.0107711	0.00835698	0.0619739	0.0856609	0.0663872	0.00400702	0.0166734	0.0121297	0.0105494	0.00222538	0.02385	0.102096	0.0434258	0.0141664	0.0037703	0.00145433	0.0206186	0.0156811	0.000495177	0.0318052	0	0.000971157	0.00628082	0.00652444	0.0849511	0.0448299	0	0.0552569	0	0.00495267	0.019363	0.0132893	0.0034303	0.00497358	0	0.00552567	0.0262163	0.00648923	0.0046141	0.00199174
TG 6:0_18:1_16:0_Iso	0.0124968	0.00219604	0	0	0	0.0363783	0	0	0	0.00521767	0	0.00415398	0.209749	0.218307	0	0.0196278	0.0844413	0.0139624	0.00591856	0	0.0409513	0.182147	0	0.0339327	0.00192284	0	0	0	0	0	0	0.0262386	0	0.144052	0	0	0.0249804	0	0	0.0185362	0	0	0	0	0.00674278	0	0	0	0.0117126
TG 10:0_16:0_18:2	0.125652	0.17717	0.173844	0.0153165	0.119671	0.130439	0.0516482	0.53546	0.031017	0.101761	0.101024	0.295495	1.58317	0.316755	0.0616949	0.123929	0.140541	0.238492	0.0684422	0.0619012	0.381272	1.28589	0.0431643	0.178364	0.0464264	0.193547	0.0297205	0.0346521	0.225888	0.0195342	0.0147033	0.0988201	0.0362509	0.783415	0.0238793	0.0759861	0.251046	0.0019733	0.0078365	0.0823688	0.0433106	0.244843	0.060201	0.0865206	0.00368784	0.662528	0.666604	0.058432	0.12108
TG 10:0_16:1_18:1_Iso	0.0751883	0.0815052	0.12387	0.0358228	0.104496	0.150337	0.0233062	0.406937	0.133916	0.0687363	0.105403	0.186461	0.643035	0.379178	0.101831	0.0630571	0.184745	0.119657	0.0772491	0.149147	0.336169	0.652593	0.0168191	0.162485	0.0330348	0.0962874	0.0229088	0.06819	0.155944	0.0541596	0.0397786	0.0764264	0.0592205	0.264332	0.41631	0.174014	0.199376	0.00971791	0.137233	0.126882	0.147111	0.0631265	0.200083	0.098527	0.0503152	0.180552	0.0961159	0.0172366	0.0398644
TG 12:0_14:0_18:2_Iso	0.0678268	0.0705936	0.0422648	0.0370464	0.110195	0.0687871	0.013356	0	0.0360792	0.113687	0.150148	0.202553	0.678438	0.634191	0.025731	0.132422	0.0818754	0.0768023	0.0504972	0.0801794	0.476705	0.59228	0.103797	0.0617749	0.0254899	0.100784	0.134073	0.0660339	0.590112	0.0335529	0.0195008	0.0785396	0.0288327	0.327589	0.0560937	0.104408	0.147219	0.00411897	0.0223184	0.0463406	0.10566	0.0281998	0.0433116	0.0953088	0.0526156	0.186728	0	0.0371912	0.0522013
TG 10:0_18:2_18:2	0	0	0	0	0	0	0	0	0	0.00069166	0	0	0	0	0	0.000769432	0	0	0.00660511	0	0	0	0	0	0	0	0	0	0	0	0	0	0	0	0	0	0	0	0	0	0	0	0	0	0	0	0	0	0
TG 10:1_14:1_22:2_Iso	0	0	0	0	0.0226371	0	0	0	0	0	0.0168373	0.0070196	0	0	0.0444415	0.0173195	0	0.0260266	0	0.0481076	0	0	0	0	0.00665186	0	0	0.00621035	0.0143194	0	0	0	0	0	0	0	0.01095	0	0	0	0	0	0	0	0	0	0	0	0
TG 12:1_16:1_18:2_Iso	0	0	0	0.0156118	0	0	0	0	0	0.00763513	0	0.008917	0.0931329	0	0	0.00360762	0	0	0	0	0.0140946	0	0.00627945	0	0	0.0134892	0	0.00806726	0.00897312	0	0.00493348	0	0.00680151	0	0	0	0.0159183	0	0	0	0	0	0	0	0	0	0	0	0
TG 11:1_14:0_16:0	0.00290927	0	0	0	0.00075562	0	0	0	0.00671882	0.000510351	0	0	0.011119	0	0	0.00100171	0	0.00292024	0	0	0.00246015	0	0	0	0.000341622	0.00305835	0	0	0.000497985	0.00451969	0	0	0.00113507	0.000304121	0	0	0.000516698	0	0	0	0	0.00498953	0.00600974	0	0	0.00132342	0.0154237	0.00184299	0
TG 11:0_14:0_16:1_Iso	0.00541939	0.0118037	0.0175439	0.00335443	0.000692652	0.00125615	0.00384381	0.0631775	0.00846756	0.00161835	0.0112557	0.0102991	0.0399395	0.0183528	0.00377521	0.00209053	0	0.00350429	0.00464015	0.00631922	0.0117882	0.0856454	0.00211427	0.012471	0.00159098	0.00390902	0.00391469	0.00268221	0.00234898	0	0.00273866	0.00487204	0.00293153	0.024279	0.0335661	0.0386698	0.00672701	0.00161074	0	0.00578714	0.00413138	0.00619236	0.0169931	0	0.00278718	0.00686917	0	0.00149826	0.00130801
TG 11:0_14:1_16:0_Iso	0.00280949	0.00441496	0	0.00318565	0.00541528	0.000251231	0.000304099	0.0498606	0.0148182	0.00325013	0.00413223	0.00434138	0.0147661	0.0292285	0	0.00161145	0	0.00396058	0.00319602	0.0126384	0.00958434	0.066345	0.00150453	0.0102958	0.00186916	0.00546858	0.00288216	0.0031877	0.00141879	0.0167765	0.00493348	0.00319911	0.00206458	0.0140402	0.0556432	0.0183681	0.00659784	0.00153347	0.00125384	0.0091811	0	0.00530138	0.013781	0.00346577	0.00120494	0.00674313	0.00968682	0.00224076	0
TG 12:0_14:0_15:0	0.0207027	0.0295551	0.114168	0.0351899	0.0501228	0.0646669	0.0193042	0.186126	0.0937874	0.013296	0.0363883	0.0897244	0.269792	0.157245	0.0348048	0.0300732	0.0998367	0.0239825	0.0334517	0.108514	0.136743	0.942099	0.0180702	0.068228	0.0076084	0.036842	0.0228122	0.0187239	0.0620977	0.121419	0.0207828	0.0236851	0.0217988	0.091439	0.240144	0.140178	0.0376693	0.0077981	0.08081	0.0517797	0.0427942	0.0480688	0.128899	0.123406	0.0296244	0.0673053	0.103357	0.00961271	0.0287761
TG 10:0_16:0_15:0_Iso	0.03736	0.050509	0.182749	0.025654	0.0321138	0.0413024	0.0200949	0.300403	0.0988495	0.0233083	0.0391945	0.09715	0.466999	0.129716	0.0375534	0.0281568	0.123863	0.0625662	0.0417377	0.0790243	0.0696018	0.620024	0.0148632	0.0944751	0.00975574	0.0490349	0.00877278	0.0189508	0.0127973	0.0714723	0.0264932	0.0893696	0.0161323	0.114806	0.209056	0.354022	0.0405807	0.010663	0.0681462	0.0623531	0.0436549	0.0515436	0.134701	0.100384	0.0121832	0.143811	0.167215	0.0199149	0.0299652
TG 10:0_14:0_17:0_Iso	0	0.0189866	0.00598086	0.0085443	0.00207795	0.023465	0.00289502	0.14184	0.0627704	0.00203469	0.00527322	0.015148	0.0732076	0	0.00413948	0.00661276	0.0966877	0.00925351	0.0046875	0.0362846	0.0305981	0.358866	0.00367423	0.0145737	0.00296235	0.00601543	0.00357299	0	0	0.0167765	0.0140623	0.0152911	0.0125662	0.0360383	0.0617256	0.0230085	0.0169815	0.000861833	0.0137922	0.0125315	0.00568064	0.00850893	0.021863	0.0351529	0.005976	0.0287371	0.00479639	0.0137893	0.0354648
TG 12:0_14:0_16:0	0.200963	0.315063	0.83958	0.173797	0.56725	0.337655	0.106921	1.30876	0.633134	0.158578	0.45692	0.543437	1.74551	1.44964	0.304567	0.25879	0.884418	0.184431	0.361009	0.415778	1.01112	6.85283	0.199145	0.469185	0.0805349	0.308671	0.45094	0.167246	0.824202	0.463306	0.217908	0.189628	0.138872	1.10563	2.08403	1.25986	0.449766	0.0789261	0.40173	0.380733	0.223267	0.324097	1.02445	0.801213	0.185146	0.613247	0.69162	0.0227921	0.108386
TG 13:0_13:0_16:0_Iso	0.0233817	0.00743452	0	0.0177637	0.116964	0.0607477	0.0207639	0.480644	0.167971	0.0081992	0.049926	0.0096822	0.191336	0.267022	0.0958705	0.022495	0.177747	0.0316116	0.0511127	0.00563974	0.114961	0.841375	0.0217286	0.151102	0.0177936	0.035728	0.023659	0.0240264	0	0.0838057	0.00947849	0.0481921	0.0132008	0.107253	0.423519	0.270108	0.0401435	0.0094445	0.0896496	0	0.0457894	0.155656	0.191483	0.145191	0.0484287	0.0745526	0.185178	0.00664271	0
TG 12:0_16:0_16:0	0.0433014	0.0780281	0	0	0.0195202	0.0471309	0.00493857	0.150821	0.0183157	0	0.057512	0.128344	0.645615	0.0911975	0.0464285	0.0196786	0	0.0145282	0.0383996	0	0.0947158	0.162244	0	0	0	0.0704636	0.0130812	0	0.0380723	0.0336295	0	0	0.000983135	0.0598104	0	0.0525909	0.0695357	0.00535525	0.028086	0.0148812	0.0474076	0	0.0427935	0.150761	0.0114408	0	0	0.024529	0
TG 14:0_14:0_16:0_Iso	0.0490585	0.13206	0.133838	0.0488819	0.104496	0.111195	0.0161294	0.27315	0.138334	0.00564073	0.0922968	0.28942	1.42217	0.523961	0.0994138	0.163678	0.0927222	0.114492	0.0537879	0.1537	0.209574	1.02051	0.0430059	0.146897	0.0402284	0.0969963	0.00819337	0.0190127	0	0.191512	0	0.169259	0.0341773	0.726088	0.848389	0.569799	0.210177	0.0322801	0.12902	0.054608	0.108655	0.064463	0.342659	0.373561	0.0790877	0.167444	0.475783	0.00442848	0.052885
TG 12:0_16:0_16:1	0.105793	0.317282	0.279373	0.121814	0.244821	0.45709	0.127272	1.8625	0.67133	0.13529	0.503454	0.213094	2.22069	1.16778	0.292082	0.247786	0.628411	0.0840117	0.144934	0.333968	0.882323	3.75633	0.0418181	0.346288	0.0821893	0.39951	0.181324	0.161768	0.331639	0.315842	0.10675	0.179473	0.164344	0.939987	1.4501	1.10383	0.373474	0.0444884	0.365369	0.368462	0.392481	0.175391	0.761061	0.960515	0.224094	0.830476	0.636885	0.123772	0.0647165
TG 10:0_18:1_16:0_Iso	0.156717	0.354707	0.0430622	0.0243671	0.19898	0.124611	0.11945	0.446888	0.14312	0.21371	0.108579	0.741274	4.17951	0.843095	0.129086	0.291375	0.312106	0.166782	0.141714	0.075355	0.583312	1.52714	0.0709665	0.31366	0.0797101	0.348713	0.086361	0.0550575	0.157128	0.0333231	0.099427	0.402765	0.0864622	1.54052	0.105204	0.282869	0.721311	0	0.0489624	0.216517	0.39916	0.0830401	0.110973	0	0.183735	0.368919	0.0498448	0.227589	0.65867
TG 16:0_14:0_14:1_Iso	0.286782	0.500172	0.299841	0.168755	0.389554	0.54698	0.10641	2.31527	0.764657	0.228933	0.517947	0.55992	4.37244	1.30894	0.341988	0.448296	0.968043	0.241869	0.423177	0.420466	1.2821	4.16224	0.280912	0.424739	0.130031	0.462702	0.378856	0.19348	1.16457	0.573924	0.175566	0.372652	0.280417	1.87313	1.77427	0.886311	0.597254	0.0616359	0.456586	0.33944	0.446361	0.393059	1.12268	1.0151	0.31203	0.981157	0.676479	0.107755	0.276673
TG 12:0_16:1_18:1	0.45182	0.490976	0.868421	0.308249	0.699673	0.61029	0.200669	1.95324	1.5179	0.467549	0.828081	0.65618	4.78056	1.82984	0.396265	0.707151	0.865057	0.560504	0.352675	0.916967	2.13449	4.79674	0.14674	1.23746	0.2004	0.750795	0.306193	0.411492	0.971201	0.563276	0.194154	0.608828	0.551762	2.45679	2.62537	1.24246	0.673318	0.0221283	0.644787	0.401749	0.286614	1.2076	0.685318	1.87548	0.0617926	1.93515	0.881313	0.160048	0.24323
TG 12:0_16:0_18:2_Iso	0.650304	0.271966	0.1979	0.100591	0.395441	0.563059	0.217309	1.4184	0.513576	0.513749	0.934316	0.753838	3.1618	1.98822	0.242607	0.666422	0.510963	0.648074	0.27133	0.352042	1.71508	2.42581	0.719246	0.62703	0.272072	0.863508	0.498087	0.342075	1.74358	0.164394	0.188832	0.40118	0.26718	2.29976	0.493805	0.281129	0.795308	0.0155724	0.216852	0.374467	0.521862	0.0547957	0.610507	0.062384	0.451571	0.87604	0.40158	0.167129	0.320313
TG 12:0_16:1_18:2	0.0640348	0.044447	0.0952951	0.046519	0.0879038	0.055924	0.026262	0.24218	0.00957202	0.0991626	0.123905	0.103326	0.441825	0.494845	0.025433	0.103975	0.176347	0.123873	0.0384943	0.038391	0.347138	0.485525	0.0477887	0.06221	0.0306142	0.0586353	0.0329518	0.0596585	0.346936	0.0203003	0.0179081	0.0716131	0.0323451	0.506919	0.0747916	0.0589714	0.0485796	0.00358998	0.0131653	0.0320251	0.0777043	0.0600971	0.143612	0.0383711	0.0175385	0.100832	0.0317878	0.0326302	0.0539552
TG 12:2_16:0_18:1_Iso	0.0126887	0.0358229	0.0615364	0.0159705	0.0651407	0.0246709	0.00343024	0.481264	0.0568799	0.0542651	0.0237757	0.139853	0.302971	0.310185	0.0610988	0.0751503	0	0.0311918	0.0119081	0.00292179	0.209574	0.158022	0.0309063	0.140371	0.0225666	0.109756	0.0324392	0.0569351	0.0371609	0	0.043333	0.100581	0.0365816	0.362411	0.0856049	0	0.0626596	0	0.0150461	0.0659647	0.0256145	0	0.0555383	0	0.0592975	0.183073	0	0.00550245	0.0107316
TG 14:1_14:1_18:1_Iso	0.0596286	0.0558161	0.0580808	0.0401477	0.0754361	0.0733092	0	0.366058	0.199264	0.0651705	0.189127	0.143937	0.417275	0.16982	0.0689804	0.116104	0.306625	0.0836649	0.00646307	0.0505538	0.159859	0.232207	0.0150295	0.189095	0.0670213	0.0959836	0.00966417	0.0445866	0.0332898	0	0.0210158	0.0974407	0.0474765	0.271428	0	0.157193	0.131112	0.00125412	0.110024	0.0720129	0.0738828	0.024324	0.0925293	0	0.0598817	0.149294	0	0.0564166	0.030857
TG 12:0_18:2_18:3	0.00727703	0.0148004	0	0.0150422	0.0037781	0.0150739	0.00158132	0.102818	0	0.0436418	0.0185642	0.0286328	0.0301548	0.0875722	0.0130477	0.0282512	0.0277583	0.0296222	0.0166667	0.0147449	0.129773	0.262364	0.0105317	0.0242894	0.00487055	0.0210236	0.00349871	0.00723165	0.0728749	0	0.0245314	0.037949	0.00260978	0.131431	0	0	0.00617057	0	0.00909034	0.0224959	0	0.00988996	0.0523262	0.0225275	0.0193764	0.0204185	0.0127904	0.00790231	0.0332352
TG 10:0_18:1_20:4_Iso	0.0450439	0.0177285	0	0	0.0259115	0	0	0	0	0.0320514	0.0379919	0.0153041	0.130315	0.10264	0.0178826	0.0186551	0.0501516	0	0	0	0.0770335	0	0.00369798	0	0.00724238	0	0.00666315	0	0.0315422	0	0	0.0161129	0	0.0106442	0	0	0.0445652	0.000707298	0	0	0.011981	0.0122511	0	0	0	0.185279	0	0	0
TG 12:1_18:1_18:3_Iso	0.00368457	0.0171566	0	0	0.0152698	0	0	0	0	0.0200447	0.0455162	0.043445	0	0.0338733	0	0	0	0.0388392	0	0.0203166	0	0	0	0	0	0.015393	0	0.0113891	0	0	0.00192289	0	0	0.0675148	0	0	0.00526635	0	0	0	0	0	0	0	0.00642633	0.0239476	0	0	0.0158447
TG 12:0_18:3_20:4	0	0.00908155	0	0	0	0	0	0	0	0.00486177	0.00758604	0.0123917	0	0	0	0.00448593	0	0	0	0.0532038	0	0	0.00505998	0.0254495	0	0.0135702	0	0.00563264	0	0	0	0	0	0	0	0	0	0	0	0	0.0399367	0	0	0	0	0	0	0.00747802	0
TG 13:0_16:1_16:1	0.0399622	0.0779366	0.447368	0.0774473	0.114036	0.132248	0.0556502	1.51007	0.288449	0.032911	0.066825	0.056883	0.205835	0.287414	0.039143	0.0172977	0.365407	0.0675671	0.102746	0.208806	0.25929	1.72316	0.0222988	0.0849768	0.0181157	0.0800235	0.0419622	0.0526332	0.0587904	0.262602	0.0920851	0.115637	0.0274652	0.351614	0.667943	0.933681	0.0181441	0.0270021	0.136355	0.0303716	0.108965	0.18194	0.366491	0.641911	0.0192181	0.185089	0.301044	0.0312645	0.132673
TG 14:1_15:0_16:1_Iso	0.0695539	0.0536887	0.227273	0.0473207	0.125842	0.0768767	0.0461623	0.366677	0.301427	0.0018601	0.127143	0	0.357766	0.256712	0.0495082	0.0715935	0.102169	0	0.0750947	0.0335666	0.224489	1.04644	0	0.110571	0.0152217	0.0742511	0	0.00257905	0.0193838	0.0867933	0.0349616	0.016788	0.0298694	0.0879416	0.163776	0.121036	0.0644581	0.0125709	0.0677074	0.125925	0.0210012	0.0543948	0.441716	0.452531	0.0268007	0.127489	0.352393	0.0236539	0.0404887
TG 14:0_14:0_15:0	0.159035	0.25776	0.947236	0.199705	0.445469	0.535223	0.144776	2.22731	1.03405	0.101634	0.465462	0.283806	1.25316	0.820437	0.28483	0.12798	0.822953	0.159518	0.38608	0.539104	0.599508	7.5199	0.0875243	0.704466	0.0595251	0.257772	0.127268	0.20327	0.168657	0.671901	0.206623	0.360619	0.0886609	0.936185	2.13291	1.38264	0.309234	0.0505866	0.642718	0.317379	0.318116	0.600838	1.29841	0.87189	1.08796	0.630703	0.940562	0.030575	0.109397
TG 12:0_15:0_16:0_Iso	0.048145	0.0935148	0.303429	0.091962	0.152761	0.129585	0.0490695	0.912976	0.405798	0.0421577	0.142038	0.143101	0.598381	0.406933	0.0489121	0.0374771	0.271752	0.0620369	0.515601	0.239111	0.38855	2.16345	0.0375421	0.266169	0.0166467	0.130841	0.0634225	0.0685098	0.0703474	0.331929	0.0788579	0.127964	0.00578262	0.283086	0.802884	0.57908	0.0845	0.0328745	0.198608	0.195544	0.0961234	0.0815699	0.37592	0.372076	0.0486235	0.28359	0.345904	0.0496413	0.125063
TG 14:0_14:0_16:0	0.37099	1.41507	2.31194	0.523903	1.5137	0.980203	0.454227	4.68225	2.79751	0.540046	1.16609	1.677	8.8478	4.43333	0.744412	0.734546	2.1746	0.771801	1.13774	1.36393	3.27272	17.3993	0.373584	1.54959	0.332383	0.997326	0.350131	0.921329	0.944254	1.75548	0.458114	1.05785	0.706999	2.38821	6.14328	3.2297	1.28003	0.132318	1.0978	1.05091	1.00523	0.929657	3.16599	2.22602	0.823106	1.79941	2.18471	0.246536	0.539047
TG 14:0_15:0_16:0	0.347516	0.880476	2.3445	0.844177	1.08375	1.26992	0.232368	5.71818	2.7006	0.242827	0.99189	0.840002	3.80199	3.25943	0.720634	0.380629	2.24528	0.451999	0.566288	2.09112	1.24109	16.9704	0.164802	2.47281	0.262976	0.50319	0.216816	0.242843	0.583093	1.92899	0.636146	0.676391	0.192569	1.93025	6.24848	3.98434	0.342809	0.26677	1.45088	1.16374	0.64873	1.03622	3.16807	2.0177	0.409082	1.24685	1.85319	0.172578	0.518535
TG 14:0_15:0_16:1	0.0320941	0.0531168	0.167464	0.0460127	0.106542	0.169229	0.015874	0.381852	0.197975	0.0212535	0.081627	0.00546576	0.396371	0.151807	0	0.030378	0.203872	0.0446979	0.0903883	0.137664	0.171442	1.15199	0.0213406	0.161108	0.0196188	0.0498653	0.00733912	0.059999	0.0735702	0.181783	0.0141012	0.0731686	0.0460643	0.140504	0.68146	0.322119	0.111994	0.00561678	0.136418	0.0745801	0.0908215	0.104201	0.307637	0.138631	0.0496945	0.128876	0.249506	0	0.0332055
TG 14:0_16:0_16:0	2.05878	2.46954	4.20348	1.50416	4.48747	3.00548	1.00995	14.6497	7.65393	0.909842	4.27316	4.04196	27.4185	8.62207	2.77653	3.40169	6.18474	2.03117	1.98021	3.05286	9.70109	39.8583	0.991155	5.66894	0.8522	3.62141	1.30047	1.08196	2.1122	3.34488	1.28379	1.87233	1.64618	10.4555	15.7997	7.85267	3.89231	0.44845	3.54461	2.60891	1.74503	4.93442	7.47	8.90098	0.450987	10.8631	8.33847	0.54937	0.959749
TG 14:0_15:0_17:0_Iso	0.240249	0.544527	1.53615	0.364198	0.698539	1.08049	0.230471	9.20161	1.96208	0.168671	0.701616	0.117732	2.79212	3.49337	0.74312	0.545012	1.80767	0.186822	0.59562	1.09445	2.09907	9.37033	0.207333	1.29887	0.141104	0.413222	0.358124	0.150482	0.24871	1.17405	0.479654	0.531786	0.386881	1.57104	5.42893	3.57019	0.248403	0.155338	1.43195	1.23971	0.611547	0.784737	3.21417	1.68028	0.597795	0.953491	1.50672	0.0496546	0.0300544
TG 14:0_14:0_18:0_Iso	0.208977	0.347455	0.357656	0.0235443	0.382816	0.294995	0.0939423	2.04738	0.791901	0.289712	0.667479	0.637995	3.92768	2.20709	0.198397	0.224776	1.6213	0.390582	0.623437	0.650404	0.982318	5.85223	0.180164	0.166836	0.0125522	0.790047	0.187898	0.140063	0.441759	0.340738	0.0248422	0.599613	0.19719	1.28562	0.868889	0.553751	0.620883	0.0218311	0.288759	0.323906	0.325312	0.214461	1.16029	0.620869	0.231713	0.728951	0.467695	0.0546532	0.187223
TG 14:0_16:0_16:1	0.885617	0.8148	0.922249	0.301414	1.50664	1.37283	0.453242	2.95448	2.10097	0.904893	1.7611	1.9064	9.74337	2.86791	0.626619	1.69564	1.23793	1.10661	0.575497	1.04879	3.06263	12.7123	0.329722	1.99115	0.594934	1.39694	0.419808	0.698839	1.74979	0.752107	0.523725	0.885595	0.730916	4.18237	4.53661	1.40681	2.60618	0.0945164	0.494828	0.924332	1.38546	0.690248	2.27593	1.52593	0.762676	1.64123	1.22891	0.426353	0.553197
TG 12:0_18:1_16:0_Iso	0.611447	0.76969	0.452419	0.242363	0.650683	0.668023	0.158594	2.15454	0.905844	0.627578	1.38263	2.24654	9.68635	7.5004	0.584197	1.06112	1.33415	0.810203	0.507647	0.531019	3.37989	4.38239	0.978303	1.08179	0.228198	1.01667	0.899317	0.854655	2.8123	0.236632	0.21447	0.804502	0.93766	3.41583	0.615454	1.49923	1.95553	0.047282	0.246191	0.516709	0.70712	0.212679	1.01585	0.391385	0.511124	1.47731	0.923446	0.425783	0.502334
TG 14:0_16:0_18:1	3.72733	2.63294	1.86111	1.62477	6.51354	3.58145	2.13174	12.9635	8.82798	3.41868	7.61228	6.22637	31.9294	10.753	2.83803	6.83766	5.09727	3.15864	3.71241	3.19943	12.8742	45.3559	1.1152	10.5965	2.06637	5.7595	1.91137	3.57073	4.4406	1.64961	2.46404	2.98474	3.96058	17.5111	9.42307	2.90391	8.12462	0.413199	2.17479	1.90127	1.51911	7.25692	3.86799	12.4478	0.137156	17.6359	11.2526	0.816377	1.78275
TG 14:0_16:0_25:0	0.0120439	0.0202448	0.133705	0.0175316	0.0190794	0.0378856	0.00802822	0.257975	0.0741832	0.00743367	0.0621993	0.00762083	0.0480342	0.0714852	0.0358645	0.00645307	0.0705622	0.0167914	0.0459754	0.0718897	0.0678079	0.893848	0.010698	0.0390081	0.0047827	0.0270593	0.00706428	0.0115026	0.00997848	0.0767581	0.0246091	0.0353663	0.00916103	0.0832277	0.142825	0.149072	0.0174286	0.00547413	0.0532882	0.0405535	0.0205192	0.0313182	0.135841	0.197425	0.0118059	0.0794051	0.115866	0.00436218	0.0120099
TG 14:0_16:1_18:1	1.18656	1.30605	0.886098	1.58643	2.21803	1.05844	0.382435	4.12388	2.42522	2.44865	4.19489	2.97711	10.1236	6.00827	1.02633	4.01347	2.58339	2.76319	1.42616	1.86757	7.37302	10.3842	2.70209	2.88174	1.47032	2.62078	1.45283	2.03069	6.48675	0.498851	1.32994	1.19068	1.54609	6.78919	3.01645	1.43465	3.79764	0.102136	0.850605	1.21291	0.495421	2.47352	0.955652	4.1343	0.0689857	7.28359	2.63491	0.497434	1.11876
TG 14:0_16:0_18:2_Iso	1.13583	0.783873	0.880383	0.54192	1.95173	0.732188	0.442732	1.64447	1.88771	1.26466	2.09254	0.57189	5.77798	1.36785	0.521873	2.69976	1.3794	0.999124	0.971449	1.13427	5.05658	5.78287	0.326666	2.31265	1.21426	2.12914	0.597574	1.04085	0.97324	0.139727	0.516519	0.406962	0.686443	4.51113	3.09664	0.737239	2.36391	0.0542182	0.45132	0.50805	1.50695	0.438321	1.92239	0.347692	0.800893	1.00233	1.31092	0.306572	0.500015
TG 14:0_18:2_18:2	0.774343	1.04374	0.765683	0.793966	0.887916	0.640941	0.100803	3.54692	1.12572	1.37505	2.21639	0.892301	3.00952	1.45316	0.620194	1.28612	1.86587	5.02522	1.16643	1.07957	2.00436	6.0187	0.884159	1.33121	1.38572	1.38013	0.742447	2.14155	2.17826	0.0910832	1.04561	0.883541	0.354045	4.56795	1.50394	0.608662	1.28718	0.0871878	0.288634	0.917196	0.19328	0.800241	1.17542	1.05421	0.0554514	4.96181	1.95006	0.174686	0.730789
TG 14:0_16:1_20:3_Iso	0.203135	0.384147	0.0841308	0.207068	0.453907	0.505326	0.0470624	3.08176	0.778739	0.564314	0.778833	0.524893	2.00614	0.411691	0.197139	0.378669	0.0811756	1.10042	0.4192	0.638241	1.36313	2.44934	0.0707606	0.367024	0.584876	0.55186	0.3285	0.76018	0.260343	0.119657	0.612975	0.192445	0.138363	1.12788	0.684163	0	0.405042	0.0316501	0.354774	0.104168	0.268505	0.147058	0.693296	0.126748	0.263102	0.447252	0.258723	0.0648361	0.276138
TG 14:0_18:2_18:3	0.111305	0.171451	0.156964	0.203544	0.149833	0.156215	0.00873373	1.1279	0.120202	0.276993	0.230912	0.22964	0.553193	0.527473	0.222042	0.190463	0.620714	0.753404	0.0771307	0.196711	0.325867	0.853438	0.0736905	0.583744	0.153003	0.352561	0.0718016	0.315118	0.431048	0.0643481	0.267864	0.240931	0.124411	1.29368	0.169182	0.0564578	0.0874909	0.0152931	0.0723466	0.226351	0.0194863	0.194458	0.294374	0.0595371	0.0124023	0.986892	0.606884	0.136792	0.547876
TG 14:1_18:1_18:3_Iso	0.0502023	0.0566853	0.0135566	0.0396835	0.10925	0	0	0.619387	0.0149103	0.0915544	0.030745	0.0784961	0.32254	0	0.0992814	0.0778288	0.104152	0.343165	0.0515152	0.20636	0.0980985	0.287093	0.00211427	0.0728683	0.0759816	0.109554	0.0194175	0.0406664	0.0890265	0.0220622	0.0994464	0.0265027	0.0416492	0.0967611	0.066907	0.115816	0.0347082	0	0.0193718	0.141415	0.048647	0	0.0993679	0	0.136633	0.053756	0	0.11457	0.106751
TG 14:0_16:1_20:4_Iso	0.165007	0.123253	0.0366826	0.0690506	0.0601977	0.146417	0.00974334	0.902756	0.365854	0.0805617	0.250339	0.136183	0	0	0.0744114	0.150046	0.129228	0.124822	0.0323153	0.273969	0.22987	0.773824	0.0119492	0.0892546	0.0786901	0.102951	0.0324838	0.219756	0.100677	0	0.242809	0.0849084	0.0162396	0.398956	0.146204	0.323666	0.0298592	0.0092127	0.0562974	0.127709	0.182297	0.0242349	0.0579215	0.0653546	0.0478323	0.0939627	0.0331985	0.101311	0.022355
TG 12:0_16:0_22:5_Iso	0.0249783	0	0	0.00590717	0.0242428	0	0	0	0.00386562	0.0241275	0.0765696	0	0.199164	0.123371	0.0587807	0.0204408	0	0	0.0153172	0	0.0727795	0.167672	0.0265035	0	0.0143237	0.0199502	0.0167582	0.0329396	0.130124	0	0	0.0304062	0.00843708	0	0	0	0.0233508	0	0.0206257	0	0.00719548	0	0	0	0.061184	0	0	0	0
TG 14:1_17:2_18:2	0	0	0	0	0	0	0	0	0	0	0	0	0	0	0	0	0	0	0	0	0	0	0	0	0	0	0	0	0	0	0	0	0	0	0	0	0	0	0	0	0	0	0	0	0	0	0	0	0
TG 14:1_18:2_18:3	0.00637124	0.0111403	0	0.00978903	0.0190479	0.0100492	0	0	0	0.0244096	0.0230665	0.0150855	0	0.00928968	0.00817962	0.0148587	0	0.0347509	0.0117188	0.0421282	0.0203475	0	0.00498872	0.050464	0.0147971	0.011241	0.00428611	0.0167432	0.0187543	0.0286502	0.0242789	0.0214839	0.0136209	0.125044	0	0	0.00413359	0	0	0.0270211	0.0115334	0	0.0149207	0	0.020204	0.0439249	0	0.0177272	0.0278546
TG 14:2_18:1_18:3_Iso	0	0	0	0	0	0	0	0	0	0	0	0	0	0	0	0.00161871	0	0	0	0	0	0	0	0	0	0	0	0	0	0	0	0	0	0	0	0	0	0	0	0	0	0	0	0	0	0	0	0	0
TG 15:0_16:0_16:0	0.706639	2.19625	4.96558	1.11694	2.41635	2.16616	1.0298	14.2834	6.44749	0.723336	2.50145	1.27035	7.97073	7.65504	2.60685	0.783049	6.46594	1.92404	1.53925	3.15846	5.49244	41.6514	0.700527	5.56257	0.386813	3.15239	0.559356	1.40252	1.14064	3.96239	1.56514	1.84547	0.632603	5.31978	14.0239	7.09416	1.08496	0.350029	3.50806	2.61065	1.87943	3.26823	6.93742	11.6814	0.399649	5.90308	6.36528	0.424524	0.560659
TG 15:0_14:0_18:0_Iso	0.111074	0.335285	1.48551	0.200844	0.506171	0.344689	0.154288	3.65717	1.0139	0.125486	0.509405	0.327743	2.92466	0.853971	0.722357	0.0921286	1.02636	0.592535	0.46044	0.987022	0.77464	9.44089	0.194702	0.964762	0.112174	0.120734	0.0836942	0.225842	0.226808	1.08649	0.169583	0.538683	0.212071	0.903695	3.21852	1.93658	0.706227	0.0698204	0.705222	0.543121	0.426565	0.66089	1.9371	1.29806	0.314927	1.10965	1.58977	0.330704	0.168881
TG 15:0_15:0_17:0_Iso	0.1866	0.468626	2.44803	0.302046	0.486619	0.690986	0.192848	6.27191	1.11146	0.163319	1.75944	0.437198	0.616616	1.93169	0.726066	0.191755	1.61652	0.345172	0.232884	1.02874	1.07591	6.39083	0.303734	1.12623	0.148103	0.575456	0.096404	0.207355	0.181933	1.14999	0.145285	0.294641	0.127727	1.30088	5.19058	2.80781	0.427886	0.0886737	0.735879	0.939648	0.393686	0.771818	2.07419	1.27182	0.465738	1.02143	1.72134	0.00368598	0.503701
TG 15:0_16:0_16:1	0.220683	0.489763	1.13052	0.352806	0.499906	0.679429	0.135969	3.06813	1.54662	0.192114	0.928642	0.309706	1.3213	1.68562	0.361758	0.224928	0.85526	0.306863	0.457931	0.127947	1.05043	9.47527	0.145536	0.606221	0.157263	0.664817	0.206157	0.107257	0.26661	0.755324	0.333767	0.190391	0.200408	0.802524	4.16062	1.33952	0.447312	0.0742841	0.617516	0.463102	0.253632	0.559139	1.24806	2.53955	0.0451182	1.29392	1.64394	0.0433301	0.0906983
TG 15:0_14:0_18:1_Iso	0.114989	0.257577	0.558878	0.313228	0.540866	0.253643	0.124632	0.293589	0.542384	0.103836	0.0376526	0.436949	0.554172	0.239153	0.17664	0.102523	0.0467693	0.183172	0.380658	0.367806	0.439906	2.93004	0.0736271	1.00435	0.139128	0.547951	0.0495911	0.0353845	0.210845	0.200169	0.0318928	0.0358652	0.0026634	0.474124	1.5517	0.86891	0.473703	0.0169692	0.236286	0.282612	0.125869	0.204571	1.68646	0.51541	0.0711765	0.522057	0.458384	0.0303762	0.0778263
TG 13:0_16:0_18:1_Iso	0	0	0	0	0	0	0	0	0.227243	0.0237918	0.0197052	0	0	0.111363	0.0994801	0	0	0	0	0	0.166214	0	0	0.0680104	0	0	0	0.036932	0	0.0771411	0	0	0.027349	0.390339	0	0.114269	0	0	0.231835	0.189453	0	0	0	0.0955564	0	0.0448702	0.102041	0.0316358	0
TG 15:0_16:0_18:1	0.523086	0.421251	1.29359	0.701519	2.63727	0.717767	0.315886	2.82502	2.54929	0.666593	1.65391	1.62803	8.99973	2.5533	0.793324	1.00281	1.73863	0.483939	1.08359	0.889651	2.46261	17.2388	0.477602	2.49587	0.312774	1.81139	0.360174	0.379574	0.301112	1.21725	0.411285	1.33567	0.788009	3.34883	3.80942	1.2065	2.5657	0.116716	0.947339	0.871595	0.644013	1.55602	1.28847	4.05025	0.137107	2.02464	2.22157	0.109903	0.281637
TG 15:0_17:0_19:1_Iso	0.237801	0.327142	0.381712	0.228797	0.335338	0.467993	0.177643	2.45866	0.546526	0.0385181	0.00811028	0.154392	1.64037	0.7289	0.238997	0.252207	0.761838	0	0	0.238636	0.779765	6.73884	0.0805796	0.693953	0.114507	1.19835	0.199531	0.210378	0.0552293	0.065344	0	0.196143	0.147524	1.22155	1.18067	0.555104	0.166933	0.0258907	0.471506	0.124358	0.138504	0.541542	0.550409	0.227875	0.168655	0.38335	0.468823	0.0945095	0.286691
TG 15:0_16:1_16:1	0	0	0	0	0	0	0	0	0	0	0	0	0	0	0	0	0	0	0	0	0	0	0	0	0	0	0	0	0	0	0	0	0	0	0	0	0	0	0	0	0	0	0	0	0	0	0.0523841	0	0
TG 15:0_16:0_16:2_Iso	0.0234047	0.087979	0	0	0.0212203	0	0.020107	0	0.0057064	0.0154046	0	0	0	0	0	0	0.21262	0	0	0	0.0227564	0.49035	0	0	0	0	0	0	0	0	0	0.032402	0	0	0	0	0.00168921	0	0	0	0	0	0	0	0	0	0	0	0
TG 14:1_17:1_16:0_Iso	0.0345735	0.0782111	0.179825	0.0187342	0.0540898	0.0309014	0.0185744	0.335088	0.239485	0.0277537	0.0845566	0.102741	0.508095	0.185907	0.0468921	0.0522197	0.310357	0.0738273	0.0291667	0.252701	0.334017	1.9047	0	0.124275	0.0240551	0.0393737	0	0	0.0317677	0.0937644	0.0614742	0.117252	0.0435618	0	0.427574	0.503867	0.0612884	0.01266	0.173594	0.181011	0.0574606	0.124382	0.357269	0.337789	0.0917821	0.10789	0.118405	0.0447488	0
TG 13:0_18:1_16:1_Iso	0	0.058767	0	0.0189873	0.037844	0.0269822	0.0537526	0	0.0836631	0.0134303	0.0331504	0.0811978	0.486123	0.0833805	0	0.00566911	0	0.00200767	0	0.152816	0.0657578	0.887214	0	0.106294	0	0	0	0	0.0482387	0.0717788	0.0280858	0.0522717	0	0	0.135166	0.107502	0	0.0094029	0.118488	0.070577	0.04937	0.0646412	0	0	0	0.0369297	0	0	0.0480989
TG 15:0_16:1_18:1	0.326576	0.467391	0.766746	0.267954	0.662018	0.339463	0.126347	2.55869	1.22181	0.416373	0.692951	0.706137	1.91096	1.06956	0.248766	0.510975	1.08409	0.348147	0.482931	0.642047	0.51248	4.47105	0.0566417	1.07997	0.210117	0.413242	0.230098	0.197132	0.982195	0.231806	0.146509	0.139822	0.155755	1.48593	1.02073	0.234339	0.755502	0.0508422	0.55426	0.258246	0.238518	0.395955	0.666874	1.61245	0.0730508	1.13367	0.678548	0.159717	0.36529
TG 15:0_16:0_18:2_Iso	0.337169	0.344641	0.1458	0.134599	0.730464	0.670586	0.0380854	0.92908	0.543304	0.272353	0.917047	0.0956899	1.11075	1.02572	0.212438	0.41934	0.573944	0	0.535227	0.288918	0.533801	4.78589	0.0942075	0.845563	0.368576	0.843072	0.177439	0.695724	0.247273	0.443312	0.306827	0.0879314	0.137299	1.61772	0.714125	0.110402	0.226453	0.0425865	0.257539	0.31107	0.259692	0.106117	0.430422	0.287536	0.358998	0.448891	0.364243	0.0419247	0.136092
TG 15:0_16:1_18:2	0.0429252	0.109001	0.359649	0.077616	0.207733	0.363079	0.0329522	1.46609	0.588679	0.0785001	0.379364	0.144062	0.755471	0.197349	0.215121	0.0949305	0.438535	0.0605767	0.173295	0.172929	0.396802	3.21049	0.0783862	0.223753	0.151016	0.439127	0.0268383	0.162934	0.136401	0.228589	0.0977761	0.184785	0.0403175	0.547823	0.687542	0.323086	0.141774	0.0405715	0.323741	0.459142	0.247229	0.192943	0.747591	0.338903	0.120494	0.200529	0.315809	0.0133385	0.0441749
TG 15:1_16:1_18:1_Iso	0	0	0	0	0	0.04286	0	0	0	0.00831336	0	0	0	0.273706	0	0	0.0962211	0	0	0	0.045154	0	0	0	0	0.105544	0	0	0	0	0	0	0	0	0	0	0	0	0.0554824	0	0.0187289	0.0810353	0	0.104468	0	0	0.0273676	0	0
TG 15:1_17:1_17:1_Iso	0.0169797	0.158595	0.0938331	0.0888397	0.113123	0.0615516	0.0349349	0.15113	0.220156	0.138366	0.290551	0.0382994	0.411315	0.500623	0.161142	0.102726	0.16515	0.0789378	0.0543324	0.208466	0.0322895	1.00362	0.0201766	0.16147	0.0781972	0.220181	0	0.244308	0.0833513	0.178719	0.0218122	0.0538859	0.0191979	0.12768	0.235413	0.0487239	0.175976	0.00191386	0.0813115	0.0629188	0.0267507	0.084822	0	0	0.0118546	0.393244	0.0715696	0.0530489	0
TG 15:0_18:2_18:2	0	0	0	0	0	0	0	0	0	0	0	0	0	0	0	0	0	0	0	0	0	0	0	0	0	0	0	0	0	0	0	0	0	0	0	0	0	0	0	0	0	0	0	0	0	0	0	0	0
TG 15:1_16:1_20:2_Iso	0	0	0	0	0	0	0	0	0	0	0	0	0	0	0	0	0	0	0	0	0	0	0	0	0	0	0	0	0	0	0	0	0	0	0	0	0	0	0	0	0	0	0	0	0	0	0	0	0
TG 15:0_18:2_18:3	0.000268667	0.0144115	0.0344232	0	0.013003	0.040197	0	0	0	0.0280828	0	0	0	0	0.0149684	0.0395894	0	0.0112064	0.0189631	0	0	0	0.0244289	0.205844	0.0303165	0.0656634	0.00749512	0	0.107809	0.019381	0.0336214	0.0217187	0	0.37711	0	0	0	0.00140865	0	0.00604821	0.0253047	0.016706	0.0186509	0	0.035783	0.019032	0.0248284	0	0.0781831
TG 15:0_16:1_20:4_Iso	0	0	0	0	0.0106102	0	0.00183676	0.240941	0	0.0140817	0	0	0	0	0	0	0	0	0	0	0	0	0	0	0.0193797	0.0316975	0.014708	0	0	0	0.0371953	0	0.0120389	0.0698971	0	0	0	0.00356026	0	0	0.0156992	0.00298481	0	0	0.0282978	0.0358583	0	0	0
TG 15:1_16:1_18:2	0.00695463	0.0154638	0.024588	0	0	0	0	0	0	0	0	0.0211993	0.0199253	0.0476946	0	0.00807177	0	0.00487315	0.00660511	0.00591153	0.0224489	0	0.0136121	0.0224768	0.021693	0.0172969	0	0.050735	0	0.0180021	0.0130523	0.0339869	0.014899	0.0496224	0	0.079273	0	0	0.0127265	0.0257593	0.00650692	0.0264623	0.0150244	0	0	0.0414671	0	0	0
TG 15:0_16:2_18:2_Iso	0.00811373	0	0	0	0.0249669	0.013265	0	0	0	0.0164253	0.0174232	0	0	0.0173332	0.00384144	0.0298917	0	0	0	0	0.016606	0	0.0151324	0.00920824	0.0208536	0.0113625	0	0.0163305	0	0	0.0124891	0.0290855	0	0.0614831	0	0	0	0	0.0136042	0.00552606	0	0	0	0	0.0168204	0.0279808	0	0	0
TG 13:0_18:2_18:2_Iso	0	0.00798353	0.0713716	0.00118143	0	0	0	0	0	0.0271225	0	0	0	0	0.0205981	0.00452948	0.0554	0.111024	0	0	0	0	0	0	0.0136942	0.0198692	0.0126132	0.0549853	0.0249556	0	0	0.0213665	0	0	0	0	0.0378581	0	0	0	0	0	0	0	0.0323507	0	0	0.0363294	0
TG 15:1_18:2_18:3	0	0	0	0	0	0	0	0	0	0	0	0	0	0	0	0	0	0	0	0	0	0	0	0	0	0	0	0	0	0	0	0	0	0	0	0	0	0	0	0	0	0	0	0	0	0	0	0	0
TG 16:0_16:0_16:0	4.06245	6.02111	11.3885	3.24812	11.0931	9.1021	5.16988	56.4614	23.7368	3.72882	12.1294	9.71234	69.7109	31.3953	6.25148	7.52802	20.7317	7.27808	6.56323	9.20976	16.0702	178.811	2.09406	21.31	2.24913	7.52316	3.04678	3.78986	5.38464	8.13161	3.61162	8.18804	6.64492	32.8368	36.0784	13.8792	10.0775	1.07021	8.65833	5.45788	11.3731	6.02383	21.7136	11.5768	6.23188	16.5525	14.0353	3.10644	4.84515
TG 16:0_16:0_18:0	0.597868	1.20124	2.89062	0.633713	2.29982	1.39885	0.78134	7.6262	4.70888	0.679862	1.66436	1.09077	7.55604	3.81251	0.891148	0.908416	4.33018	1.04609	1.26662	1.265	3.83158	37.5344	0.394314	2.81895	0.313662	1.92958	0.329072	0.67992	0.859352	2.19527	0.567233	1.49598	1.61859	3.57687	7.49448	3.68387	3.35887	0.119307	1.84766	1.28883	1.3513	2.22043	2.66024	7.06535	0.179	5.73248	3.28374	0.505947	1.12917
TG 15:0_17:0_18:0_Iso	0	0	0.163211	0.130084	0	0.00160788	0.0190731	1.45122	0.00303728	0.0086424	0.141729	0	0	0.166308	0.0421565	0.000145176	0.0318404	0.0788648	0.398319	0.127336	0.125263	2.43546	0	0.0390081	0.0235377	0	0	0.0885748	0.029118	0.251034	0.000563271	0	0	0.0474429	0.359991	0.423241	0	0.00152158	0.220989	0.111914	0	0.0353277	0.313025	0.230474	0.00691317	0.220003	0.0294367	0.00133915	0
TG 16:0_16:0_18:1	5.56214	2.56463	1.81778	4.60658	12.729	4.1122	4.46262	8.99814	12.9024	3.93583	10.0388	7.08112	38.6506	10.8073	4.81197	5.95808	4.43504	11.1067	7.29654	3.36237	11.1752	76.0386	1.45872	26.9835	3.82213	12.3993	3.57521	5.29766	5.83258	1.7089	4.41575	5.49184	3.52417	42.2826	11.9867	3.61253	13.2825	1.05608	3.22287	3.17218	6.55877	1.04535	21.992	2.19507	5.18717	10.0946	7.72886	1.61622	3.16832
TG 16:0_16:1_18:1	3.06036	3.24282	1.3029	3.64449	4.31333	2.99693	1.88273	14.9374	11.8417	3.81875	7.21417	4.2763	12.4321	8.22397	2.14717	4.99173	2.80511	4.08983	3.87715	5.371	10.6436	46.7931	1.05358	9.38363	3.84391	5.65048	2.15913	5.92638	3.51282	1.61406	2.71805	2.36584	2.89865	13.6593	10.0933	2.84184	7.09642	0.801701	3.17203	2.87516	5.95817	1.91745	8.6018	2.36849	3.08573	4.757	3.98354	0.530144	2.31252
TG 14:0_18:1_18:1_Iso	0.929939	1.08375	0.937002	2.13903	2.39434	0.668677	0.494283	1.54909	1.97543	2.51625	4.40721	2.58595	4.6618	2.64484	1.33801	2.31174	3.80849	3.21845	2.92978	2.02202	4.27169	20.3112	1.04533	4.4984	1.0546	1.73913	1.13719	2.44806	3.84485	0.28114	1.58011	1.3986	0.843825	9.23204	3.89164	0.923047	2.81094	0.194233	0.763902	1.88952	2.8678	0.573841	3.52844	1.37319	1.83338	1.54474	1.21762	0.207926	1.45676
TG 16:0_16:1_25:0	0.00112072	0	0	0.00109705	0.0113973	0	0	0.0179622	0.00276116	0.000436485	0.00280622	0.00122589	0.00284647	0.00645746	0.00668941	0.000130658	0.00886401	0	0.00194129	0.00203846	0	0.0838359	0.000102942	0.0189965	0.000453869	0.00279505	0.000958246	0	0.00100537	0.00566876	0.00114597	0	0	0.00288915	0.006533	0	0.00313	0.000927214	0.0101561	0.00926812	0	0.00196017	0.00725313	0.00730288	0.000133882	0	0.00489044	0	0.000416184
TG 16:0_17:0_18:1	0	0	0	0	0	0	0	0	0.118638	0	0	0	0.910692	0.195423	0.0727887	0.0501219	0.117448	0	0	0.0506897	0	0.377563	0	0.159368	0.0453771	0.0281125	0	0	0	0	0	0.157637	0	0	0.125253	0	0.00149048	0.0044221	0	0	0	0	0.0791628	0	0.0385458	0.152886	0	0	0
TG 16:0_17:1_18:1	0.304422	0.219673	0.0696438	0.626224	0.344657	0.404482	0.184977	2.89254	1.1237	0.307037	1.2463	0.668845	0.916741	0.428911	0.0991489	0.418418	0.471192	0.319876	0.488234	0.812598	0.983907	1.769	0.109055	0.868474	0.38655	0.790979	0.23503	0.609264	0.319725	0.206144	0.178635	0.364229	0.121515	0.95869	2.23924	0.134184	0.756973	0.0768755	0.135289	0.365895	0.446843	0.121664	2.22671	0.352643	0.25485	0.812264	0.561554	0.0488193	0.134427
TG 16:0_18:0_18:0	0.873512	0.760952	3.15657	0.673122	2.66649	1.91785	0.724072	8.16507	4.26415	0.379231	2.09418	0.988647	6.31329	3.38869	1.39371	1.19684	2.97084	1.61374	1.66915	2.41639	4.01614	47.8969	0.368199	2.14436	0.402089	1.33012	0.437317	0.788353	0.40037	2.76865	1.0167	1.29012	0.942183	3.93137	10.7558	4.96365	1.62725	0.28066	2.37277	1.26316	1.64081	1.91977	3.75992	9.29769	0.345318	4.0358	3.23004	0.693547	0.331461
TG 16:0_16:0_20:0_Iso	0.0761785	0.0474665	0.132376	0.0231013	0.102733	0.0989348	0.013575	0.85847	0.162448	0.0101936	0.135315	0.0505583	0.790251	0.22114	0.0187436	0.0831059	0.398764	0.0216463	0.0243134	0.137256	0.29081	1.67491	0.0206359	0.0909948	0.0108099	0.0816438	0.0326769	0.0813638	0.0333086	0.0481845	0.159017	0.0782167	0.0493444	0.18744	0.811219	0.187355	0.158656	0.0110493	0.208451	0.178009	0.137954	0.0550185	0.399751	0.341131	0.0312918	0.117532	0.0964921	0.00613887	0.181545
TG 16:0_18:0_18:1	2.3877	1.62775	2.0311	3.04584	5.52094	1.64124	2.04917	14.4875	8.3954	2.07818	3.71451	6.82706	11.1875	9.4817	1.5385	2.15942	7.52799	5.73409	3.70021	3.0619	6.71703	43.8263	0.895292	6.43235	1.50023	2.3829	1.74108	2.48274	1.05305	1.7842	2.12431	1.6923	2.95215	14.6141	6.78171	3.26373	5.49437	0.949687	1.75757	2.60587	2.49707	1.19927	14.2167	2.56925	1.7604	3.9724	4.70356	1.6482	6.04456
TG 16:0_18:1_18:1	8.90341	8.63244	4.96411	16.7763	18.7775	5.95076	4.69945	48.3645	21.2395	12.8409	25.1976	15.5665	30.1558	27.044	9.62755	15.3593	21.9263	23.1515	16.5985	9.49222	24.0151	181.263	6.54183	20.5119	10.3728	14.9595	8.92129	15.1428	11.8757	5.76858	14.3481	8.05738	9.16023	39.3783	36.0324	8.40816	17.6403	3.76638	7.73394	9.56575	12.5655	7.93028	43.5746	15.7062	9.26453	13.801	13.481	6.16898	9.62445
TG 16:0_18:1_18:2	7.33031	5.6342	2.6765	17.2467	7.53369	3.21003	1.53762	29.2304	8.76677	7.4277	11.6358	8.26453	12.5447	20.1805	5.02772	10.1944	15.7555	16.0734	12.2407	5.77686	10.9765	66.3764	4.56686	10.336	11.0448	12.1027	6.6283	7.88642	8.52564	3.49341	10.2601	5.80221	3.42993	22.5865	10.7538	6.98859	8.4213	2.3605	4.72359	4.38178	6.83147	4.83486	15.267	5.772	6.8052	7.43427	5.83015	2.83888	11.1364
TG 16:0_18:1_21:0	0.00913466	0.00306531	0	0.000379747	0.0413702	0	0.00294368	0.0318984	0.000368155	0	0.0143703	0.000609042	0.0166341	0	0.00248369	0.00346244	0	0.0178865	0.00409564	0.00570768	0.00317769	0.16345	0	0	0.00208389	0	0.000252561	0.00170217	0.00248992	0.00482611	0.00639021	0.00179033	0.00675682	0.00481525	0.0150935	0	0.00977752	0.00128383	0	0.0108346	0	0.129861	0.00922184	0.0360193	0	0.0599319	0.0330104	0	0
TG 17:0_18:1_20:0_Iso	0.000913466	0.00349994	0	0.00261603	0	0	0.00109476	0	0	8.7297e-05	0.00286789	0	0	0.00532457	0	0.000130658	0	0.000310276	0.000236742	0.000203846	0.0041515	0	0	0.00630801	0	0.00536731	0	0	0.000451005	0	0.000640963	0.00193707	0	0	0.00157693	0	7.9492e-05	0.000422001	0	0.00500392	0.000895132	0	0	0	0.00010954	0.00441139	0.00677137	0	0
TG 16:0_18:2_18:2	1.71726	1.95715	1.07509	2.84546	2.47261	0.802934	0.276706	11.5286	1.82255	3.28417	3.48045	3.76792	3.39006	2.35142	1.68388	2.48521	3.16153	9.69668	5.1156	1.7526	3.95151	10.351	2.39257	4.1445	4.43378	4.77593	2.56474	5.545	3.86636	1.1778	2.80313	1.3347	1.04018	9.55178	5.07006	1.4389	2.09699	0.77146	1.38744	1.61439	1.08338	2.0858	2.27666	1.13554	2.5262	4.95872	0.758864	0.874253	1.49841
TG 16:1_18:1_18:2_Iso	0.757509	1.1209	0.82084	2.2081	0.668566	0.880716	0.159141	8.01394	1.72306	1.78594	1.76619	1.87674	1.31196	1.14025	0.799152	1.59571	1.78038	4.00883	1.97611	1.66882	1.36989	5.82992	1.00592	0.984774	2.22366	1.24805	0.75639	1.71469	1.53811	0.566876	2.10823	1.08388	0.871594	4.70439	2.50214	0.910093	0.975874	0.301505	0.60153	1.19011	0.941128	0.587695	1.18786	1.02934	0.609041	0.973469	0.628985	0.175044	1.20562
TG 16:0_18:2_22:6	0	0	0	0	0	0	0	0	0.00478601	0	0	0	0	0	0	0	0	0	0	0	0	0	0	0	0	0	0	0	0	0	0	0	0	0	0	0	0	0	0	0	0	0	0	0	0	0	0	0	0
TG 16:0_20:4_22:6	0	0	0	0	0	0	0	0	0	0	0	0	0	0	0	0	0	0	0	0	0	0	0	0	0	0	0	0	0	0	0	0	0	0	0	0	0	0	0	0	0	0	0	0	0	0	0	0	0
TG 16:1_16:0_18:2	0.0320097	0.0251859	0	0	0.0136641	0.00919506	0	0.0455249	0.0361712	0.0342338	0.0877637	0.0492855	0.169187	0.0290019	0.0221214	0.0148224	0.0191276	0.0138529	0.003125	0.0190256	0.0360822	0	0.0109277	0.0477813	0.0214538	0.0181881	0.00577919	0.00845928	0.0591944	0	0.0351559	0.00290561	0.0223082	0.0196158	0	0	0.0325023	0.00896307	0	0.0102689	0	0.0735065	0.0112942	0	0.00729048	0.0235694	0.0392175	0.0183636	0.0263087
TG 16:1_16:1_18:1_Iso	0	0.0745053	0	0	0.013853	0	0	0.585321	0	0.0435746	0	0	0	0	0	0.0678334	0	0	0	0.107902	0	0	0.0234707	0	0.0292282	0.103457	0	0	0.0585931	0	0	0.0601961	0	0	0.229781	0	0.100627	0	0	0	0	0	0	0	0	0	0	0.0051312	0.0301139
TG 16:1_14:0_20:2_Iso	0	0	0	0	0	0	0	0	0	0.016996	0	0	0	0	0.0225188	0.0609375	0	0	0	0	0	0	0	0	0.050438	0.0113827	0	0	0	0	0	0	0	0.242942	0.221897	0	0	0	0.0477086	0	0	0	0.117812	0	0	0	0	0	0.0212254
TG 16:1_16:1_16:1	0	0	0	0	0	0	0	0	0	0	0	0	0	0	0	0	0	0	0	0	0	0	0	0	0	0	0	0	0	0	0	0	0	0	0	0	0	0	0	0	0	0	0	0	0	0	0	0	0
TG 14:2_16:0_18:1_Iso	0	0	0	0	0	0	0	0	0	0	0	0	0	0	0	0	0	0	0	0	0	0	0	0	0	0	0	0	0	0	0	0	0	0	0	0	0	0	0	0	0	0	0	0	0	0	0	0	0
TG 14:0_16:1_18:2_Iso	0	0	0	0	0	0	0	0	0	0	0	0	0	0	0	0	0	0	0	0	0	0	0	0	0	0	0	0	0	0	0	0	0	0	0	0	0	0	0	0	0	0	0	0	0	0	0	0	0
TG 14:1_16:1_18:1_Iso	0	0	0	0	0	0	0	0	0	0	0	0	0	0	0	0	0	0	0	0	0	0	0	0	0	0	0	0	0	0	0	0	0	0	0	0	0	0	0	0	0	0	0	0	0	0	0	0	0
TG 16:1_18:2_18:2	0.474457	0.488917	1.10074	1.28698	0.743845	0.515777	0.111057	3.21059	1.05578	0.879577	1.1738	1.02809	1.0644	1.19259	0.547472	0.874568	1.18918	3.61969	1.02346	1.10512	0.952693	5.01146	0.636513	1.14327	1.02406	1.69714	0.611769	1.6373	0.842477	0.374674	1.76265	0.781287	0.342345	2.44042	0.774499	0.74652	0.830434	0.191589	0.509686	0.855104	0.593266	0.554818	0.77795	0.872014	0.559103	1.20639	0.197592	0.229764	0.669788
TG 16:0_18:2_18:3_Iso	0.912453	0.700789	1.25226	1.07122	1.48996	0.851874	0.150128	7.70734	1.85578	0.95754	2.25401	1.41406	2.3591	3.01813	0.785972	1.26251	1.79788	1.9996	1.77057	1.40626	1.68628	9.02352	0.660593	2.31388	1.12178	2.81291	0.856144	2.28239	1.62478	0.422552	2.1333	0.555647	0.442527	3.7121	1.52106	1.89443	1.18549	0.22356	0.449251	1.43608	0.210976	0.783579	2.08921	2.16326	0.119033	6.42324	2.86664	0.240888	0.574333
TG 16:0_18:1_18:4_Iso	0.278346	0.187739	0.414274	0.552468	0.466879	0.207316	0.0379516	1.94952	0.760884	0.518873	0.687646	0.56049	0.561555	0.837997	0.414975	0.680809	0.922323	1.40796	0.432434	0.915064	0.655835	4.54101	0.232276	0.818083	0.320265	1.02398	0.260234	0.834745	0.495232	0.224989	1.11807	0.221795	0.216728	1.85889	1.42059	0.395012	0.35845	0.0870036	0.216225	0.655034	0.344729	0.376309	0.622837	0.147667	0.317263	0.630199	0.317972	0.176105	0.52567
TG 16:1_18:2_18:3	0	0	0	0	0	0	0	0	0	0	0	0	0	0	0	0	0	0	0	0	0	0	0	0	0	0	0	0	0	0	0	0	0	0	0	0	0	0	0	0	0	0	0	0	0	0	0	0	0
TG 16:0_16:2_20:4_Iso	0	0	0	0	0	0	0	0	0	0	0	0	0	0	0	0	0	0	0	0	0	0	0	0	0	0	0	0	0	0	0	0	0	0	0	0	0	0	0	0	0	0	0	0	0	0	0	0	0
TG 16:1_18:3_18:3	0.0216852	0.0175226	0.0850611	0.0386709	0.022952	0.0187921	0.00203138	0.925054	0.0718822	0.0496384	0.0743493	0.0490045	0	0.155999	0.0612644	0.021457	0.0290413	0.0873335	0.0128551	0.0440307	0.0474604	0.278046	0.00814824	0.285673	0.0307264	0.0741498	0.0114692	0.0319183	0.0227006	0.021526	0.0926678	0.0215133	0.0277602	0.195651	0	0.0525909	0.0170908	0.0114297	0	0.0384649	0	0.0171961	0.0441405	0.0194331	0	0.258319	0.18452	0.0171305	0.108089
TG 16:3_18:2_18:2_Iso	0.0125659	0	0.119883	0.0117722	0	0.0085921	0.00585087	0	0	0.0087767	0.0261811	0	0	0.0301348	0.00851078	0	0.117098	0.0554663	0	0.0245295	0.0448978	0	0.00916974	0.152117	0.00702765	0.0198692	0	0.109713	0	0	0.0201224	0	0	0.0605707	0	0	0	0	0	0.00591767	0	0.0134985	0.0180292	0	0.00553784	0.0102722	0.0184332	0	0
TG 16:1_16:2_20:4_Iso	0.0707898	0.0463685	0	0.0185443	0.0352623	0	0.0034424	0.175286	0.0471238	0.0337705	0.0383002	0.0700789	0.0618217	0.0999207	0	0.0154104	0	0	0.0228693	0.0964191	0.085234	0	0	0.0653277	0.0206437	0.0106941	0.0110904	0.00965596	0.0371797	0	0.0406526	0.0479866	0.0157659	0.0452126	0	0.170727	0	0	0	0.0543904	0.0540866	0.0252595	0	0	0.0174777	0.192337	0	0	0
TG 17:0_18:1_18:1	0	0.157886	0.546784	0.925401	0	0.0539142	0.184199	1.65686	0.42752	0.139964	0	0.736402	1.77975	1.38518	0.0853065	0.1087	1.73595	0.555704	0.601349	0.414623	0.143663	4.55669	0.160201	0.289733	0.196335	0.00518502	0.14029	0.186135	0.0949647	0.69404	0.753268	0.0076309	0.858902	0.66055	1.2273	0.743039	0.143404	0.0954376	0.275218	0.320773	0.600978	0.338843	0.863641	0.59599	0.366191	0.339551	0	0.20546	0.619222
TG 16:0_18:1_19:1_Iso	0	0.0104083	0.194444	0.00407173	0	0.128781	0	2.29576	0	0.0672657	0	0.141243	0.742217	0.123825	0.00105971	0	0.0907394	0	0	0	0.0510481	0	0.00144118	0	0.00201069	0	0	0.0589673	0.0372267	0.15344	0.176692	0.160249	0.310608	0.452887	0.554179	0.190449	0.00166933	0	0.216789	0.275302	0.596915	0.168218	0	0.274539	0	0.11728	0	0.420228	0.0881715
TG 17:0_18:1_18:2	0.187928	0.25593	0.127725	0.55846	0.36169	0.150286	0.0524145	0	0.164105	0.130919	0.52245	0.079113	0.352428	0.0718251	0.221876	0.701163	0.335083	0.200164	0.527652	0.245498	0.451386	2.87214	0.0502277	0.402407	0.416042	0.733579	0.120806	0.724063	0.184809	0.0491037	0.213654	0.173133	0.17397	0.0345684	0.700834	0.361369	0.0328402	0.0168682	0	0.246193	0.10535	0.0256604	0.766345	0	0.185475	0.456516	0.0644221	0	0.341835
TG 16:0_18:2_19:1_Iso	0	0	0	0	0	0	0	1.18148	0	0.0591403	0.270908	0.409776	0	0.10128	0	0.210839	0	0.00512867	0.220904	0	0.0792374	1.84017	0.0512412	0	0.0745516	0.165273	0	0.104678	0	0	0	0	0	0	0	0	0.0966126	0	0.0425052	0	0	0	0.181536	0	0.100083	0	0.0580269	0	0
TG 17:1_18:1_18:2	0	0	0	0	0	0	0	0	0	0	0	0	0	0	0	0	0	0	0	0	0	0	0	0	0	0	0	0	0	0	0	0	0	0	0	0	0	0	0	0	0	0	0.00082893	0	0	0	0	0	0
TG 17:1_18:1_20:4	0	0	0	0	0	0	0	0	0	0	0	0	0	0	0	0	0	0	0	0	0	0	0	0	0	0	0	0	0	0	0	0	0	0	0	0	0	0	0	0	0	0	0	0	0	0	0	0	0
TG 17:1_18:2_18:2	0.0225603	0.12673	0	0.0687553	0.0321768	0	0.0107651	0.504491	0	0.0465696	0.253022	0.061076	0.250311	0.474907	0	0	0.416958	0.663168	0.0349905	0.047564	0	0.45778	0.0179831	0.163791	0.0403358	0.0915278	0	0.261134	0.126995	0.100965	0.0417597	0.0325194	0	0.10629	0.447623	0	0	0.00928402	0.0467055	0	0.0320182	0.00534593	0	0.053472	0.0855992	0	0	0	0.0245846
TG 17:0_18:1_18:4_Iso	0.0184612	0.0316139	0	0.0324684	0.0263522	0	0	0	0	0	0	0	0	0	0.00927244	0.0275834	0	0	0.0205729	0	0	0.344391	0	0	0	0	0	0	0	0	0	0.00748415	0.00285109	0	0	0	0.0512227	0	0	0.0363763	0.0270605	0	0	0	0	0.0563398	0	0.00775646	0
TG 17:1_18:2_18:3	0	0	0	0	0	0	0	0	0	0	0	0	0	0	0	0	0	0	0	0	0	0	0	0	0	0	0.000594261	0	0	0	0.0106633	0	0	0	0	0	0	0	0	0	0	0	0	0	0	0	0	0	0
TG 18:0_18:0_18:0	0.35183	0.802837	1.47554	0.542511	1.33924	1.2457	0.352925	6.85661	2.63948	0.280156	1.30794	0.358327	2.5105	2.62819	0.60602	0.296572	2.34558	0.56722	0.844058	1.855	1.38629	22.0036	0.169569	0.831714	0.183568	0.770543	0.275967	0.385351	0.236449	1.6755	0.641235	0.792351	0.332148	2.21283	6.21469	2.55046	0.472709	0.247453	1.52943	0.551693	0.747848	0.822916	5.192	2.87486	0.455758	1.60821	1.63585	0.126888	0.349743
TG 18:0_18:1_18:1	2.21618	2.47814	2.73923	4.77772	5.18214	3.43076	1.26475	20.1487	5.07409	2.55437	6.48952	4.06411	11.5629	10.2068	2.61543	4.54413	14.8107	11.6541	4.45933	3.29469	5.96115	65.5989	2.27965	4.86536	1.33083	2.75784	1.83578	4.18193	1.62571	3.64111	8.74505	2.83984	4.864	12.3088	12.3954	5.8896	3.90138	0.691297	2.28299	2.7743	3.23952	1.67737	12.7528	4.98787	1.58736	2.58804	5.96614	4.64139	4.66952
TG 16:0_18:1_20:1_Iso	0.285738	0.103809	0	0.138692	0.268497	0.219325	0.0941248	1.37504	0.78509	0.270097	0.560596	0.189092	1.53638	0.505608	0.0670596	0.4969	0.777817	0.380872	0.130445	0.0493307	0.61596	4.29735	0.109696	0.502538	0.229511	0	0.123242	0.13866	0.207782	0.22361	0.207109	0.104132	0.225665	0.611131	0.538635	0.0910673	0.446338	0	0.210833	0.20094	0.090305	0.0815254	0.0299451	0.26278	0.160938	0.374338	0.451989	0.147373	0.0610601
TG 18:0_18:1_20:4	0	0	0	0	0	0	0	0	0	0	0	0	0	0	0	0	0	0	0	0	0	0	0	0	0	0	0	0	0	0	0	0	0	0	0.00675828	0	0	0	0	0	0	0	0	0	0.0123415	0	0	0	0
TG 18:1_18:1_18:1	3.52263	6.88347	9.04997	12.255	11.7168	8.23626	2.03109	59.4862	17.5825	8.45084	19.6651	9.19364	15.8433	17.3266	9.36812	12.2361	50.6043	35.335	18.3262	9.88544	12.3921	180.774	9.64716	14.4171	6.62103	9.8198	5.77558	11.6056	7.04975	9.65574	32.1309	6.77571	10.056	30.0489	29.2699	11.4329	14.1114	3.85083	6.61162	6.62118	9.15427	7.47151	23.9014	15.4103	5.08065	6.98721	14.1855	4.32407	12.9436
TG 18:0_18:1_18:2_Iso	0.974054	1.22786	0.799442	2.3904	1.14508	0.739272	0.0727041	10.1211	2.37018	1.74166	3.40962	3.0131	2.96922	2.51263	0.577475	2.25194	5.07873	5.28443	2.50883	0.345587	2.12736	25.3462	2.4606	1.97644	1.13637	1.6428	1.33793	2.04479	0.980597	0.640647	2.72351	1.57795	1.15453	7.83643	2.15251	1.2761	2.62219	0.55999	1.00821	0.684884	0.583351	0.916604	5.71557	1.8631	0.849748	0.552496	1.61855	0.081476	1.82074
TG 16:0_18:1_20:2_Iso	0.295894	0.117237	0.0796119	0.1623	0.539198	0.116069	0.130702	2.60576	0.241049	0.276718	0.95618	0.488139	0.27593	0.230316	0.0942147	0.162626	0.359575	0.41044	1.36255	0.218523	0.708831	3.9222	0.0698183	0.52661	0.26811	0.638345	0.00320901	0.180544	0.42075	0.0976712	0	0.332296	0.698508	1.97303	0	0.132057	0.513936	0.229628	0.310513	0	0.00502651	0	1.31779	0.319346	0.134137	0.11457	0.160632	0.00230705	0.0616844
TG 18:1_18:1_18:2	2.11356	3.05746	2.19391	6.66542	2.7173	1.86871	0.563703	26.3726	2.94938	5.22972	7.29169	4.83144	4.90162	6.0324	3.03424	4.15924	16.3834	37.7042	6.25213	3.74852	4.33468	42.3969	5.42229	6.10303	4.08065	3.29725	2.68118	7.75237	3.80848	1.16194	7.66561	2.56718	2.5765	14.383	6.64361	2.89559	5.2304	1.02322	2.48342	3.88334	1.53942	3.34628	4.75661	4.07253	1.77873	4.31138	2.8546	1.43113	5.47433
TG 18:1_18:1_20:0	0.0325087	0.0660643	0.222222	0.0992194	0.108117	0.173952	0.0731055	1.24899	0.345789	0.116911	0.223356	0.235566	0.500356	0.226917	0.121668	0.115458	1.2195	0.623106	0.140672	0.217572	0.14889	4.51628	0.119563	0.31308	0.0400576	0.0799222	0.0522875	0.131872	0.0637326	0.0978244	0.663514	0.148538	0.331379	0.702874	0.454156	0.447022	0.162144	0.0714549	0.170522	0.121095	0.147387	0.125228	0.460367	0.379379	0.0777975	0.154588	0.222891	0.055104	0.326882
TG 16:1_20:1_20:0_Iso	0.00286322	0.0133364	0.0688464	0.0167722	0.0323028	0.0335142	0.0088797	0.310003	0.049885	0.0131617	0.0520538	0.0131959	0.0936666	0.0615158	0.0268239	0.00858715	0.0347562	0.0265012	0.0301373	0.0592512	0.0417713	0.199035	0.0212139	0.0603973	0.00708133	0.0170133	0.00179021	0.0123175	0.00662413	0.0664164	0.0273478	0.00877553	0.0297711	0.0635613	0.260419	0.160673	0.00782997	0.00315015	0.0742273	0.0484727	0.00867589	0.035595	0.0671433	0.170813	0.0130474	0.0192211	0.112574	0.0178863	0.00731294
TG 18:1_18:1_20:1	0.0354026	0.12657	0.226342	0.217215	0.217807	0.350367	0.00231115	2.18829	0.476576	0.11728	0.196312	0.220216	0.595801	0.52464	0.192006	0.346273	1.88512	0.903486	0.390649	0.17524	0.369996	4.23221	0.108809	0.328524	0.0826285	0.309278	0.110458	0.639913	0.202962	0.395205	0.792755	0.290943	0.607202	1.59684	1.0214	0.75	0.392909	0.0852205	0.104696	0.133365	0.109482	0.172317	2.01202	0.480629	0.0788442	0.256869	0.512273	0.284947	0.174173
TG 18:0_18:1_20:2_Iso	0.0229288	0	0	0.0344726	0.108463	0	0.0138913	0.289873	0.00607455	0.0987731	0.160756	0.0245491	0.147394	0.0437295	0	0.0312709	0.019011	0.0764191	0.0143466	0.0265	0.119625	1.07298	0.0770479	0.0418358	0.013211	0.0431612	2.23e-05	0.0396142	0.00518656	0	0.0517821	0.0128845	0.0088929	0.211415	0	0	0.0876996	0	0.0159238	0.0260204	0.0286786	0.0128748	0	0	0.0196076	0.053693	0.0419449	0.0223015	0
TG 16:0_20:1_20:2_Iso	0.0171793	0.0040947	0	0	0	0.0109537	0	0.00712295	0.169259	0	0.00477982	0	0	0.0307013	0.0243733	0.0131384	0.0130627	0.0564884	0.00392992	0	0	0	0	0	0.00170811	0.0197679	0	0.0352504	0.0099503	0	0.00299116	0.0494834	0	0.153328	0	0	0.00109302	0.000707298	0.00376152	0	0	0	0	0.0581755	0.0737811	0.0201034	0	0	0
TG 18:1_18:1_20:4	0.686205	0.16587	0.5311	0.900464	1.26582	0.6428	0.143948	2.19542	1.47989	0.906639	1.61826	1.29684	2.26783	2.01178	0.64672	0.684918	1.30383	1.90476	0.741998	0.615818	1.62016	3.91978	0.915049	0.319243	1.08755	0.572094	0.680867	1.25179	0.942309	0.649226	1.63368	1.05773	0.827746	1.66962	1.4082	0.432908	0.793172	0.390541	0.596702	0.533853	0.597845	0.951441	0.272511	1.56245	0.743349	0.53882	0.881407	0.549993	0.719314
TG 18:1_18:1_21:0	0.000230286	0.00258493	0.0156831	0.00379747	0.00264467	0.00653201	0.00105827	0.0480025	0.00791532	0.000436485	0.00194277	0.00048411	0.00195695	0.0137079	0.0050005	0.000464563	0.0247259	0.00438036	0.0016572	0.01325	0.00604787	0.0741858	0.000229639	0.00978828	0.00047339	0.000465842	0.000519978	0.00120699	0.000676507	0.0111843	0.00588521	0.00851139	0.00210927	0.00608242	0.00991214	0.0311292	0.00110295	0.00102826	0.00520344	0.00548255	0.00698891	0.00650421	0.00963631	0.0148533	0.00170395	0.00409629	0.0166463	0.00124634	0.00787776
TG 18:1_18:1_21:1	0.243043	0.93707	2.61217	0.460633	1.08274	1.23822	0.366573	7.22205	3.36355	0.178227	1.31951	0.167549	2.86684	2.69639	0.74971	0.295179	2.04572	0.415167	1.0081	1.40029	1.51535	28.9119	0.457703	1.88298	0.22343	0.627712	0.478893	0.494795	0.296789	2.58901	0.527765	0.715397	0.501175	2.1292	9.20387	4.32502	0.44914	0.147593	1.21353	0.718084	0.647559	1.21678	2.73277	2.82832	0.527288	1.87314	2.66811	0.196921	0.269895
TG 18:1_18:1_22:0	0.00104396	0	0	0	0	0.00462265	0.000291935	0	0	0.000859539	0.002467	0.000632467	0.00507027	0	0	0.000580703	0	0.00167914	0.000520833	0.00163077	0.0032802	0	0	0	0	0.00105321	0	0	0	0.00612839	0.00514713	0	0.000277065	0.00446044	0	0	0	0	0	0	0	0	0	0	0	0	0	0	0
TG 18:1_18:2_18:2	0	0.0247055	0	0.119578	0	0	0.0063131	0.285537	0.102715	0.0113889	0	0	0	0.209471	0.0494751	0.0483	0.692676	0.581164	0.00516098	0.261602	0.0708831	0.338963	0	0	0	0.125656	0.13226	0.0758653	0	0	0.0375061	0	0.0310671	0.286938	0	0	0.0676477	0	0	0.148899	0	0	0	0	0.00547698	0	0	0.10041	0.154582
TG 16:0_18:2_20:3_Iso	0	0	0	0	0	0	0	0	0	0	0	0	0	0	0	0	0.253907	0.128947	0	0	0	0	0	0	0	0	0	0	0	0	0	0	0	0	0	0	0	0	0	0	0	0	0	0	0.0853558	0.0218049	0	0.0432771	0
TG 18:1_18:2_20:4	0.510643	0.25179	0.248804	0.916139	0.389018	0.23269	0.11692	0.960979	0.535205	0.57156	0.615209	0.93769	0.278776	0.609154	0.41981	0.412299	1.2104	1.00602	0.711411	1.12543	0.718467	2.70869	0.534996	0.695476	0.63895	0.585624	0.386879	0.915841	0.593147	0.382258	0.500631	0.637826	0.350595	1.42582	1.1631	0.452243	0.324417	0.274806	0.216914	0.588896	0.139882	0.463224	1.26391	0.300037	0.0416373	2.17091	0.827424	0.0543748	0.096287
TG 16:0_18:1_22:5_Iso	0.362638	0.134347	0.0489102	0.153713	1.23062	0.171088	0.0172242	1.30567	0.685136	0.322347	1.1478	0.532217	0.453567	0.471848	0.222274	0.209931	0.249475	0.536923	1.34489	0.457702	1.38522	0.806393	0.101564	0.50029	0.241893	0.959755	0.547693	0.849002	0.113569	0.0874062	0.0949014	0.245069	0.15176	2.11901	1.12435	0.510247	1.07708	0.061529	0.0855746	0.153511	0.116677	0.107141	0.869444	0.21067	0.39001	0.802559	0.152638	0.0307474	0.0356134
TG 16:0_18:3_22:4_Iso	0.151259	0.115567	0.0858586	0.171287	0.306498	0.0344187	0	0.802106	0.479521	0.20633	1.01782	0.367768	0.498043	0.219214	0.126999	0.367425	1.13599	0.0830991	0.959706	0.204118	0.93455	2.37274	0.153613	0.770664	0.275952	0.690398	0.335416	1.4096	0.166656	0.0782136	0.220589	0.0788331	0.0521508	1.50185	0.472629	0.232792	0.605839	0.0597577	0.079995	0.232008	0.338601	0.0882523	0.344835	0.341626	0.402035	0.211369	0.181322	0.0063245	0
TG 18:1_18:2_22:0	0.00835169	0.00320256	0.0116959	0.0155063	0.00620238	0.0039192	0.00238414	0.255187	0.0069029	0.0042977	0.0311459	0.00338877	0	0.0479212	0.00427195	0.00917511	0.106835	0.196496	0.0128078	0.0248692	0.00676541	0.0639324	0.00768896	0.0227668	0.00732047	0.00812185	0.00115138	0.0149069	0.00635165	0.0260457	0.0666408	0.0150857	0.0220401	0.0558569	0.0484343	0.00348028	0.001252	0.00130167	0.00307191	0.0308937	0.015114	0.0101127	0.0112942	0.0201758	0.00475889	0.0122889	0.0414747	0.010037	0.044056
TG 16:0_20:2_22:1_Iso	0.00407606	0.00199016	0.00850611	0	0.00365216	0	0.00188542	0	0	0.00144376	0.00366967	0.00450535	0.0152108	0.0124618	0.00983541	0.00182921	0.0047819	0.00976456	0.000378788	0.00265	0	0.0367913	0.00139367	0	0.00408482	0.00247099	0.00172336	0.00664363	0.0025369	0.0121802	0.00887637	0.00190773	0.000286003	0.00304121	0	0.0154679	0.000288159	0.00108769	0.0023823	0	0	0.00320756	0	0	0.0044181	0	0.0164582	0.00420307	0
TG 18:1_18:2_24:0	0.000706209	0	0	0.000379747	0.00613941	0	0	0	0	0.000329042	0.00382386	0	0	0	0	0.000355681	0.0143457	0.00795766	0	0	0	0	0.000760185	0.00210267	0	0	0.00012628	0.000588023	0.00182281	0.00130228	0.00240847	0	0.0017607	0.0152567	0	0.00483372	0	0	0.00482728	0	0.000206569	0	0	0	0.000876318	0	0	0.00237334	0
TG 18:1_20:4_20:4	0.0919377	0	0	0.0649789	0	0.0524068	0.0397762	0.462992	0.0665439	0.14306	0.199303	0.300367	0	0.143537	0.0281485	0	0.139258	0	0.0460938	0	0	0.628468	0	0	0.12519	0.020254	0.121705	0.656626	0	0	0.066194	0.0811223	0.100566	0	0.469025	0.172274	0.0545614	0.034717	0.0485863	0.138065	0	0.0896334	0	0	0	0.105873	0.0586852	0	0
TG 18:2_20:3_20:4_Iso	0	0	0	0.0308861	0.100309	0	0	0	0	0	0.245313	0	0.196051	0	0.112329	0	0	0	0.0499053	0	0	0	0	0	0.0200483	0	0	0.0441533	0	0	0	0	0.0223529	0.107203	0	0.0228152	0	0.0218668	0	0.0525629	0	0	0.19055	0.0199282	0	0	0	0.0105806	0
TG 18:2_18:1_22:6_Iso	0	0.0578291	0.0886497	0.10597	0	0.0741634	0.0129546	0	0.416843	0.268458	0.40721	0.0986101	0.00284647	0.595219	0.137464	0.072871	1.53965	0.403961	0.741477	0.398926	0.357029	0.472859	0.137546	0.31482	0.252634	0.534746	0.156253	0.744963	0.0824305	0.12433	0.639623	0	0.186769	0.406153	0.347826	0.139018	0.159332	0.0919071	0	0	0.00654135	0.482915	0.451456	0.103849	0.0292714	0.795374	0.193266	0	0.149291
TG 18:2_18:2_22:5_Iso	0.0475386	0	0	0.0841139	0.0261319	0.0388906	0	0	0.111919	0.0271292	0	0.186062	0	0	0.0274862	0.159701	0	0	0.120549	0.0399538	0	0.58263	0.0305658	0	0.0272565	0.0122334	0.0271503	0.223356	0.0334589	0	0.109857	0.056498	0.0176339	0	0	0	0	0.0266633	0.0263306	0.12649	0	0.119481	0.143716	0	0	0.240106	0.0720399	0	0
TG 18:2_18:2_18:2	0	0	0.0143541	0	0	0	0	0	0	0	0	0	0	0	0	0	0.0513179	0	0	0	0	0	0	0.0148637	0	0	0	0	0	0	0	0	0	0	0	0	0	0.00261522	0	0	0	0	0	0	0	0	0	0	0
TG 18:2_18:2_18:3	0.1284	0.169118	0.753854	0.470295	0.264058	0.212391	0.0335847	6.8436	0.363277	0.484599	0.452263	0.467994	0.0801459	2.30962	0.363248	0.276691	1.16818	1.35172	0.535843	0.350411	0.318487	2.231	0.345259	0.844403	0.279198	0.848824	0.160562	0.619704	0.332043	0.164241	1.02177	0.334468	0.151117	2.0261	0.159721	0.630897	0.139201	0.120401	0.127578	0.409233	0.232872	0.562035	0.177495	0.776829	0.31119	0.673431	0.20916	0.400392	0.561134
TG 16:1_18:2_20:4_Iso	0.216776	0.0941782	0.232988	0.195127	0.204616	0.203296	0.0462961	1.22205	0.297101	0.110417	0.0934069	0.250121	0.408824	0.248329	0.185449	0.164869	0.506881	0.281237	0.187808	0.231909	0.418277	0.829916	0.145425	0.166111	0.113701	0.373423	0.16643	0.522536	0.0923526	0.0460395	0.148101	0.112908	0.0741999	0.770693	0.21604	0.184068	0.114031	0.0387349	0.0984891	0.233182	0.0234456	0.109191	0.437675	0.334819	0.0127553	0.480338	0.721621	0.0285199	0.027587
TG 16:0_16:1_22:6_Iso	0.00479762	0.0146174	0.106326	0	0	0.0186916	0.00565625	0	0	0.00791716	0.0390403	0.0570391	0	0.0140478	0.00526542	0	0	0	0	0.0117551	0	0	0	0	0	0.0784032	0.00176793	0.0651571	0.0164241	0	0	0.0357185	0	0.186173	0.0986709	0	0.0721589	0.0166839	0	0	0	0	0	0.151751	0	0	0.0277438	0	0
TG 18:2_18:2_20:5	0.0738987	0	0	0.0356962	0	0	0.0406033	0	0.0508053	0.077983	0.137196	0.141907	0	0.0648012	0.0235123	0.0296304	0.0384885	0.0986859	0.0675189	0	0.126749	0.279252	0.0577741	0.168068	0.0159391	0.0559415	0	1.17261	0.108063	0	0.141381	0.0787744	0.0285288	0.287698	0.411579	0	4.97e-05	0.00832709	0.0327252	0	0	0.026195	0.147239	0.0706771	0	0.297139	0.143986	0	0
TG 18:2_18:3_20:4_Iso	0.196173	0	0	0.0519831	0.0718469	0	0.0153509	0	0.124436	0.0398141	0	0.0471071	0	0.162569	0.0848097	0.0551233	0	0.0624932	0.0680161	0.123327	0.145764	0.157419	0.0659461	0.0544519	0.0360118	0.0715573	0.0241641	0.130056	0	0.100276	0.0361464	0.0478986	0.0198593	0.138527	0	0.126063	0.0268087	0.0159409	0.0221303	0	0.0410039	0.0472669	0.0809243	0	0.058555	0.169965	0.0376187	0	0
TG 16:1_18:2_22:6_Iso	0.0388185	0.033421	0	0	0	0	0	0.16135	0	0.0208975	0	0	0	0	0	0.0185172	0	0	0.0661222	0	0.0289068	0	0.027818	0	0.0130402	0.100136	0	0.104173	0	0	0	0	0	0.0781591	0.0232034	0	0	0	0	0	0	0	0	0	0.0515567	0	0	0	0
TG 18:0_18:1_18:7	0	0	0	0	0	0	0	0	0	0	0	0	0	0	0.00973607	0	0	0	0	0	0	0	0	0	0.00391401	0	0	0	0	0	0	0.010742	0	0	0	0	0	0	0	0	0	0	0	0	0	0	0	0	0
TG 18:2_18:3_18:3	0.0350341	0.0417934	0.245215	0.0689451	0.0899503	0.0339664	0.00846612	0.969031	0.0566958	0.0845639	0.156316	0.0569767	0.174791	0.916846	0.0400371	0.00471821	0.126779	0.0685162	0.193253	0.0953999	0.0201937	0.351025	0.0840876	0.274072	0.0631756	0.175784	0.0461072	0.166586	0	0.0707063	0.312946	0.0497476	0.0125126	0.552334	0.0732147	0.250967	0.0246028	0.0242859	0.0162999	0.0609172	0.0212766	0.137524	0.118226	0.0803317	0.0199606	0.0866524	0.101477	0.0310391	0.0200957
TG 16:1_18:1_20:6_Iso	0.0339825	0	0	0	0.0310119	0.0442167	0	0	0	0.0116911	0.0128593	0.0276333	0	0	0	0.0413025	0	0.0150757	0.0165246	0	0.0235252	0	0	0	0.00467534	0.00577239	0	0.089039	0.00060134	0	0.0175779	0	0.00602394	0.0625982	0	0	0	0.00343545	0.0400602	0.0100949	0.0155271	0	0	0	0.0419294	0.0468238	0	0	0
TG 18:1_18:2_18:5_Iso	0	0	0	0	0	0	0	0	0	0	0	0.000242055	0	0.079642	0	0	0	0	0	0	0	0	0	0	4.88e-05	0.000324064	0	0.0142673	0	0	0	0	0	0	0	0	0	0	0	0	0.0208979	0	0	0	0.000279935	0	0	0.000159107	0
TG 14:0_18:2_22:6_Iso	0.0232281	0	0	0	0	0	0	0	0	0	0	0	0	0	0.00314601	0	0	0	0	0	0.0108657	0	0	0	0	0	0.0134229	0.0161139	0	0	0	0	0.00567537	0	0	0	0	0	0	0	0	0	0	0	0	0	0	0	0
TG 18:2_18:3_20:5	0	0	0	0	0.00969712	0	0	0	0	0	0	0	0	0	0	0	0	0	0	0	0	0	0	0.00224768	0	0	0	0	0	0	0	0	0	0	0	0	0	0	0	0	0	0	0	0	0	0	0	0	0
TG 18:3_18:3_20:4_Iso	0	0	0	0	0	0	0	0	0	0	0	0	0	0	0	0	0	0	0	0	0	0	0	0	0	0	0	0	0	0	0	0	0	0	0	0	0	0	0	0	0	0	0	0	0	0	0	0	0
TG 18:2_20:4_20:5	0.016903	0	0	0.00987342	0	0	0	0	0	0.020085	0.019181	0	0	0	0	0	0.0616982	0.0173754	0.012429	0.0559897	0	0	0.00743556	0.0710557	0.00796467	0.0515261	0	0.0776809	0	0.0121802	0.0249005	0	0	0	0	0	0.0186111	0	0	0.00787573	0	0.0154141	0.0266294	0.0608986	0.00957864	0	0	0	0
TG 16:1_20:4_22:6_Iso	0.0145694	0	0	0	0	0	0	0.553112	0.0936954	0.0499473	0.113883	0	0	0.0642347	0.063152	0.0830043	0.0429205	0.0709984	0.0831676	0	0	0.0705669	0.00523419	0	0.0345819	0.0247909	0	0.181802	0	0	0.117626	0.0251233	0	0.0845456	0	0	0.0216119	0.00792292	0	0.0405535	0	0.06228	0.0583359	0	0.0212264	0.00825561	0.068184	0	0
TG 18:2_20:4_22:6	0	0	0	0	0	0	0	0	0	0	0	0	0	0	0.000629202	0	0	0	0	0	0	0	0	0	0	0	0	0	0	0	0	0	0	0	0	0.00908739	0	0	0	0	0	0	0	0	0.00788686	0	0	0	0
TG 18:2_20:5_20:5	0	0	0.00318979	0	0	0	0	0	0	0	0	0	0	0	0	0	0	0	0	0	0	0	0	0	0	0	0	0	0	0	0	0	0	0	0	0	0	0	0	0	0	0	0	0	0	0	0	0	0
TG 8:0_12:0_16:0	0.00623306	0.0163102	0.0614035	0.0100633	0.0252188	0.0258768	0.0037465	0.13162	0.042798	0.00549971	0.0153879	0.0109706	0.118751	0.0930101	0.0183793	0.00740397	0.0438535	0.0114072	0.0129025	0.0343141	0.0353134	0.263571	0.00418102	0.0176189	0.00418243	0.0157779	0.00880992	0.00675711	0.009706	0.0210663	0.00370982	0.0105952	0.00618481	0.0357342	0.110385	0.0935808	0.0106917	0.00252606	0.0334148	0.0135323	0.0210012	0.023433	0.0508756	0.0659735	0.00726613	0.0318881	0.0308474	0.00178995	0.00915604
TG 10:0_10:0_16:0_Iso	0.0110384	0.0221892	0.0416002	0.0116245	0.027895	0.0222088	0.0051332	0.104057	0.0415094	0.00582875	0.0172074	0.0428125	0.218644	0.079642	0.0126171	0.0103365	0.0599487	0.0128308	0.0137311	0.0226948	0.0926144	0.405911	0.00538465	0.0304524	0.00348454	0.0136107	0.0139577	0.00661268	0.0221932	0.0332465	0.00695348	0.0139411	0.00493355	0.0881444	0.115792	0.0444702	0.0192371	0.00189009	0.0225691	0.0156644	0.0180059	0.0158596	0.0759507	0.0397326	0.00952995	0.0261533	0.0390294	0.00279763	0.00978031
TG 10:0_12:0_14:0_Iso	0.0119134	0.0231042	0.076555	0.0149367	0.0518859	0.0296453	0.00903783	0.199752	0.0767602	0.0111001	0.0431417	0.0439916	0.297011	0.137986	0.0235123	0.00998084	0.0870072	0.0123928	0.0186553	0.0259564	0.0826201	0.512666	0.0077048	0.0247245	0.00613455	0.0220971	0.015993	0.00743797	0.0304522	0.0559216	0.0124697	0.0260331	0.0102514	0.100664	0.119171	0.117363	0.0292332	0.00569999	0.0385556	0.0252807	0.0341527	0.0189335	0.0632059	0.0915955	0.0133638	0.0606882	0.0460829	0.00266504	0.0158744
TG 8:0_16:0_18:1	0.0343279	0	0.0175439	0	0.0203703	0	0	0.128213	0	0	0	0.0804013	0.376001	0.187946	0.0029142	0.0033463	0.0796594	0.0666362	0	0	0.0640152	0.179735	0.020723	0.0353103	0.00253776	0.0234136	0	0	0.011651	0.0388387	0.0138875	0.0154966	0	0.267424	0	0.0657386	0.0553563	0.00479655	0	0.063702	0.0300213	0.00922172	0	0	0.0482705	0.0426015	0	0.00713329	0
TG 10:0_16:0_16:1_Iso	0.079794	0.0952762	0	0	0.01697	0.0836599	0.0455297	0.1821	0.1341	0.0378936	0.0667941	0.343796	0.690624	0.130169	0	0.0806887	0.0342897	0.0914948	0.0553267	0	0.383835	0.699035	0.035024	0.0802639	0.00933115	0.0613493	0.0153691	0.0203229	0.181285	0	0.0101	0.0716718	0.0256777	0.315424	0.118045	0	0.277775	0	0	0.0375076	0.175377	0	0.0911823	0	0.035357	0.0642803	0.0458008	0.029342	0
TG 12:0_14:1_16:0_Iso	0.0639887	0.0922567	0.0520999	0.0670464	0.161073	0.0605467	0.011203	0.285228	0.0468477	0.0997468	0.214167	0.284907	0.674346	1.89147	0.0527205	0.0842818	0	0.0266472	0.065483	0.0784807	1.27902	0.27503	0.370163	0	0.0398721	0.148664	0.61278	0.084273	1.58101	0.0782902	0.0325337	0.108153	0.0523475	0.578134	0.373057	0.273782	0.249814	0.0041368	0.0546674	0.11992	0.131481	0.0445048	0.112942	0.0699344	0.0634843	0.111419	0.117747	0.00983811	0.0233063
TG 8:0_16:0_18:2	0.0159127	0.0116665	0	0	0.000472262	0.0098985	0.00518185	0	0.0104004	0.00946836	0.00604416	0.030944	0.221046	0.0880254	0.00533166	0.00987195	0.0621647	0.0407921	0.0119792	0.00652307	0.0467941	0.0536791	0.00536089	0.0155162	0.00313804	0.015231	0.00497694	0.000691185	0.0183127	0	0.000815772	0.0039622	0.00282428	0.111764	0	0	0.0382158	0.000814284	0	0.0170133	0.0317428	0	0	0	0.0129135	0.0298084	0	0.0124766	0.0108505
TG 10:0_14:0_18:2_Iso	0.00925748	0.0158756	0	0	0.00878408	0.00115566	0	0	0	0.0117985	0.00185025	0.0453346	0.190713	0.0193724	0	0.0105398	0.00676464	0.0143092	0	0	0.0522782	0	0.00418102	0	0.00177155	0.014117	0.00583119	0.00175375	0.0262241	0	0.0039429	0.0131193	0.000858009	0.10629	0.0495607	0	0.0563301	0.00114713	0	0.0143591	0.0128073	0	0.00911823	0	0.00970035	0.0218679	0	0.0119861	0.0136746
TG 8:0_16:1_18:2	0.00143545	0.000960769	0	0	0.00220389	0.00241182	0	0.00619387	0	0.000564073	0.00154188	0.00324041	0.0137876	0.00498471	0	0.00133562	0.00373221	0.00554846	0	0	0.00738045	0.0277443	0	0	0.000244016	0.00135702	0.000363985	0.000257905	0.000366441	0	0	0.00132073	0	0.0182472	0	0.00154679	0.00178857	0	0	0	0.00199683	0	0	0	0.00157007	0.00170154	0	0	0
CE 14:0	0.620827	0.237927	0.594498	0.610612	1.17949	0.509647	0.489928	2.80799	1.44409	0.309824	0.984705	0.448755	1.05889	0.155319	0.472299	0.253746	1.03487	0.706023	0.746946	0.312971	0.945313	9.24186	0.411458	0.994707	0.0990215	0.0350191	0.178226	0.315861	0.0919298	0.364103	0.578615	0.328745	0.566625	0.921841	1.71841	0.601701	0.219468	0.146042	0.536769	0.81677	0.523446	0.318083	1.90353	0.416883	0.406709	0.8652	0.788207	0.359555	0.255775
CE 14:1	0.0698533	0.0192382	0.00637959	0.0206329	0.0925949	0.0396443	0.040798	0.0433571	0.0766682	0.0202596	0.0798384	0.0263684	0.0796122	0.0470148	0.0203331	0.0243024	0.0286914	0.015021	0.0360795	0.0529999	0.00194762	0.510856	0.0296393	0.114559	0.0291306	0.0619164	0.0130069	0.0203435	0.0169503	0.0114907	0.043197	0.0338695	0.0777123	0.0903239	0.0743411	0.0208817	0.0392095	0.00539686	0.0366121	0.0154034	0.0354266	0.0131421	0.221739	0.0382473	0.0295392	0.053819	0.0533246	0.043529	0.0276168
CE 16:0	5.03887	2.96168	3.77499	3.60926	18.0451	2.42649	3.39168	19.6398	12.842	3.01352	10.1637	4.21444	10.1246	7.07545	4.32881	4.75581	5.547	5.92075	7.7532	5.2879	6.91056	168.808	3.59261	10.9592	2.94046	6.2438	3.93196	3.79392	2.37636	14.5481	7.05569	5.92049	7.05832	10.0325	18.7574	7.57019	5.02002	4.06846	6.89957	5.90606	3.30111	3.22996	25.6629	6.17911	4.42176	3.56737	8.04919	3.15386	8.57371
CE 16:1	0.494991	0.708247	0.085194	1.16749	1.51543	0.149482	2.21115	8.26386	10.1966	1.44404	0.840385	0.113251	0.975805	3.18885	1.5125	0.396693	1.12631	2.32924	1.85926	0.699259	3.24504	48.88	0.238199	4.52023	0.986804	0.248152	1.2639	1.01992	0	2.26337	2.49207	0.280113	0.396391	5.02509	1.75467	3.16879	0.286241	0.853126	1.93129	2.20111	0.603388	0.995991	8.66864	0.21364	0.161498	2.22832	0.159315	0.892099	2.90749
CE 17:0	0.140413	0.0924854	0.134769	0.121835	0.50425	0.0800422	0.0872643	0.592753	0.466544	0.0665807	0.270908	0.12013	0.234745	0.160983	0.124284	0.0905316	0.329718	0.171144	0.204072	0.16661	0.143816	5.16586	0.105167	0.257976	0.0807594	0.144998	0.0830257	0.115356	0.0563944	0.470277	0.147286	0.105218	0.147336	0.325105	0.520838	0.45727	0.118562	0.0604056	0.123817	0.183143	0.0851408	0.0710563	1.31437	0.225399	0.123804	0.0845097	0.281012	0.101895	0.0772318
CE 18:0	0	0	0.00119617	0.00149789	0	0	0.00569274	0	0	6.72e-06	0	0.000257672	0.0104074	0.019599	0.00221876	4.36e-05	0.000349895	0.00211717	0.00594223	0.000543589	0.000205013	0.00301568	0.00940729	0.0642401	0.000141529	8.1e-05	0	0	0	0.000536234	0.000543848	0.000352195	0.000366441	0	0	0.0295824	0	0	0	0.000348099	0.00781519	0	0	0.000247555	0.000121711	0	0	0.108285	0.24103
CE 20:0	0.00303977	0.00434633	0.0337586	0.00164557	0.016844	0.00758718	0.00299234	0	0.0069029	0.000214885	0.00992969	0.00188959	0.00249066	0	0.00211942	0.00103075	0.00851411	0.00158788	0	0.0112115	0.00158885	0.0482509	0.0028111	0.0135586	0.000380664	0.00010127	0.00193135	0.00206324	0.00196375	0.0104949	0.00275808	0.00278821	0.000634569	0.0186527	0.045731	0	0.00162959	0.000748903	0.00608112	0	0.00158369	0	0.0224847	0	0.000742436	0.00775145	0	0.00202861	5.95e-05
CE 20:3	1.07847	0.474139	1.25797	0.664262	3.04634	0.4693	0.762498	1.73583	2.99245	0.678754	1.40138	1.76702	2.20406	0.940523	2.41421	1.67134	0.378353	1.17826	0.662831	0.389821	1.58921	21.9849	1.33443	1.15654	0.198429	0.635327	1.40639	1.36699	0.898947	1.9319	2.39159	2.07229	1.81661	3.07066	4.13967	0.828113	0.99841	0.914215	0.768604	0.988208	0.991255	0.840513	8.64947	1.52606	1.31425	0.439249	2.82441	0.489373	0.138827
CE 20:4	5.78147	3.9747	3.18328	4.76496	11.5139	3.66124	2.38448	14.7814	12.7765	4.63937	9.87354	6.24716	9.66136	8.28096	5.46935	6.15495	10.9808	8.0532	10.9948	6.47911	8.94137	108.256	4.79901	11.1764	4.1919	7.10319	5.9611	7.48045	4.67201	6.04658	7.96267	7.41424	6.83333	12.4682	17.2127	7.28113	6.45928	4.3198	5.55953	5.97189	4.45025	5.3592	19.6836	5.22899	4.7362	5.82373	7.0015	1.94861	5.04801
CE 20:5	2.06057	0.706691	0.666002	0.774831	3.05891	0.517486	0.981584	4.29885	4.05513	1.18779	4.63208	1.65656	4.15718	3.74941	0.897076	1.18607	5.48869	1.604	2.37301	1.99939	2.56865	18.8625	0.831999	4.99007	0.654928	2.57266	0.830546	1.72639	0.544466	1.05362	3.67979	1.11455	2.15577	2.04496	5.5927	2.2645	1.67915	0.642226	1.22406	2.44487	1.26313	1.72901	3.21697	1.646	2.79862	3.22725	2.08436	0.601305	0.81465
CE 22:6	1.23164	0	0.665869	0.373565	2.60135	0.454577	1.13025	4.35893	4.05127	1.02425	3.9489	1.63872	2.73795	2.09346	0.79286	1.56198	3.88302	0.455649	2.55488	0.807162	1.27877	5.46622	0.421261	3.92742	0.181713	1.72902	0.814895	0.684386	0.10841	0.724299	1.02677	0.950458	0.821087	2.28197	2.50056	0.673241	0.544699	0.552138	1.01467	2.12723	0.752255	0.973048	6.08921	1.23332	1.81754	1.25737	1.27866	0.27678	1.96807
DG 14:0_16:0	0	0	0	0	0	0	0.0625836	0.876742	0	0.0687497	0.00373134	0	0.21135	0.262717	0.0107295	0	0.245043	0	0.0528172	0	0.224079	0.772618	0.00750683	0	0	0	0	0.0155981	0.00797715	0.0664164	0.0225503	0.0243895	0	0	0	0.0320959	0	0	0	0.00278479	0.0145975	0.0437475	0	0	0.0280543	0.121376	0	0.0413943	0
DG 16:1_18:2	0	0	0.162015	0	0	0.0521556	0	0.561164	0.13364	0.00570788	0.030745	0.00847974	0	0.443979	0	0	0	0.021482	0.104096	0	0.0292655	0	0	0.0712007	0.0383056	0.020254	0	0	0.00173825	0	0	0	0.042096	0.0948857	0	0	0.00781009	0.00121251	0	0	0.0328445	0	0	0.42889	0	0	0.356249	0	0
DG 17:0_18:1	0	0	0.0139553	0	0	0	0.00389247	0.0198204	0.021537	0.000161164	0	0	0.0122754	0.0257166	0	0	0	0	0	0	0	0	0	0	0.000741807	0.00198489	0	0	0.00172885	0	0	0.00613407	0	0.021035	0	0	0	0.000410114	0	0	0.00364938	0	0.00797845	0	0	0	0.0193736	0	0
DG 18:0_16:0	0.0452972	0.128995	0.660952	0.104895	0.13047	0.249774	0.0802214	1.50139	0.492315	0.0359395	0.151813	0.0524869	0.62053	0.719837	0.1625	0.038174	0.570212	0.104891	0.12268	0.357138	0.300446	3.06273	0.0415726	0.436195	0.0206779	0.0995483	0.0403875	0.0557796	0.0437851	0.335453	0.113431	0.171255	0.0634301	0.304628	1.14282	0.832173	0.0488081	0.0297957	0.291769	0.206248	0.184569	0.210852	0.475495	0.60713	0.063533	0.351273	0.555347	0.0465255	0.101162
DG 18:0_18:0	0.0480606	0.236944	1.04957	0.151709	0.198602	0.355793	0.171694	2.33292	0.631937	0.0475567	0.241828	0.0867104	0.669009	1.1816	0.208133	0.0599794	0.783998	0.16607	0.168395	0.598831	0.365589	4.48492	0.0660728	0.616227	0.0400966	0.154518	0.0637271	0.0752566	0.0886976	0.482534	0.15218	0.269429	0.071322	0.488266	1.55981	1.42073	0.070102	0.0583075	0.474328	0.365329	0.254217	0.366686	0.719511	0.867187	0.0849176	0.43906	0.733753	0.0898821	0.205565
DG 18:0_18:1	0.0106929	0.0541691	0.159888	0.0409283	0.0600403	0.0805949	0.030264	0.731186	0.0984814	0.0133699	0.0438818	0.0286406	0.44823	0.489407	0.0328509	0.0228289	0.356426	0.0812922	0.0592093	0.139634	0.176977	0.536188	0.00686542	0.168503	0.00735463	0.0395358	0.0124721	0.0313612	0.0100349	0.0674123	0.0288239	0.0961787	0.0517576	0.188454	0.283848	0.178268	0.0284085	0.00440427	0.0857626	0.103255	0.0660676	0.0218737	0.170552	0.14123	0.023977	0.10915	0.264084	0.022023	0.0245251
DG 18:1_18:1	0.0545393	0.35919	1.11722	0.322553	0.253385	0.449754	0.110923	3.68814	1.29738	0.111008	0.310164	0.155313	1.02331	1.48646	0.400007	0.139942	2.60089	0.456342	0.312997	1.05592	0.663472	4.40953	0.0349368	1.10912	0.0575145	0.309805	0.0804481	0.152968	0.0994466	0.3186	0.314771	0.36957	0.129702	1.12307	1.63348	0.992459	0.130029	0.0413204	0.523478	0.36559	0.415617	0.32628	0.77795	1.58138	0.106059	0.644631	1.09724	0.0946023	0.260442
DG 18:1_18:2	0.00926516	0.171383	0.65218	0.185443	0.185347	0.065722	0.0421846	1.4026	0.405706	0.0750015	0.292463	0.0616304	0.391478	0.915487	0.241547	0.0308426	1.62981	0.208961	0.167614	0.65353	0.238686	4.26719	0.0380409	0.328016	0.0641419	0.154335	0.124758	0.0828906	0.0243637	0.160487	0.216218	0.0975875	0.0372608	0.457144	0.874521	0.281323	0.0616163	0.0182233	0.417529	0.153555	0.106727	0.131064	0.173764	0.553658	0.0815462	0.129317	0.362833	0.0144787	0.0585035
DG 18:2_18:2	0.0112072	0.0807046	0	0	0.00991751	0.00939604	0.00912298	0.395478	0.153705	0.0255511	0.139941	0.0111189	0.0673368	0.318341	0.055436	0.0140966	0.42279	0.0464866	0.0217093	0.0184141	0.0522269	0.902895	0.0119017	0.12529	0.00171787	0.0687623	0.0088322	0.0338268	0.02162	0.0117205	0.0650092	0.0141759	0.0030209	0.16529	0.314485	0.116783	0.010483	0.00500458	0.0821265	0	0.0115679	0.0547512	0.0625842	0.0762471	0.0162484	0	0.080316	0	0.0297571
[truncated: 43 more columns]
