# Supplementary material for: prm-PASEF-Based Quantification and Isomeric Model for Extended Coverage of Human Plasma Lipidome in Parkinson’s Disease
Source: Anal Chem. 2025 Oct 27;97(44):24295–305. doi: 10.1021/acs.analchem.5c02340 (PMC12613151; doi:10.1021/acs.analchem.5c02340)
Supplement: Supplementary file 12 [file ac5c02340_si_012.xlsx]

## Sheet: MS2-based
Orig	logFC	AveExpr	t	P,Value	adj,P,Val	B	match2Inputated	R2_age	pval_age	R2_sex	pval_sex			match2orig	Imputed	logFC	AveExpr	t	P,Value	adj,P,Val	B			match2orig	Orig_Accounting4AgeAndSex	logFC	AveExpr	t	P,Value	adj,P,Val	B	Oposit
TG 16:0_18:1_22:5_Iso	-308.825	176.191	-6.3377	8.97199e-09	3.63366e-06	9.83947	1	0.0277298	0.112629	0.0166464	0.221913			1	TG 16:0_18:1_22:5_Iso	-308.8	176.204	-6.33718	8.99313e-09	3.64222e-06	9.83722
TG 16:1_18:2_20:4_Iso	-141.868	113.364	-5.24026	1.04286e-06	0.000161489	5.28442	2	0.0193571	0.185941	0.0184312	0.186959			2	TG 16:1_18:2_20:4_Iso	-141.845	113.376	-5.23954	1.04602e-06	0.000162656	5.28156			2	TG 16:1_18:2_20:4_Iso	197.376	113.364	3.20858	0.00185941	0.00764422	-1.71431	99
LPC 16:0 SN1	220.839	279.478	5.14911	1.52041e-06	0.000161489	4.92496	3	0.0409932	0.0529233	0.00957087	0.379725			3	LPC 16:0 SN1	220.837	279.479	5.14905	1.52078e-06	0.000162656	4.92475			3	LPC 16:0 SN1	319.462	279.478	3.18449	0.00200369	0.00807428	-1.78247	101
TG 18:1_18:2_20:4	-304.342	322.359	-5.11771	1.72995e-06	0.000161489	4.80193	4	0.00468049	0.516989	0.0103862	0.289016			4	TG 18:1_18:2_20:4	-304.34	322.36	-5.11766	1.73033e-06	0.000162656	4.80174			4	TG 18:1_18:2_20:4	423.601	322.359	3.07737	0.00278118	0.0103848	-2.08071	109
LPC 18:1 SN2	3.66996	4.72664	5.0831	1.99369e-06	0.000161489	4.66677	5	0.00112517	0.750918	0.00884524	0.32917			5	LPC 18:1 SN2	3.66774	4.72773	5.08135	2.0081e-06	0.000162656	4.65994			5	LPC 18:1 SN2	4.19994	4.72664	2.53877	0.0128757	0.0388178	-3.45209	135
TG 14:0_16:1_18:1	-1647.01	1538.22	-4.79989	6.25124e-06	0.000421959	3.58012	6	0.00178738	0.689049	0.000355242	0.849819			6	TG 14:0_16:1_18:1	-1647.01	1538.22	-4.79986	6.25193e-06	0.000422005	3.58005
TG 14:0_16:0_18:2_Iso	-871.177	740.434	-4.72397	8.4431e-06	0.000428925	3.29495	7	0.0141136	0.259355	0.0346606	0.040267			7	TG 14:0_16:0_18:2_Iso	-871.173	740.437	-4.72392	8.44462e-06	0.000429083	3.29481
LPC 18:0 SN1	92.5582	126.194	4.72308	8.47259e-06	0.000428925	3.29164	8	0.0219199	0.159001	0.0453616	0.018256			8	LPC 18:0 SN1	92.556	126.195	4.72299	8.47572e-06	0.000429083	3.29132			8	LPC 18:0 SN1	123.67	126.194	2.68995	0.00854433	0.0275995	-3.08944	126
TG 16:0_18:3_22:4_Iso	-240.327	171.008	-4.64458	1.15294e-05	0.000512137	2.99967	9	0.0380395	0.0624499	0.033432	0.0458305			9	TG 16:0_18:3_22:4_Iso	-240.304	171.022	-4.64419	1.15473e-05	0.000512471	2.99822
LPC 18:1 SN1	40.6924	59.5994	4.6209	1.26454e-05	0.000512137	2.91217	10	0.014873	0.246829	0.0086413	0.337187			10	LPC 18:1 SN1	40.6902	59.6005	4.62074	1.26536e-05	0.000512471	2.91158			10	LPC 18:1 SN1	53.0508	59.5994	2.60621	0.0107445	0.0336384	-3.29252	130
TG 14:0_18:2_18:2	-800.06	792.295	-4.54772	1.67967e-05	0.000618234	2.64348	11	0.00357563	0.571249	0.0220503	0.0921054			11	TG 14:0_18:2_18:2	-800.06	792.295	-4.54769	1.67984e-05	0.000618486	2.64342			11	TG 14:0_18:2_18:2	1032.95	792.295	2.53899	0.0128683	0.0388178	-3.45158	134
LPC 15:0 SN1	0.651449	0.979836	4.52524	1.8318e-05	0.000618234	2.56148	12	0.00152705	0.711505	0.00666084	0.353182			12	LPC 15:0 SN1	0.649226	0.980923	4.51678	1.89242e-05	0.000638691	2.53073			12	LPC 15:0 SN1	1.17937	0.979836	3.5074	0.000713816	0.0033014	-0.835671	88
LPC 17:0 SN1	3.66923	4.41886	4.35087	3.55965e-05	0.00110897	1.93416	13	0.0192223	0.187495	0.049177	0.0145345			13	LPC 17:0 SN1	3.66701	4.41994	4.34896	3.58528e-05	0.00111695	1.92742
LPC 18:2 SN1	43.5689	72.2724	4.28111	4.62398e-05	0.00133765	1.68766	14	0.0118758	0.301111	0.0014438	0.693334			14	LPC 18:2 SN1	43.5667	72.2735	4.28097	4.62645e-05	0.00133836	1.68719			14	LPC 18:2 SN1	75.8697	72.2724	3.24542	0.00165732	0.00695392	-1.60924	97
TG 16:0_18:2_18:2	-1511.85	1820.86	-4.23602	5.46883e-05	0.00140207	1.5297	15	0.0793836	0.00651111	0.0245449	0.0955728			15	TG 16:0_18:2_18:2	-1511.85	1820.86	-4.236	5.46932e-05	0.00141426	1.52965			15	TG 16:0_18:2_18:2	2438.21	1820.86	2.94041	0.00418362	0.015203	-2.45003	112
CE 18:0	62.3685	34.8433	4.23259	5.53903e-05	0.00140207	1.5177	16	0.107457	0.0014235	0.00145834	0.721491			16	CE 18:0	62.3328	34.8629	4.23025	5.58719e-05	0.00141426	1.50959
TG 18:1_18:1_20:4	-372.534	551.912	-4.15502	7.37365e-05	0.00175666	1.24873	17	0.033841	0.079197	0.00543032	0.496099			17	TG 18:1_18:1_20:4	-372.529	551.914	-4.15497	7.37507e-05	0.001757	1.24858			17	TG 18:1_18:1_20:4	962.009	551.912	4.78544	6.79786e-06	4.94059e-05	3.52541	56
TG 12:0_16:0_18:2_Iso	-385.584	368.143	-4.06127	0.000103765	0.00222377	0.928101	18	0.00414799	0.541903	0.00178993	0.70442			18	TG 12:0_16:0_18:2_Iso	-385.574	368.149	-4.06116	0.000103809	0.00224111	0.927743
LPC 16:1 SN1	2.55152	4.13614	4.05978	0.000104325	0.00222377	0.923055	19	0.0216948	0.161182	0.028595	0.0973572			19	LPC 16:1 SN1	2.54929	4.13723	4.05764	0.000105139	0.00224111	0.915805			19	LPC 16:1 SN1	5.65502	4.13614	3.85664	0.00021795	0.00113725	0.264391	78
TG 18:2_18:1_22:6_Iso	-129.477	117.682	-4.00029	0.000129263	0.00261758	0.722227	20	0.0521724	0.0285285	0.0184713	0.19294			20	TG 18:2_18:1_22:6_Iso	-129.463	117.701	-4.00011	0.000129346	0.00261926	0.721659
TG 18:2_18:3_20:4_Iso	-26.7383	23.6488	-3.91089	0.000177734	0.00342774	0.424359	21	0.0388083	0.0598096	0.0306153	0.0911552			21	TG 18:2_18:3_20:4_Iso	-26.6904	23.6977	-3.90697	0.000180222	0.00347572	0.411404
LPC 18:2 SN2	2.61053	4.90759	3.85379	0.000217328	0.00400082	0.236559	22	0.00924375	0.361932	0.00161195	0.681796			22	LPC 18:2 SN2	2.60831	4.90868	3.85194	0.000218741	0.00402683	0.230546			22	LPC 18:2 SN2	5.61039	4.90759	3.52465	0.000674325	0.00316046	-0.783156	86
PC 16:0_22:6	18.2419	36.0931	3.79971	0.000262485	0.00462201	0.0605204	23	0.0403846	0.054754	0.00826074	0.339147			23	PC 16:0_22:6	18.2397	36.0942	3.79944	0.000262732	0.00462637	0.0596767			23	PC 16:0_22:6	70.2665	36.0931	6.3993	7.26958e-09	1.18349e-07	10.0531	25
TG 16:0_17:1_18:1	-293.88	312.052	-3.73724	0.000325765	0.00536367	-0.140577	24	3.80349e-05	0.953473	0.0199701	0.169936			24	TG 16:0_17:1_18:1	-293.87	312.058	-3.73711	0.000325912	0.00549977	-0.140963
LPC 19:0 SN1	0.143703	0.187141	3.73253	0.000331091	0.00536367	-0.155663	26	0.00470179	0.516035	0.050505	0.0397236			26	LPE 16:0 SN1	0.530824	1.3955	3.70119	0.000368641	0.00578724	-0.255514
LPE 16:0 SN1	0.533047	1.39441	3.7068	0.000361626	0.00563302	-0.237692	25	0.0543199	0.025364	0.0609434	0.0166022			25	LPC 19:0 SN1	0.141481	0.188228	3.69085	0.000381892	0.00578724	-0.288331			26	LPE 16:0 SN1	2.31842	1.39441	7.12169	2.72727e-10	8.53846e-09	13.2042	13
CE 20:5	-1720.81	1768.67	-3.68788	0.000385784	0.00578677	-0.297787	27	0.00907563	0.366354	0.00248446	0.566942			27	CE 20:5	-1720.81	1768.67	-3.68785	0.000385816	0.00578724	-0.297828
TG 12:0_16:1_18:1	-534.098	585.816	-3.67086	0.000408812	0.00591318	-0.351637	28	0.0254117	0.129058	0.00430246	0.508256			28	TG 12:0_16:1_18:1	-534.098	585.816	-3.67084	0.00040884	0.00591358	-0.351666
TG 16:1_18:1_20:6_Iso	-6.98371	4.28852	-3.63749	0.000457793	0.00629481	-0.456668	30	0.0350292	0.0740245	0.0574437	0.0215297			30	TG 14:0_16:0_18:1	-4305.92	3952.99	-3.63204	0.000466314	0.00638528	-0.473739
TG 14:0_16:0_18:1	-4305.92	3952.99	-3.63206	0.000466283	0.00629481	-0.473712	29	0.0375258	0.064282	0.0359973	0.0625833			29	TG 16:1_18:1_20:6_Iso	-6.94546	4.35917	-3.62783	0.000472984	0.00638528	-0.486911
LPC 20:4 SN1	3.53211	6.60742	3.60644	0.000508341	0.0064714	-0.553786	31	0.034035	0.078327	0.0128928	0.250852			31	LPC 20:4 SN1	3.52989	6.6085	3.60502	0.000510767	0.00647183	-0.558163
TG 14:0_16:0_16:0	-3832.61	3303.05	-3.6047	0.000511321	0.0064714	-0.559202	32	0.0032861	0.587291	3.00813e-07	0.995735			32	TG 14:0_16:0_16:0	-3832.61	3303.05	-3.60468	0.000511355	0.00647183	-0.559228
TG 15:0_16:1_18:1	-355.84	366.19	-3.59181	0.000533949	0.00655301	-0.599327	33	0.00429349	0.534885	0.0448769	0.0403682			33	TG 15:0_16:1_18:1	-355.84	366.19	-3.59179	0.000533984	0.00655344	-0.599353
LPE 18:0 SN1	1.05016	2.96814	3.55239	0.000609154	0.0072561	-0.721332	34	0.00186191	0.682973	0.00442288	0.545785			34	LPE 18:0 SN1	1.04794	2.96923	3.54965	0.000614734	0.00732256	-0.729733			34	LPE 18:0 SN1	4.41672	2.96814	6.40371	7.12742e-09	1.18349e-07	10.0721	24
PA 16:0_18:1	-0.110049	0.0538284	-3.45478	0.000840814	0.00972942	-1.0191	#N/A	0.000158655	0.905143	0.000137584	0.915015			35
PC 16:0_14:0	0.748338	1.49739	3.44331	0.000872933	0.00982049	-1.05367	36	7.41406e-07	0.993501	0.0113656	0.308248			36	PC 16:0_14:0	0.746116	1.49847	3.43704	0.000890959	0.0103097	-1.07248			36	PC 16:0_14:0	2.83674	1.49739	5.66506	1.81079e-07	1.88972e-06	6.97562	39
TG 10:0_12:0_18:1_Iso	-10.6256	9.10939	-3.43395	0.000899992	0.00985126	-1.08181	37	0.000177766	0.89962	0.00663705	0.454889			37	TG 10:0_12:0_18:1_Iso	-10.6005	9.13331	-3.42822	0.000916944	0.0103156	-1.09897
TG 16:0_18:2_18:3_Iso	-821.168	1037.85	-3.41056	0.000971126	0.0103502	-1.1519	38	0.000564998	0.822053	0.0137434	0.280202			38	TG 16:0_18:2_18:3_Iso	-821.168	1037.85	-3.41054	0.000971184	0.0106305	-1.15192			38	TG 16:0_18:2_18:3_Iso	1743.12	1037.85	3.15264	0.00221057	0.00865097	-1.87199	104
TG 15:0_14:0_18:1_Iso	-224.473	199.132	-3.36363	0.00113011	0.0117358	-1.29143	39	0.00104482	0.759697	0.0154039	0.245062			39	TG 15:0_14:0_18:1_Iso	-224.458	199.139	-3.36341	0.00113091	0.0120531	-1.29204
TG 14:0_16:1_20:3_Iso	-257.551	289.701	-3.35135	0.00117556	0.0119025	-1.32767	40	7.78809e-06	0.978937	0.000902249	0.78592			40	TG 14:0_16:1_20:3_Iso	-257.549	289.704	-3.35133	0.00117565	0.0122087	-1.3277			40	TG 14:0_16:1_20:3_Iso	520.246	289.701	2.94123	0.00417354	0.015203	-2.44786	111
TG 12:0_14:1_16:0_Iso	-177.866	116.395	-3.33563	0.00123626	0.0122118	-1.37393	41	0.000165625	0.903091	0.00573493	0.475615			41	TG 12:0_14:1_16:0_Iso	-177.845	116.41	-3.33527	0.00123773	0.012532	-1.37498
TG 10:0_16:1_18:1_Iso	-67.3578	85.9233	-3.31246	0.00133115	0.0128361	-1.44183	42	4.02381e-05	0.952146	0.0153262	0.233908			42	TG 10:0_16:1_18:1_Iso	-67.3556	85.9244	-3.31236	0.00133158	0.0131534	-1.44209
TG 16:0_16:0_18:1	-6222.88	5349.69	-3.29648	0.0014005	0.0131908	-1.48843	43	0.000345289	0.860443	0.0239991	0.142136			43	TG 16:0_16:0_18:1	-6222.88	5349.69	-3.29647	0.00140058	0.0135056	-1.48844
TG 14:0_18:1_18:1_Iso	-1402.18	1416.26	-3.2687	0.00152923	0.0140759	-1.56904	44	7.23864e-05	0.935846	0.0145825	0.252288			44	TG 14:0_18:1_18:1_Iso	-1402.18	1416.26	-3.26869	0.00152931	0.014404	-1.56905
TG 15:0_16:0_18:2_Iso	-297.527	253.399	-3.25684	0.00158749	0.0142874	-1.60328	45	0.000109656	0.921082	0.00750922	0.419724			45	TG 15:0_16:0_18:2_Iso	-297.512	253.409	-3.25669	0.00158827	0.0146193	-1.6037
TG 15:1_17:1_17:1_Iso	-66.4188	67.272	-3.23214	0.00171556	0.0148325	-1.6743	46	0.00018341	0.898047	0.0277517	0.110568			46	TG 15:1_17:1_17:1_Iso	-66.4042	67.2861	-3.23165	0.00171819	0.0152806	-1.67567
TG 16:1_16:2_20:4_Iso	-17.4464	16.1537	-3.23107	0.0017213	0.0148325	-1.67736	47	0.00123694	0.739262	0.0223999	0.149814			47	TG 16:1_16:2_20:4_Iso	-17.4158	16.2004	-3.22844	0.00173558	0.0152806	-1.68488
TG 18:1_20:4_20:4	-52.5227	40.2573	-3.20861	0.00184647	0.0155796	-1.74155	48	2.04276e-05	0.965894	0.0130948	0.285455			48	TG 18:1_20:4_20:4	-52.4923	40.3084	-3.20762	0.00185221	0.0159605	-1.74435			48	TG 18:1_20:4_20:4	93.6547	40.2573	2.50491	0.0140831	0.041535	-3.53085	138
TG 16:0_18:1_18:4_Iso	-282.297	366.434	-3.10751	0.00252237	0.0208482	-2.02606	49	6.04108e-05	0.941382	0.00347023	0.587765			49	TG 16:0_18:1_18:4_Iso	-282.295	366.436	-3.10748	0.00252265	0.0212848	-2.02612
TG 14:0_14:0_18:0_Iso	-425.684	385.542	-3.04783	0.00302289	0.0244854	-2.19058	50	0.000704358	0.801718	0.0295486	0.0993091			50	TG 14:0_14:0_18:0_Iso	-425.68	385.544	-3.04779	0.00302329	0.0249884	-2.19066
LPC 18:3 SN1	0.359202	0.602971	3.02386	0.00324863	0.0257532	-2.25591	52	0.00486484	0.50883	0.0174925	0.20634			52	TG 12:0_14:0_18:2_Iso	-68.1082	70.4245	-3.01787	0.00330752	0.0265212	-2.27216
TG 12:0_14:0_18:2_Iso	-68.1123	70.418	-3.01796	0.00330659	0.0257532	-2.27194	51	0.00824815	0.38925	0.000431855	0.850682			51	LPC 18:3 SN1	0.35698	0.604058	3.00966	0.00338973	0.0265212	-2.29441
SM d40:2	-10.0289	42.1179	-3.00623	0.0034246	0.0260218	-2.30372	53	0.00595662	0.464628	0.0398599	0.060299			53	SM d40:2	-10.0311	42.119	-3.0075	0.00341169	0.0265212	-2.30026			53	SM d40:2	41.6694	42.1179	5.43884	4.72405e-07	4.36975e-06	6.06044	44
PC 16:0_20:4	42.6221	114.198	3.00186	0.00346957	0.0260218	-2.31553	54	0.000341487	0.861206	0.0399064	0.0552039			54	PC 16:0_20:4	42.6199	114.199	3.00175	0.00347067	0.0265212	-2.31578			54	PC 16:0_20:4	206.288	114.198	6.33855	9.53479e-09	1.49256e-07	9.7931	26
TG 17:1_18:2_18:2	-55.4433	50.0787	-2.99452	0.00354636	0.0261141	-2.33535	55	2.92204e-05	0.959214	0.0147412	0.243759			55	TG 17:1_18:2_18:2	-55.4233	50.1179	-2.99407	0.0035511	0.0266332	-2.33652
TG 16:0_16:1_22:6_Iso	-12.5169	7.35193	-2.97206	0.00379096	0.0274168	-2.39571	57	0.000115407	0.919046	0.0145047	0.247679			57	DG 18:0_18:0	59.1758	103.445	2.96472	0.00387428	0.0280309	-2.41532
DG 18:0_18:0	59.1758	103.445	2.96473	0.0038741	0.0275265	-2.41532	56	0.000406769	0.848663	0.00592177	0.470753			56	TG 16:0_16:1_22:6_Iso	-12.4724	7.42802	-2.96458	0.00387588	0.0280309	-2.4157
TG 12:0_14:0_16:0	-453.532	386.324	-2.94073	0.00415836	0.0287211	-2.47929	58	1.22394e-06	0.991649	0.0241556	0.129121			58	TG 12:0_14:0_16:0	-453.532	386.324	-2.94072	0.00415855	0.0292256	-2.4793
TG 15:0_16:1_18:2	-185.378	171.841	-2.93864	0.00418406	0.0287211	-2.48486	59	0.000339125	0.861682	0.0288932	0.0957458			59	TG 15:0_16:1_18:2	-185.371	171.844	-2.93853	0.00418539	0.0292256	-2.4851
TG 18:2_18:2_20:5	-57.2645	37.683	-2.93175	0.00426962	0.0288199	-2.50313	60	0.00230138	0.649751	0.0247403	0.134431			60	TG 18:2_18:2_20:5	-57.2316	37.7265	-2.93044	0.00428599	0.0293255	-2.50654
PC O-24:1_20:4	5.5449	22.9242	2.92523	0.00435202	0.0288564	-2.52038	61	5.02288e-05	0.946542	0.0100734	0.341739			61	PC O-24:1_20:4	5.54268	22.9253	2.92483	0.00435712	0.0293255	-2.5214			61	PC O-24:1_20:4	26.5073	22.9242	6.01182	4.03867e-08	5.66807e-07	8.41034	29
TG 14:0_15:0_16:1	-77.9694	76.5122	-2.92013	0.00441752	0.0288564	-2.53385	62	8.30574e-08	0.997825	0.0260989	0.112223			62	TG 14:0_15:0_16:1	-77.9546	76.522	-2.91965	0.00442381	0.0293255	-2.5351
TG 14:0_16:0_16:1	-954.661	1057.71	-2.91464	0.00448913	0.0288587	-2.54836	63	0.0043622	0.531629	0.00858981	0.396486			63	TG 14:0_16:0_16:1	-954.661	1057.71	-2.91462	0.00448933	0.0293255	-2.54836
TG 10:0_16:0_18:2	-121.301	114.222	-2.89807	0.00471152	0.0298151	-2.59194	64	0.00171069	0.695458	0.00636974	0.464684			64	TG 10:0_16:0_18:2	-121.293	114.227	-2.89787	0.00471428	0.0303061	-2.59243
TG 12:2_16:0_18:1_Iso	-38.7023	39.3412	-2.88891	0.00483886	0.0298816	-2.61596	65	0.000165474	0.903135	0.00625249	0.469741			65	TG 12:2_16:0_18:1_Iso	-38.6881	39.364	-2.88837	0.0048464	0.0303934	-2.61732
TG 14:1_15:0_16:1_Iso	-68.0495	69.3997	-2.88673	0.0048696	0.0298816	-2.62166	66	2.91082e-05	0.959292	0.000325626	0.881327			66	TG 14:1_15:0_16:1_Iso	-68.0307	69.4182	-2.88614	0.00487796	0.0303934	-2.62316
SM d18:1_24:1	29.9935	156.464	2.85475	0.00534187	0.0318824	-2.70493	67	9.65304e-05	0.925942	4.98694e-07	0.994851			67	SM d18:1_24:1	29.9913	156.465	2.8547	0.00534266	0.0323392	-2.70502			67	SM d18:1_24:1	193.478	156.464	8.09074	2.95975e-12	6.02309e-10	17.5513	2
SM d39:1	-2.8477	12.2124	-2.8493	0.0054264	0.0318824	-2.71904	68	0.000254722	0.879976	0.0210925	0.184259			68	SM d39:1	-2.84992	12.2134	-2.8534	0.00536279	0.0323392	-2.70841			68	SM d39:1	13.0101	12.2124	5.7248	1.40182e-07	1.58484e-06	7.22018	36
SM d34:2	-10.5051	15.7424	-2.84527	0.00548982	0.0318824	-2.72948	69	0.010152	0.33925	0.0205842	0.176528			69	SM d34:2	-10.5073	15.7435	-2.84607	0.00547721	0.0323392	-2.72737
SM d38:1	-6.81919	25.2067	-2.83959	0.00558018	0.0318824	-2.74414	70	0.000151542	0.907284	0.0475902	0.0332798			70	SM d38:1	-6.82141	25.2077	-2.84118	0.00555472	0.0323392	-2.74			70	SM d38:1	20.9017	25.2067	3.71274	0.000358375	0.00180073	-0.198049	81
TG 18:1_18:1_20:1	-243.49	264.744	-2.83902	0.00558925	0.0318824	-2.7456	71	0.000367799	0.856013	0.0147693	0.250879			71	TG 18:1_18:1_20:1	-243.49	264.744	-2.83901	0.0055895	0.0323392	-2.7456
TG 15:0_17:0_19:1_Iso	-372.879	256.333	-2.82371	0.00584019	0.032446	-2.78503	72	0.000154611	0.906354	0.00821899	0.412224			72	TG 15:0_17:0_19:1_Iso	-372.847	256.356	-2.82348	0.0058441	0.0329968	-2.78559
TG 16:0_18:1_20:2_Iso	-241.27	216.636	-2.82251	0.00586027	0.032446	-2.78811	73	2.8589e-05	0.959657	0.00100215	0.780625			73	TG 16:0_18:1_20:2_Iso	-241.237	216.662	-2.82216	0.00586609	0.0329968	-2.78896
LPC 22:5 SN1	0.146167	0.271952	2.81669	0.00595868	0.032446	-2.80305	78	0.000190988	0.895974	0.0251225	0.114565			76	TG 15:0_16:0_18:1	-1065.11	978.453	-2.80911	0.00608899	0.0333728	-2.82241			74	LPC 22:5 SN1	0.367472	0.271952	3.12603	0.00239848	0.00920925	-1.94622	106
LPC 18:0 SN2	2.16712	5.91098	2.8104	0.00606653	0.032446	-2.81913	75	0.000580913	0.819606	0.0067443	0.457047			75	LPC 18:0 SN2	2.1649	5.91207	2.80861	0.00609775	0.0333728	-2.82369			75	LPC 18:0 SN2	5.74893	5.91098	3.17542	0.00206069	0.00822255	-1.80804	102
TG 15:0_16:0_18:1	-1065.11	978.452	-2.80913	0.00608863	0.032446	-2.82239	74	5.13304e-05	0.94596	0.0142433	0.249638			77	TG 12:0_16:0_16:1	-277.581	331.502	-2.80053	0.00623973	0.0334092	-2.84433
TG 12:0_16:0_16:1	-277.585	331.499	-2.80058	0.0062388	0.0325512	-2.84423	76	0.0127409	0.28404	0.0486573	0.0392549			78	TG 16:0_16:1_18:1	-2883.87	3575.17	-2.79886	0.00626938	0.0334092	-2.84857
TG 16:0_16:1_18:1	-2883.87	3575.17	-2.79888	0.00626912	0.0325512	-2.84858	77	9.65813e-06	0.976545	0.0233847	0.139422			74	LPC 22:5 SN1	0.143945	0.273039	2.78469	0.00652698	0.0343302	-2.88464
TG 14:1_14:1_18:1_Iso	-35.7789	56.8598	-2.76604	0.00688058	0.0352739	-2.93189	79	0.0149473	0.245643	2.68093e-05	0.957961			79	TG 14:1_14:1_18:1_Iso	-35.7773	56.8717	-2.76638	0.0068739	0.0356914	-2.93098			79	TG 14:1_14:1_18:1_Iso	77.3092	56.8598	2.55577	0.0123051	0.0376554	-3.41219	133
TG 16:1_18:1_18:2_Iso	-550.52	976.562	-2.75588	0.00708047	0.0358449	-2.95749	80	0.00220259	0.656867	0.00382349	0.57011			80	TG 16:1_18:1_18:2_Iso	-550.52	976.562	-2.75587	0.00708076	0.0363001	-2.95749			80	TG 16:1_18:1_18:2_Iso	1621.41	976.562	3.52409	0.000675577	0.00316046	-0.784868	87
TG 14:0_14:0_16:0	-1186.34	1272.77	-2.73896	0.00742539	0.0371269	-2.99998	81	0.000457518	0.839619	0.0610948	0.0182229			81	TG 14:0_14:0_16:0	-1186.34	1272.77	-2.73894	0.00742569	0.0375926	-2.99997
PC O-16:1_16:0	-17.6193	28.3772	-2.68946	0.00852367	0.0419989	-3.12295	82	0.00690935	0.430845	0.00216778	0.63618			82	PC O-16:1_16:0	-17.6074	28.4033	-2.68954	0.0085219	0.0425127	-3.12273
TG 12:0_18:1_16:0_Iso	-686.419	824.592	-2.68594	0.00860717	0.0419989	-3.13163	83	7.87e-06	0.978827	0.0521013	0.028553			83	TG 12:0_18:1_16:0_Iso	-686.419	824.592	-2.68593	0.00860751	0.0425127	-3.13162
SM d41:3	-0.583828	1.24074	-2.6689	0.00902185	0.0434982	-3.17348	84	0.00106601	0.757347	0.00603622	0.463513			84	SM d41:3	-0.583922	1.24292	-2.67596	0.00884776	0.0431728	-3.15611
TG 15:0_16:0_16:1	-561.109	521.171	-2.66216	0.0091909	0.0435086	-3.18998	85	0.00542741	0.485231	0.0259078	0.108706			85	TG 15:0_16:0_16:1	-561.109	521.171	-2.66214	0.00919126	0.0442398	-3.18997
LPC 20:4 SN2	0.765158	1.23795	2.65723	0.00931627	0.0435086	-3.20202	87	0.0131014	0.277284	0.00290558	0.62179			87	SM d32:1	-4.44537	21.4074	-2.65845	0.0092849	0.0442398	-3.19898			86	LPC 20:4 SN2	1.6794	1.23795	2.47476	0.0152427	0.0446314	-3.60019	139
SM d32:1	-4.44315	21.4063	-2.65606	0.00934629	0.0435086	-3.20487	86	0.00374263	0.56238	0.00473481	0.513848			86	LPC 20:4 SN2	0.762936	1.23903	2.65083	0.00948129	0.0446502	-3.21757			87	SM d32:1	21.9843	21.4063	5.84334	8.40908e-08	1.00662e-06	7.70869	34
TG 15:0_16:0_16:0	-2647.42	2762.55	-2.63475	0.00990776	0.0455982	-3.25665	88	0.00472074	0.515189	0.00446296	0.429674			88	TG 15:0_16:0_16:0	-2647.42	2762.55	-2.63474	0.00990814	0.0461241	-3.25665
DG 18:0_16:0	25.6516	70.4914	2.6157	0.0104356	0.0474879	-3.30266	89	0.00589356	0.467009	9.93898e-05	0.908584			89	DG 18:0_16:0	25.6516	70.4914	2.61569	0.010436	0.0480294	-3.30265			89	DG 18:0_16:0	56.6336	70.4914	2.46635	0.015581	0.0452963	-3.61941	140
TG 18:0_18:1_18:2_Iso	-1290.58	1409.84	-2.6074	0.0106736	0.0480311	-3.32263	90	0.002026	0.670076	0.0137791	0.247448			90	TG 18:0_18:1_18:2_Iso	-1290.58	1409.84	-2.60739	0.010674	0.0485726	-3.32262
PE O-18:3_20:4	-0.100466	0.135991	-2.59497	0.011039	0.04868	-3.35242	#N/A	2.48421e-05	0.962391	0.0125426	0.213146			91
TG 13:0_13:0_16:0_Iso	-57.4315	58.1401	-2.59433	0.0110582	0.04868	-3.35395	92	1.21579e-05	0.973685	0.0185786	0.13066			92	TG 13:0_13:0_16:0_Iso	-57.4148	58.1553	-2.59371	0.0110767	0.0498451	-3.35539
																								not matching lipids to the original model without inputation and without covariates
																								#N/A	SM d41:2	35.3441	25.6841	8.84686	8.25344e-14	3.35915e-11	20.991	1
																								#N/A	SM d18:1_16:0	249.322	241.967	7.95083	5.71991e-12	7.76001e-10	16.9181	3
																								#N/A	SM d32:2	2.06485	1.43462	7.83138	1.00263e-11	1.02018e-09	16.3786	4
																								#N/A	SM d35:2	0.81303	0.560775	7.75822	1.41304e-11	1.12341e-09	16.0488	5
																								#N/A	SM d35:1	5.90451	5.20825	7.72434	1.65614e-11	1.12341e-09	15.8962	6
																								#N/A	SM d38:2	11.9746	8.27032	7.64107	2.44515e-11	1.42168e-09	15.5217	7
																								#N/A	SM d41:1	38.5781	32.7008	7.54267	3.87138e-11	1.96956e-09	15.0801	8
																								#N/A	PC 16:0_18:2	899.565	582.5	7.2583	1.45121e-10	6.15381e-09	13.8103	9
																								#N/A	SM d33:1	13.0561	11.7743	7.24943	1.51199e-10	6.15381e-09	13.7709	10
																								#N/A	SM d40:1	72.8316	65.3991	7.22728	1.67514e-10	6.19801e-09	13.6725	11
																								#N/A	SM d18:1_18:1	21.3349	16.0795	7.1358	2.55552e-10	8.53846e-09	13.2667	12
																								#N/A	SM d44:3	0.601642	0.450535	7.09247	3.12012e-10	9.07062e-09	13.0749	14
																								#N/A	PE 18:0_20:4	15.3766	7.45872	7.06223	3.58587e-10	9.72965e-09	12.9413	15
																								#N/A	SM d44:2	1.0735	0.809932	7.02637	4.22851e-10	1.07563e-08	12.783	16
																								#N/A	PC 16:0_22:5_Iso	64.9078	33.2688	6.97098	5.4521e-10	1.3053e-08	12.5389	17
																								#N/A	PC 18:0_22:5	22.2581	12.0131	6.884	8.11816e-10	1.83561e-08	12.1566	18
																								#N/A	PC 18:0_18:2	169.048	102.813	6.82815	1.04749e-09	2.24383e-08	11.9119	19
																								#N/A	PC 18:1_20:3_Iso	31.7513	15.0028	6.76025	1.42701e-09	2.90396e-08	11.6151	20
																								#N/A	PC 18:0_22:6	44.3404	22.0847	6.72104	1.70525e-09	3.30494e-08	11.4441	21
																								#N/A	PC 16:0_18:1	806.089	463.144	6.46894	5.3213e-09	9.84441e-08	10.3523	22
																								#N/A	PC 17:0_18:1	7.20088	2.85572	6.45535	5.65567e-09	1.00081e-07	10.2939	23
																								#N/A	PC 16:1_18:1_Iso	8.15922	4.37815	6.21399	1.65839e-08	2.49987e-07	9.26268	27
																								#N/A	SM d18:1_24:0	50.6049	47.0601	6.11452	2.57305e-08	3.74011e-07	8.84195	28
																								#N/A	PC 17:0_20:4	10.5224	5.41807	5.95931	5.08027e-08	6.67536e-07	8.19075	30
																								#N/A	PE 18:0_22:6	2.33172	1.06008	5.95912	5.08443e-08	6.67536e-07	8.18997	31
																								#N/A	PC O-16:1_20:4	141.862	127.742	5.87692	7.27013e-08	9.2467e-07	7.84787	32
																								#N/A	PE 18:1_20:4	2.06	1.03862	5.85767	7.90279e-08	9.74678e-07	7.76807	33
																								#N/A	PE 16:0_18:2	5.25642	2.70274	5.76885	1.15995e-07	1.34886e-06	7.40118	35
																								#N/A	SM d34:0	8.2789	8.86237	5.71747	1.44664e-07	1.59131e-06	7.19011	37
																								#N/A	PE 16:0_22:5_Iso	1.62425	0.616202	5.6906	1.62327e-07	1.7386e-06	7.08005	38
																								#N/A	PC 18:2_20:4	8.58744	4.89937	5.6393	2.02133e-07	2.0567e-06	6.87057	40
																								#N/A	PE 16:0_22:6	3.05795	1.31845	5.62006	2.19425e-07	2.13686e-06	6.79218	41
																								#N/A	PC 18:1_20:4	35.1081	23.1735	5.6189	2.20511e-07	2.13686e-06	6.78746	42
																								#N/A	PC 18:0_20:4	250.08	144.491	5.50933	3.51027e-07	3.32251e-06	6.34371	43
																								#N/A	PC 14:0_18:1_Iso	6.21542	3.67769	5.34791	6.91223e-07	6.25173e-06	5.69762	45
																								#N/A	PC 16:0_16:1	10.4597	5.79342	5.34006	7.142e-07	6.31912e-06	5.66646	46
																								#N/A	PC 15:0_18:2	7.80766	4.41434	5.30963	8.10633e-07	7.01974e-06	5.5458	47
																								#N/A	PE 16:0_20:3_Iso	0.755793	0.347409	5.1333	1.67751e-06	1.42239e-05	4.85362	48
																								#N/A	SM d18:1_18:0	39.3635	36.5486	5.06022	2.25976e-06	1.87698e-05	4.57039	49
																								#N/A	PC 16:0_20:5	47.4976	26.2465	5.05351	2.3222e-06	1.89027e-05	4.54449	50
																								#N/A	PC O-18:0_18:1	11.3986	9.03726	5.0055	2.82077e-06	2.24612e-05	4.35973	51
																								#N/A	PC 18:0_22:4	4.94459	2.69951	5.00125	2.86973e-06	2.24612e-05	4.34338	52
																								#N/A	PC O-16:0_16:0	36.6195	25.7011	4.94494	3.6004e-06	2.76483e-05	4.12804	53
																								#N/A	PC 16:0_18:3_Iso	19.9847	11.5683	4.93906	3.68647e-06	2.7785e-05	4.10562	54
																								#N/A	PI 18:0_20:4	66.979	43.9655	4.86019	5.0534e-06	3.73952e-05	3.80645	55
																								#N/A	PC 16:0_16:0	31.4593	25.732	4.75388	7.69911e-06	5.42046e-05	3.40751	57
																								#N/A	PC 18:0_20:5_Iso	16.8966	9.16266	4.75304	7.72449e-06	5.42046e-05	3.40439	58
																								#N/A	PC 18:1_18:1_Iso	59.302	38.783	4.7032	9.3942e-06	6.47593e-05	3.21916	59
																								#N/A	PE 18:1_18:2	1.61113	0.805216	4.69908	9.54683e-06	6.47593e-05	3.20391	60
																								#N/A	PE O-16:1_22:4	1.05884	0.616616	4.68548	1.00683e-05	6.71772e-05	3.15359	61
																								#N/A	PC 14:0_20:4	1.84126	0.96213	4.6649	1.09107e-05	7.10381e-05	3.07759	62
																								#N/A	PC 16:1_18:2	18.1629	10.5864	4.6629	1.09961e-05	7.10381e-05	3.07022	63
																								#N/A	PC O-16:1_18:2	101.527	88.0245	4.64895	1.16101e-05	7.38332e-05	3.01883	64
																								#N/A	SM 34:1;3O	0.424491	0.408596	4.62466	1.2759e-05	7.9891e-05	2.92963	65
																								#N/A	PC O-18:0_20:4	79.5914	80.7347	4.56305	1.61918e-05	9.98496e-05	2.70451	66
																								#N/A	PC O-20:1_20:4	16.8291	17.149	4.51872	1.91987e-05	0.000116625	2.54371	67
																								#N/A	PE O-16:1_18:1	1.93462	1.22579	4.4899	2.1437e-05	0.000128307	2.43966	68
																								#N/A	LPC 16:0 SN2	9.71703	10.5535	4.43365	2.65538e-05	0.000156629	2.23783	69
																								#N/A	LPE 18:2 SN1	3.52478	2.92789	4.22674	5.76036e-05	0.000334924	1.50926	70
																								#N/A	PC 16:1_22:6_Iso	0.941446	0.461092	4.08247	9.75986e-05	0.000559474	1.01481	71
																								#N/A	LPC 14:0 SN1	0.832882	0.710043	4.07295	0.000101017	0.000571028	0.982578	72
																								#N/A	PC 17:0_18:2	16.7433	12.309	4.06024	0.000105758	0.000589636	0.939651	73
																								#N/A	PE O-18:1_20:3	1.95907	1.69192	4.05065	0.000109477	0.000602124	0.907304	74
																								#N/A	PC 16:0_20:3_Iso	132.057	86.9564	3.99312	0.000134556	0.000730192	0.714412	75
																								#N/A	PC 16:1_20:4_Iso	3.76528	2.38691	3.98884	0.000136629	0.000731684	0.700127	76
																								#N/A	PC 18:1_22:5_Iso	1.21155	0.586271	3.96004	0.000151382	0.00080016	0.604342	77
																								#N/A	PE O-18:1_22:6	2.05654	1.81507	3.8134	0.000253388	0.00130543	0.124122	79
																								#N/A	TG 17:0_18:1_18:1	915.509	446.584	3.74451	0.000321436	0.0016353	-0.0970439	80
																								#N/A	PC O-18:0_18:2	22.3482	21.2065	3.69057	0.000386515	0.00191843	-0.268183	82
																								#N/A	PE 18:0_18:2	2.71858	2.05038	3.67889	0.000402158	0.00197203	-0.304976	83
																								#N/A	PE O-16:1_20:4	8.01831	6.42699	3.65916	0.000429985	0.00208338	-0.366997	84
																								#N/A	PI 16:0_16:0	2.64783	0.754695	3.56308	0.000593617	0.00284238	-0.665427	85
																								#N/A	PC O-18:1_22:6	16.6405	14.1608	3.49957	0.00073247	0.00334961	-0.859465	89
																								#N/A	PE 16:0_18:1	2.01759	1.79296	3.46224	0.000827839	0.00374367	-0.972274	90
																								#N/A	PC 17:1_18:2_Iso	0.534401	0.397281	3.44177	0.000885026	0.0039314	-1.03378	91
																								#N/A	PE O-18:1_18:1	1.59154	1.33914	3.4405	0.000888671	0.0039314	-1.03756	92
																								#N/A	TG 16:1_18:2_18:2	1018.46	690.341	3.34801	0.00119772	0.00524163	-1.31183	93
																								#N/A	PI 18:1_18:2	6.87187	2.10663	3.33683	0.00124123	0.00535443	-1.34456	94
																								#N/A	SM d18:1_12:0	0.352459	0.37658	3.33468	0.00124981	0.00535443	-1.35087	95
																								#N/A	PC 17:1_20:4	0.287168	0.140942	3.24872	0.0016403	0.00695392	-1.5998	96
																								#N/A	Cer d44:1	6.13029	3.08799	3.21213	0.00183898	0.00763739	-1.70422	98
																								#N/A	PI 16:0_18:2	6.94634	4.15053	3.18602	0.00199424	0.00807428	-1.77816	100
																								#N/A	PC O-16:0_16:1	34.1024	17.8003	3.1641	0.00213394	0.00843218	-1.83986	103
																								#N/A	PI 18:1_20:4	5.90897	3.62037	3.14776	0.00224398	0.0086981	-1.88565	105
																								#N/A	FAHFA 16:0_18:0	0.53261	0.165079	3.10767	0.00253672	0.00964902	-1.99716	107
																								#N/A	TG 14:0_16:1_20:4_Iso	172.569	87.3615	3.10398	0.00256541	0.00966778	-2.00738	108
																								#N/A	PC 18:2_20:5	0.296119	0.18024	2.95027	0.00406409	0.0150371	-2.42389	110
																								#N/A	Cer d41:2	1.08932	0.498066	2.93198	0.00428827	0.0154454	-2.4723	113
																								#N/A	PC 18:1_22:6	3.49281	2.81375	2.92023	0.00443838	0.0158458	-2.50329	114
																								#N/A	TG 15:1_16:1_18:2	16.0744	7.66928	2.90302	0.00466684	0.0165165	-2.54847	115
																								#N/A	PC 18:0_18:1	24.4276	22.5536	2.88424	0.00492841	0.0172919	-2.59752	116
																								#N/A	Hex2Cer 32:1;2O	6.25396	4.18659	2.87735	0.00502776	0.0174897	-2.61545	117
																								#N/A	FAHFA 18:0_18:0	1.37365	0.921816	2.87075	0.00512466	0.0176757	-2.6326	118
																								#N/A	PC 18:0_20:3	55.0225	49.2973	2.86119	0.00526792	0.0180172	-2.65736	119
																								#N/A	PE O-18:2_22:6	0.776996	0.904612	2.81001	0.00609995	0.020689	-2.78883	120
																								#N/A	LPE 18:1 SN1	0.356651	0.312453	2.74755	0.00727776	0.0244491	-2.94658	121
																								#N/A	Cer d18:1_17:0	9.08559	6.33752	2.74506	0.00732872	0.0244491	-2.9528	122
																								#N/A	PC 18:2_18:2 Cis	34.559	31.2695	2.73838	0.00746724	0.0247087	-2.9695	123
																								#N/A	TG 16:1_16:1_18:1_Iso	82.611	24.4392	2.72568	0.00773711	0.0253952	-3.00114	124
																								#N/A	PE 18:2_18:2	0.533137	0.374572	2.71792	0.00790615	0.0257424	-3.02038	125
																								#N/A	TG 16:0_18:1_18:2	10244	7799.34	2.68652	0.00862571	0.027643	-3.09786	127
																								#N/A	LPE 20:4 SN1	0.546956	0.628314	2.66588	0.00913056	0.0290323	-3.14837	128
																								#N/A	TG 18:2_18:2_22:5_Iso	64.7869	24.8808	2.66247	0.00921649	0.0290784	-3.15668	129
																								#N/A	TG 14:1_18:1_18:3_Iso	83.3575	51.7627	2.56462	0.0120175	0.0372222	-3.39135	131
																								#N/A	TG 11:0_14:0_16:1_Iso	11.8343	5.60738	2.56293	0.0120721	0.0372222	-3.39535	132
																								#N/A	TG 18:1_18:1_18:2	6602.71	3868.29	2.53374	0.0130489	0.0390506	-3.46384	136
																								#N/A	SM d36:3	0.614254	0.550806	2.5224	0.0134472	0.0399491	-3.49027	137

## Sheet: MS1-based
orig	logFC	AveExpr	t	P,Value	adj,P,Val	B	R2_age	pval_age	R2_sex	pval_sex			match	imputed	logFC	AveExpr	t	P,Value	adj,P,Val	B	orig			match	orig_wNuisAGeSex	logFC	AveExpr	t	P,Value	adj,P,Val	B	orig
DG 18:0_18:0	0.194188	0.239119	7.27076	1.24485e-10	3.92128e-08	13.9549	0.021657	0.161551	0.0549554	0.0322377			82	CE 14:0	-615.34	1108.38	-3.18615	0.00198032	0.00753263	-1.8368	82			1	DG 18:0_18:0	0.276672	0.239119	4.44942	2.50199e-05	8.26178e-05	1.94133	96
TG 18:1_18:2_20:4	-1199.65	1238.94	-6.64251	2.26204e-09	3.56271e-07	11.157	0.0363832	0.0685619	0.000970648	0.751873			4	CE 18:0	524.637	436.064	5.66975	1.69666e-07	1.33612e-05	7.00429	4			2	TG 18:1_18:2_20:4	953.192	1238.94	2.24251	0.0274331	0.042421	-4.55837	205
TG 17:0_18:1_18:2	-535.937	562.932	-5.71985	1.36725e-07	1.33651e-05	7.21112	0.000178388	0.899445	0.106782	0.00197047			21	CE 20:4	-8205.46	11285.7	-4.59794	1.3832e-05	0.00020748	2.80386	21
CE 18:0	524.637	436.064	5.66969	1.69716e-07	1.33651e-05	7.00376	0.00684747	0.432923	0.00804304	0.357036			78	CE 20:5	-694.81	1660.97	-3.26053	0.00156935	0.00625753	-1.62372	79
DG 18:0_16:0	0.0739772	0.14857	5.56329	2.67743e-07	1.68678e-05	6.56665	0.0520172	0.0296794	0.0150588	0.201299			61	Cer d18:1_18:0	-0.0839156	0.185857	-3.52135	0.000675405	0.00337703	-0.846502	63			5	DG 18:0_16:0	0.176581	0.14857	5.76088	1.20141e-07	7.48594e-07	7.10164	50
PC 16:0_18:2	75.4164	238.622	5.4383	4.55193e-07	2.38976e-05	6.05829	0.0194929	0.18439	0.00535225	0.475261			103	Cer d18:1_24:0	2.49197	5.67633	2.87955	0.00497254	0.0152073	-2.67315	103			6	PC 16:0_18:2	238.866	238.622	7.35116	9.45302e-11	1.57716e-09	14.0903	19
Cer d43:2	-0.823873	1.38294	-5.37417	5.96392e-07	2.63176e-05	5.79969	0.00949585	0.355436	2.63913e-05	0.95976			58	Cer d40:2	-0.186607	0.462411	-3.68784	0.000385902	0.0022511	-0.326889	54			7	Cer d43:2	1.25538	1.38294	3.48277	0.000774146	0.00190236	-1.31285	129
LPC 17:1 SN1	40.6652	50.7959	5.34702	6.68383e-07	2.63176e-05	5.69065	0.00272137	0.621404	0.0025291	0.622894			7	Cer d43:2	-0.823873	1.38294	-5.3738	5.97318e-07	2.63281e-05	5.7985	7			8	LPC 17:1 SN1	50.4013	50.7959	2.84463	0.00552543	0.011228	-3.12882	156
LPC 16:0 SN1	202.786	228.78	5.21414	1.16289e-06	4.0701e-05	5.16118	3.37971e-05	0.956139	0.0028958	0.594353			94	DG 14:0_16:0	0.0448792	0.0670992	3.01367	0.0033496	0.0111291	-2.31574	94			9	LPC 16:0 SN1	257.895	228.78	2.83292	0.00571408	0.0114365	-3.15935	158
TG 18:1_20:4_20:4	-299.22	350.825	-5.14975	1.51721e-06	4.52948e-05	4.90714	0.0156695	0.234467	0.0163947	0.187965			88	DG 17:0_18:1	0.0313884	0.053166	3.01299	0.0033564	0.0111291	-2.31758	95
PE O-18:3_20:4	-1.18112	2.15081	-5.13384	1.64682e-06	4.52948e-05	4.83359	0.0130498	0.278239	0.00754818	0.420766			5	DG 18:0_16:0	0.0739772	0.14857	5.50468	3.43602e-07	2.16469e-05	6.3279	5			11	PE O-18:3_20:4	2.1363	2.15081	4.03863	0.000115231	0.00033332	0.49356	108
TG 18:1_18:1_20:4	-1447.72	2378.48	-5.11847	1.72552e-06	4.52948e-05	4.78431	0.00165522	0.700197	0.00995223	0.278896			1	DG 18:0_18:0	0.194188	0.239119	7.2516	1.36115e-10	4.28761e-08	13.8687	1			12	TG 18:1_18:1_20:4	2503.57	2378.48	3.78602	0.000278655	0.000761497	-0.352346	116
TG 17:1_18:2_18:2	-185.794	230.558	-5.08884	1.94841e-06	4.72115e-05	4.66836	0.0116313	0.306171	0.0232342	0.106115			74	DG 18:0_18:1	0.0414417	0.0845885	3.28908	0.00143392	0.00594323	-1.54088	76			13	TG 17:1_18:2_18:2	242.95	230.558	2.84934	0.00545118	0.0111485	-3.1165	155
TG 16:0_18:2_18:2	-10355.5	11119.6	-4.94576	3.48618e-06	7.84391e-05	4.11363	0.000267876	0.87694	0.00316098	0.569651			27	DG 18:1_18:1	0.18632	0.410885	4.46165	2.33863e-05	0.00027284	2.30636	27
SM d32:1	-17.0768	39.3246	-4.82183	5.80836e-06	0.000116825	3.63253	0.0113928	0.311211	0.000482975	0.825907			41	DG 18:1_18:2	0.223338	0.432231	3.98695	0.000135621	0.00104197	0.650116	41			15	SM d32:1	45.7871	39.3246	5.8317	9.08095e-08	6.12481e-07	7.38332	47
TG 16:0_18:2_22:6	-343.524	500.431	-4.81309	5.93397e-06	0.000116825	3.60729	0.00165513	0.700205	0.0234479	0.0977361			60	DG 18:1_20:4	0.046038	0.0790174	3.5449	0.000624613	0.00322546	-0.774084	61			16	TG 16:0_18:2_22:6	387.616	500.431	2.31004	0.0232182	0.0378151	-4.41276	194
SM d39:1	-6.71938	15.0602	-4.68259	1.00609e-05	0.000186422	3.11052	0.00601911	0.462288	0.0130838	0.232998			119	DG 18:2_18:2	0.0440744	0.12625	2.62388	0.0102065	0.0259277	-3.31667	124			17	SM d39:1	17.4921	15.0602	5.36486	6.57276e-07	3.06406e-06	5.46021	68
TG 17:1_18:1_20:4	-74.8989	102.057	-4.65432	1.1103e-05	0.000194303	3.01199	0.0234565	0.144967	0.0220148	0.0945782			43	FAHFA 18:0_18:0	35.2205	23.8075	3.95475	0.0001532	0.00112228	0.541121	43
TG 16:0_17:1_18:1	-1071.55	1418.5	-4.62496	1.24518e-05	0.000196241	2.9032	0.00341655	0.579954	0.00899663	0.313944			87	Hex2Cer 34:1;2O	0.351984	1.32143	3.07693	0.00276857	0.0100241	-2.14256	87			19	TG 16:0_17:1_18:1	1320.68	1418.5	2.42567	0.0173155	0.0298316	-4.15461	184
TG 16:0_18:0_18:1	3501.36	6356.53	4.62479	1.24598e-05	0.000196241	2.90259	0.0100452	0.341815	0.00560869	0.421874			98	Hex2Cer 42:2;2O	0.154482	0.502019	2.97506	0.00375768	0.0119295	-2.41998	99			20	TG 16:0_18:0_18:1	9694.26	6356.53	5.46645	4.20913e-07	2.09384e-06	5.88319	63
CE 20:4	-8205.46	11285.7	-4.59789	1.38349e-05	0.000207523	2.8033	0.00196471	0.674818	0.00859341	0.333004			52	LPC 14:0 SN1	0.950606	2.29126	3.71367	0.000353285	0.00214009	-0.24468	52
LPC 19:0 SN1	0.489591	0.66489	4.53736	1.74881e-05	0.000235385	2.58117	0.00962793	0.352095	0.0312856	0.0414733			54	LPC 15:0 SN1	1.25873	2.37772	3.69575	0.000375617	0.00223244	-0.301748	53			22	LPC 19:0 SN1	0.66642	0.66489	2.63058	0.010057	0.0186437	-3.67029	171
LPC 17:0 SN1	2.88816	3.58714	4.53143	1.78926e-05	0.000235385	2.55951	0.0116951	0.30484	0.0218706	0.0984171			9	LPC 16:0 SN1	202.786	228.78	5.21419	1.16259e-06	4.06907e-05	5.16173	9			23	LPC 17:0 SN1	3.44389	3.58714	2.30365	0.0235907	0.0379607	-4.4267	197
TG 12:0_16:1_18:1	-1150.6	1318.84	-4.51823	1.88252e-05	0.000235385	2.51138	0.000276276	0.87504	0.000791438	0.790094			30	LPC 16:1 SN1	3.96343	6.28861	4.32828	3.87638e-05	0.00040702	1.82869	30
PC 16:0_22:6	19.3758	34.511	4.51054	1.93905e-05	0.000235385	2.48335	0.0123985	0.290647	0.0113198	0.257636			23	LPC 17:0 SN1	2.88594	3.58823	4.52907	1.80552e-05	0.000235484	2.55132	22			25	PC 16:0_22:6	47.7249	34.511	4.71707	8.90093e-06	3.17033e-05	2.93351	89
LPC 18:1 SN1	35.9335	52.8055	4.51003	1.94286e-05	0.000235385	2.48149	0.0281236	0.112077	8.2359e-07	0.993014			8	LPC 17:1 SN1	40.663	50.7969	5.34692	6.6865e-07	2.63281e-05	5.69056	8			26	LPC 18:1 SN1	42.8004	52.8055	2.30929	0.0232617	0.0378151	-4.4144	195
DG 18:1_18:1	0.18632	0.410885	4.46646	2.29609e-05	0.000267877	2.32335	0.00126214	0.738136	0.00401956	0.473459			40	LPC 18:0 SN1	59.1405	90.4315	4.01524	0.000122535	0.000964961	0.745292	40			27	DG 18:1_18:1	0.579203	0.410885	5.92482	5.90921e-08	4.22176e-07	7.79252	44
PC 16:0_20:4	32.2206	67.4071	4.39799	2.97984e-05	0.000335232	2.07679	0.0190532	0.191959	0.0188405	0.177855			149	LPC 18:0 SN2	1.68414	5.56915	2.30629	0.0233832	0.0487795	-4.04405	151			28	PC 16:0_20:4	65.9008	67.4071	3.85454	0.000219601	0.000610645	-0.127281	114
LPC 18:2 SN1	40.656	60.0827	4.37926	3.19886e-05	0.000347463	2.00975	0.00826231	0.391504	0.00767271	0.342074			26	LPC 18:1 SN1	35.9313	52.8066	4.50992	1.94368e-05	0.000235484	2.48148	26			29	LPC 18:2 SN1	63.2531	60.0827	2.93278	0.00427864	0.00916437	-2.89559	148
LPC 16:1 SN1	3.96565	6.28752	4.32963	3.85693e-05	0.000404977	1.83304	0.0558182	0.0241566	0.00584749	0.474384			47	LPC 18:1 SN2	3.47622	5.02143	3.85573	0.000215893	0.00144695	0.214837	47			30	LPC 16:1 SN1	7.49058	6.28752	3.47356	0.000797867	0.00194557	-1.34108	130
TG 14:0_16:0_18:1	-3217.19	3888.23	-4.29356	4.4153e-05	0.000428988	1.70542	0.00154862	0.711119	0.00221327	0.657309			29	LPC 18:2 SN1	40.6538	60.0838	4.37916	3.19999e-05	0.000347586	2.00982	29
SM d18:1_18:0	-23.3408	56.3604	-4.29137	4.49232e-05	0.000428988	1.69423	0.0195164	0.184122	0.00225745	0.614936			57	LPC 18:2 SN2	3.4473	7.98747	3.63252	0.000465629	0.00252885	-0.501521	58			32	SM d18:1_18:0	71.9876	56.3604	5.92779	5.99304e-08	4.22176e-07	7.78802	45
TG 15:0_16:1_18:2	-212.494	330.421	-4.28882	4.49416e-05	0.000428988	1.68872	0.0046258	0.519454	0.0220502	0.127993			84	LPC 18:3 SN1	0.957441	1.86748	3.15485	0.0021816	0.00818099	-1.92528	84			33	TG 15:0_16:1_18:2	341.192	330.421	2.9349	0.00425215	0.00916437	-2.88991	147
SM d33:1	-7.34628	16.842	-4.23665	5.50554e-05	0.000510072	1.50246	0.0212859	0.165229	0.0068678	0.390046			22	LPC 19:0 SN1	0.487369	0.665976	4.52293	1.84879e-05	0.000235484	2.52888	23			34	SM d33:1	22.8819	16.842	6.06828	3.24929e-08	2.8123e-07	8.38466	36
PE O-18:1_22:6	-0.767498	1.70697	-4.18048	6.7732e-05	0.000605997	1.30727	0.000148277	0.908283	0.0350409	0.0576362			69	LPC 20:4 SN1	7.59228	14.1547	3.45861	0.000830451	0.00379119	-1.03766	69			35	PE O-18:1_22:6	2.05727	1.70697	4.95343	3.53488e-06	1.3834e-05	3.83277	81
PC 16:0_14:0	1.75867	3.99084	4.17216	6.92568e-05	0.000605997	1.28114	0.0159588	0.230161	0.00420822	0.522101			85	LPC 22:5 SN1	0.275425	0.525726	3.0885	0.00267305	0.00979082	-2.11059	86			36	PC 16:0_14:0	5.06236	3.99084	5.14485	1.60096e-06	7.04868e-06	4.58866	72
LPE 18:0 SN1	1.25561	2.76183	4.16022	7.29599e-05	0.000621145	1.23729	0.000129907	0.914129	0.00648071	0.403495			140	LPC O-16:0	0.397549	1.42445	2.40935	0.0180107	0.0391266	-3.81699	145			37	LPE 18:0 SN1	4.4614	2.76183	6.33821	9.88247e-09	1.01056e-07	9.5463	31
PC 18:1_18:2	-46.8967	103.782	-4.14285	7.71213e-05	0.000639295	1.17991	0.00216121	0.659903	0.0111904	0.282854			123	LPC O-18:1	0.482493	1.11868	2.59394	0.0110704	0.0278973	-3.38872	125			38	PC 18:1_18:2	85.4837	103.782	3.20335	0.0018901	0.00443825	-2.14376	135
TG 15:0_16:1_18:1	-764.004	1143.33	-4.1281	8.13979e-05	0.000657445	1.12914	0.0104206	0.332907	0.0205751	0.123181			62	LPE 16:0 SN1	0.744715	1.44956	3.56913	0.000578965	0.00303957	-0.698375	60			39	TG 15:0_16:1_18:1	1312.22	1143.33	3.03149	0.00319347	0.00728295	-2.6275	139
LPC 18:0 SN1	59.1428	90.4304	4.01529	0.000122512	0.00096478	0.74504	0.0236642	0.143178	0.000484899	0.825447			108	LPE 17:1 SN1	-0.690369	1.86944	-2.81732	0.00596137	0.0175498	-2.83085	107			40	LPC 18:0 SN1	86.5598	90.4304	2.50596	0.0140449	0.0250125	-3.96889	178
DG 18:1_18:2	0.223338	0.432231	3.98932	0.000134478	0.00103318	0.657622	0.000247293	0.881726	0.0142142	0.207631			37	LPE 18:0 SN1	1.25561	2.76183	4.16017	7.29708e-05	0.000621238	1.23756	37			41	DG 18:1_18:2	0.62369	0.432231	4.75238	7.74801e-06	2.79105e-05	3.06699	88
TG 18:2_18:2_20:5	-156.205	187.543	-3.97583	0.000141126	0.00105845	0.61238	0.0206873	0.171363	0.0219164	0.134891			138	LPE 20:4 SN1	1.12462	2.19771	2.45025	0.0162256	0.0367703	-3.72009	139
FAHFA 18:0_18:0	35.2205	23.8075	3.95471	0.000153225	0.00112246	0.540541	0.0283271	0.108773	0.00109933	0.729938			120	LPE 20:4 SN2	0.909186	1.49766	2.63882	0.00981592	0.0255538	-3.27647	121
PS 18:0_20:4	0.418586	0.364294	3.89564	0.000188859	0.00135206	0.344782	0.0172892	0.211526	0.0017037	0.67751			71	LPE O-18:1	0.203964	0.325687	3.40723	0.000985906	0.00437409	-1.19068	71			44	PS 18:0_20:4	0.557733	0.364294	2.27939	0.0250828	0.0395585	-4.47084	201
TG 18:1_18:1_18:2	-10654.5	10999.7	-3.88586	0.000194201	0.00135941	0.313418	0.00286123	0.612568	0.0358372	0.0590082			64	PC 14:0_18:2	-1.12645	2.36021	-3.50964	0.000702093	0.00345561	-0.882378	64
TG 18:1_18:1_20:1	-293.148	487.207	-3.87472	0.000201966	0.00138302	0.276749	0.00610553	0.459083	0.0197347	0.102778			105	PC 14:0_20:4	0.473242	1.35125	2.86279	0.0052197	0.0158097	-2.71686	104			46	TG 18:1_18:1_20:1	481.798	487.207	2.70667	0.00815797	0.0157688	-3.4819	164
LPC 18:1 SN2	3.47622	5.02143	3.8557	0.000215919	0.00144712	0.214284	0.0136652	0.267117	0.000438778	0.819993			80	PC 14:0_22:6	-0.275235	0.636437	-3.26778	0.00153385	0.00619438	-1.60273	78			47	LPC 18:1 SN2	4.97482	5.02143	2.35191	0.0209015	0.0346899	-4.32055	191
SM d40:2	-28.4515	62.7885	-3.837	0.000231981	0.00152238	0.152516	0.00302725	0.602425	0.00567344	0.44527			124	PC 15:0_18:2	0.511085	2.92097	2.58878	0.0112257	0.0280642	-3.40106	126			48	SM d40:2	91.7636	62.7885	5.66583	1.84906e-07	1.02834e-06	6.69155	57
PC 17:1_20:4	-0.327763	0.351303	-3.78901	0.000272474	0.00175162	-0.00299724	0.0127741	0.283409	0.00312416	0.550554			96	PC 15:0_20:4	-0.350305	0.899726	-3.02318	0.00325563	0.0110271	-2.28991	93			49	PC 17:1_20:4	0.498873	0.351303	2.49017	0.0146405	0.0259276	-4.00583	179
PC 17:0_18:1	1.98116	6.00451	3.74924	0.00031264	0.00196963	-0.131253	0.0274015	0.11481	0.0100157	0.292159			36	PC 16:0_14:0	1.75867	3.99084	4.17216	6.92561e-05	0.000605991	1.28156	36			50	PC 17:0_18:1	9.14258	6.00451	7.47851	5.23005e-11	9.7525e-10	14.6712	17
PC 17:0_14:1	0.0971528	0.207887	3.72647	0.000338114	0.00208406	-0.204249	0.0347475	0.0752177	0.000293164	0.857021			6	PC 16:0_18:2	75.4164	238.622	5.43836	4.55068e-07	2.38911e-05	6.05884	6			51	PC 17:0_14:1	0.179909	0.207887	2.96783	0.00385933	0.00861555	-2.80121	142
LPC 14:0 SN1	0.952828	2.29017	3.71763	0.000348529	0.00208406	-0.232511	0.00426397	0.536296	0.0140856	0.227467			28	PC 16:0_20:4	32.2206	67.4071	4.39804	2.97927e-05	0.000335168	2.07737	28			52	LPC 14:0 SN1	2.4992	2.29017	4.13365	8.10701e-05	0.000247108	0.818476	104
SM d32:2	-0.903985	2.51999	-3.71749	0.000350652	0.00208406	-0.232843	0.0336119	0.0802376	9.64546e-08	0.997461			25	PC 16:0_22:6	19.3758	34.511	4.51059	1.93867e-05	0.000235484	2.48392	25			53	SM d32:2	4.15639	2.51999	8.80545	1.09649e-13	6.95172e-12	20.7418	5
LPC 15:0 SN1	1.26096	2.37663	3.69971	0.000370572	0.00216167	-0.289614	0.00738738	0.417897	0.00435797	0.474266			51	PC 17:0_14:1	0.0949306	0.208974	3.65948	0.000424991	0.00239057	-0.416639	56			54	LPC 15:0 SN1	2.33891	2.37663	2.92043	0.0044361	0.00931286	-2.92861	151
TG 16:1_18:3_18:3	-99.2581	158.668	-3.67101	0.000408677	0.0023406	-0.380694	0.000654112	0.809832	0.0383632	0.0204716			50	PC 17:0_18:1	1.98116	6.00451	3.74925	0.000312623	0.00196952	-0.13075	50			55	TG 16:1_18:3_18:3	161.967	158.668	2.5491	0.012527	0.0228222	-3.86694	174
TG 14:0_16:0_16:1	-3541.54	4333.5	-3.64416	0.000447653	0.00251805	-0.465394	0.00279078	0.618959	0.00179042	0.61994			121	PC 17:0_18:2	-2.32512	9.9146	-2.6324	0.00997213	0.0257477	-3.29604	122
LPC 18:2 SN2	3.44952	7.98638	3.63363	0.000463888	0.00256359	-0.4985	0.00951842	0.357564	0.0180008	0.214037			112	PC 17:0_22:6	-0.435319	0.752546	-2.75082	0.00718258	0.0201052	-3.00347	112			57	LPC 18:2 SN2	7.95481	7.98638	3.56445	0.000591017	0.00149882	-1.05999	125
Cer d40:2	-0.184385	0.461324	-3.61226	0.000498559	0.00270769	-0.565452	0.0044862	0.528161	0.0272252	0.0468949			49	PC 17:1_20:4	-0.327763	0.351303	-3.78809	0.000273342	0.0017572	-0.00551723	49			58	Cer d40:2	0.686502	0.461324	6.0274	3.77601e-08	3.06922e-07	8.229	39
TG 14:0_16:0_16:0	-4229	5403.53	-3.58737	0.00054204	0.00286488	-0.643069	0.000615523	0.815424	0.00724012	0.306389			133	PC 18:0_20:2	-1.40273	3.06758	-2.50286	0.0141182	0.0331883	-3.60346	134			59	TG 14:0_16:0_16:0	6311.12	5403.53	2.2849	0.0247153	0.0391738	-4.46741	200
DG 18:1_20:4	0.046038	0.0790174	3.58537	0.000545692	0.00286488	-0.6493	0.0039022	0.556371	0.0319176	0.0484982			75	PC 18:0_20:3	-9.56978	20.8112	-3.31238	0.00133163	0.00559286	-1.47288	75			60	DG 18:1_20:4	0.134504	0.0790174	4.58886	1.46625e-05	5.0522e-05	2.4538	92
Cer d18:1_18:0	-0.0880764	0.181509	-3.57281	0.000569106	0.00293883	-0.688272	0.00646172	0.448781	0.0386121	0.0210447			109	PC 18:0_22:4	0.781826	2.96563	2.79844	0.00627735	0.017976	-2.88274	110			61	Cer d18:1_18:0	0.203413	0.181509	3.6113	0.000505351	0.00130241	-0.912998	123
LPE 16:0 SN1	0.744715	1.44956	3.56925	0.000578736	0.00294035	-0.69847	4.26955e-06	0.984491	0.0216198	0.0864891			38	PC 18:1_18:2	-46.8967	103.782	-4.14289	7.71081e-05	0.000639185	1.18049	38			62	LPE 16:0 SN1	2.12222	1.44956	4.31346	4.21624e-05	0.000133655	1.45155	100
SM d38:1	-16.1414	41.4604	-3.53704	0.000644218	0.00322109	-0.797814	0.000189537	0.896945	0.0267787	0.0533648			70	PC 18:1_22:6	-1.03886	2.40399	-3.43578	0.000894743	0.00402634	-1.10654	70			63	SM d38:1	42.0656	41.4604	3.97489	0.000144687	0.000409515	0.277462	112
PC 14:0_18:2	-1.12645	2.36021	-3.50967	0.000702033	0.00345532	-0.882768	0.0601284	0.019144	0.01078	0.284625			101	PC 18:2_20:4	5.31513	12.8153	2.96487	0.00387282	0.0120786	-2.44732	101			64	PC 14:0_18:2	1.7185	2.36021	2.27525	0.0253123	0.0396214	-4.48825	202
SM d41:3	-1.21912	1.76063	-3.49744	0.000734294	0.00355054	-0.918966	0.0199245	0.182006	0.0107816	0.228994			129	PC 18:2_20:5	0.395033	1.67348	2.53801	0.0128624	0.0311666	-3.52137	130
TG 16:0_16:0_16:0	-3674.78	5301.96	-3.49211	0.000743924	0.00355054	-0.9364	0.000219453	0.889158	0.0550815	0.0273233			76	PC 20:2_20:4	-0.352075	0.894803	-3.32048	0.00129771	0.00552404	-1.44916	74			66	TG 16:0_16:0_16:0	5932.37	5301.96	2.40141	0.0184294	0.0312414	-4.2097	187
TG 12:0_16:1_18:2	-215.396	331.712	-3.47647	0.000783196	0.00368219	-0.98398	0.00676834	0.438179	0.0401435	0.05259			73	PC O-16:0_16:1	6.8322	14.5395	3.36058	0.00114592	0.0049447	-1.32927	73
TG 16:0_20:4_22:6	-136.216	154.285	-3.46274	0.000819281	0.00378348	-1.02562	0.00219927	0.658908	0.00864807	0.374176			134	PC O-16:0_20:4	-57.9915	52.2365	-2.49631	0.0143848	0.0335646	-3.61437	135
LPC 20:4 SN1	7.59451	14.1536	3.45923	0.000828761	0.00378348	-1.03625	0.00421603	0.540878	0.0126612	0.284648			107	PC O-16:1_16:0	-4.42739	7.34028	-2.84373	0.00552697	0.0164687	-2.76284	105			69	LPC 20:4 SN1	11.3291	14.1536	2.23067	0.0282376	0.0434531	-4.5835	206
PC 18:1_22:6	-1.03664	2.40291	-3.42327	0.000931959	0.00419381	-1.14463	0.0292605	0.104976	0.00748693	0.406125			90	PC O-16:1_20:4	-13.2129	57.3639	-3.05074	0.00300534	0.0106011	-2.21174	89			70	PC 18:1_22:6	2.00392	2.40291	2.83157	0.00573631	0.0114365	-3.16288	159
LPE O-18:1	0.204109	0.323489	3.38627	0.00105502	0.00468074	-1.25362	0.0351889	0.0749825	0.0162684	0.217344			99	PC O-16:1_22:6	-8.74627	10.1293	-2.99883	0.00351085	0.0114012	-2.35291	97			71	LPE O-18:1	0.353405	0.323489	2.4795	0.0150781	0.0265542	-4.02253	180
SM d34:2	-28.7218	30.6248	-3.36181	0.00114143	0.00494527	-1.32614	0.00645735	0.448935	0.0102947	0.247462			130	PC O-18:1_16:0	-14.0374	29.6446	-2.53375	0.0130289	0.031329	-3.52716	131
PC O-16:0_16:1	6.8322	14.5395	3.36055	0.00114605	0.00494527	-1.32986	0.0235901	0.146072	0.0746814	0.00782281			128	PC O-20:0_20:4	-2.85725	6.64692	-2.55853	0.0121958	0.0297805	-3.46883	129			73	PC O-16:0_16:1	15.9068	14.5395	3.30848	0.00136399	0.00325102	-1.83162	133
DG 18:0_18:1	0.0414417	0.0845885	3.32901	0.00126286	0.00537569	-1.4246	0.03607	0.071367	0.0390271	0.0459275			144	PC O-20:0_22:6	-0.73159	0.703287	-2.36716	0.0200851	0.0433342	-3.90648	146			74	DG 18:0_18:1	0.107504	0.0845885	3.75351	0.000311704	0.000837374	-0.458118	118
PC 18:0_20:3	-9.56978	20.8112	-3.31235	0.00133178	0.00559349	-1.47347	0.00378791	0.560021	0.00663946	0.429045			122	PC O-22:0_20:4	-1.59743	3.24134	-2.62977	0.0100615	0.0257672	-3.29842	123
PC 20:2_20:4	-0.349853	0.893716	-3.28566	0.00144956	0.00595087	-1.55133	0.000543692	0.825386	0.0638916	0.0116499			113	PC O-22:1_20:4	-5.38024	6.23444	-2.70898	0.00808984	0.0219681	-3.10425	116
TG 18:2_18:2_18:2	-1248.06	2422.22	-3.28455	0.00145466	0.00595087	-1.55455	0.00036081	0.857373	0.0881875	0.0060434			110	PC O-24:1_20:4	3.19112	13.3602	2.77894	0.00664831	0.0188668	-2.92872	111			77	TG 18:2_18:2_18:2	1972.89	2422.22	2.20572	0.0300005	0.0459428	-4.63606	207
CE 20:5	-694.81	1660.97	-3.26049	0.00156953	0.00633847	-1.62432	0.0037169	0.563729	0.0251604	0.069603			141	PE 18:0_18:1	-0.34754	0.557464	-2.41716	0.0176753	0.0389677	-3.79499	142			78	CE 20:5	1380.13	1660.97	2.74931	0.00724245	0.01426	-3.37434	161
TG 17:0_18:1_18:1	637.736	1418.67	3.2508	0.00161814	0.00645209	-1.6523	0.0290483	0.104308	0.0151102	0.218589			125	PE 18:1_18:2	0.702475	2.14638	2.5813	0.0114729	0.0284564	-3.41479	127			79	TG 17:0_18:1_18:1	2618.73	1418.67	5.80387	9.98177e-08	6.59213e-07	7.282	48
PC 14:0_22:6	-0.273013	0.63535	-3.22636	0.00174711	0.00687923	-1.72259	0.0779872	0.00734644	0.0346259	0.0580641			139	PE 18:2_18:2	0.480809	1.68716	2.42531	0.0173081	0.038667	-3.77664	141			80	PC 14:0_22:6	0.522444	0.63535	2.63352	0.00997668	0.0186036	-3.66309	170
PI 16:0_20:4	-2.93826	8.15971	-3.21943	0.00178536	0.00694306	-1.74243	0.021522	0.165247	0.000630471	0.770659			102	PE O-16:1_18:1	0.220358	0.765839	2.91591	0.0044838	0.013847	-2.5743	102			81	PI 16:0_20:4	11.7896	8.15971	5.72394	1.40818e-07	8.40395e-07	6.94714	53
CE 14:0	-615.34	1108.38	-3.18611	0.00198054	0.00753344	-1.83739	0.0120033	0.30123	0.0898193	0.00756958			142	PE O-16:1_22:4	2.19492	6.10861	2.41524	0.0177631	0.0389677	-3.79932	143			82	CE 14:0	1147.43	1108.38	2.53604	0.0129702	0.0233611	-3.89796	176
TG 15:0_16:0_18:1	-1039.98	1767.52	-3.18539	0.001985	0.00753344	-1.83945	0.0181642	0.202764	0.0956007	0.00259572			118	PE O-18:1_18:1	-0.14377	0.353535	-2.65227	0.00946134	0.024836	-3.24377	120			83	TG 15:0_16:0_18:1	2062.51	1767.52	2.69357	0.00845972	0.0160583	-3.51467	167
LPC 18:3 SN1	0.957441	1.86748	3.15489	0.00218139	0.00818022	-1.92569	0.00601087	0.465107	0.181881	2.43172e-05			145	PE O-18:1_20:3	-0.441232	1.79845	-2.36054	0.0204252	0.0437682	-3.92109	147			84	LPC 18:3 SN1	2.11217	1.86748	2.95691	0.00398576	0.00877422	-2.83073	144
LPC 22:5 SN1	0.277647	0.524639	3.10784	0.00252008	0.00933914	-2.0574	0.0396695	0.0583944	0.0902301	0.00262655			100	PE O-18:1_20:4	-2.15975	2.9834	-2.97489	0.00376951	0.0119295	-2.41734	98			85	LPC 22:5 SN1	0.479754	0.524639	2.30553	0.0234805	0.0379607	-4.4226	196
TG 15:0_16:0_16:1	-924.075	1523.58	-3.10104	0.0025729	0.00942398	-2.0763	0.0242155	0.140771	0.296243	4.29444e-08			35	PE O-18:1_22:6	-0.767498	1.70697	-4.18028	6.77799e-05	0.000605991	1.30701	35			86	TG 15:0_16:0_16:1	1690.03	1523.58	2.41358	0.0178627	0.0304434	-4.18211	186
Hex2Cer 34:1;2O	0.354206	1.32034	3.08441	0.00270644	0.00979918	-2.1224	0.0260322	0.126541	0.138563	0.000228822			11	PE O-18:3_20:4	-1.18112	2.15081	-5.1337	1.64768e-06	4.52836e-05	4.8334	11			87	Hex2Cer 34:1;2O	1.79485	1.32034	6.67137	2.13873e-09	2.57218e-08	11.0337	26
DG 17:0_18:1	0.0313884	0.053166	3.06697	0.0028534	0.0101511	-2.17053	0.00547689	0.485697	0.00301577	0.510534			114	PI 16:0_18:1	2.92769	7.70635	2.68951	0.00852306	0.0229467	-3.15631	117			88	DG 17:0_18:1	0.0847661	0.053166	3.65951	0.000429555	0.00112536	-0.76023	121
TG 16:1_18:2_18:2	-1477.46	2706.29	-3.06527	0.00286808	0.0101511	-2.1752	0.0143641	0.257812	0.0199977	0.149769			111	PI 16:0_18:2	1.65555	5.21402	2.74935	0.00721236	0.0201052	-3.00717	113			89	TG 16:1_18:2_18:2	2611.36	2706.29	2.30147	0.0237193	0.0379749	-4.43145	198
PC O-16:1_20:4	-13.2129	57.3639	-3.05071	0.00300564	0.0103813	-2.21234	0.0270861	0.119014	0.0285709	0.0821303			81	PI 16:0_20:4	-2.94049	8.16079	-3.22368	0.00176176	0.00685131	-1.72975	81			90	PC O-16:1_20:4	58.4504	57.3639	5.74343	1.32717e-07	8.09064e-07	7.01405	52
SM d36:3	-0.457255	0.808033	-3.04762	0.00303371	0.0103813	-2.22079	0.00442724	0.53089	1.94896e-05	0.960523			116	PI 18:0_18:2	-0.230625	0.356334	-2.71918	0.00784809	0.0214969	-3.08269	115			91	SM d36:3	0.856712	0.808033	2.44098	0.016667	0.0290299	-4.11137	182
TG 18:2_20:4_22:6	-45.908	59.314	-3.0435	0.00306283	0.0103813	-2.23495	0.0215214	0.165252	0.0620945	0.0125187			115	PI 18:0_22:6	0.816913	2.24805	2.68342	0.00866793	0.023139	-3.17134	118
SM d38:3	-0.1642	0.245143	-3.04223	0.00308333	0.0103813	-2.23553	0.0176826	0.208913	0.157911	7.7149e-05			44	PS 18:0_20:4	0.418586	0.364294	3.89502	0.000189265	0.00135497	0.343209	44
DG 14:0_16:0	0.0448792	0.0670992	3.03972	0.00309791	0.0103813	-2.2453	0.0183948	0.199895	0.0184771	0.167251			104	SM 34:0;3O	-0.215335	0.398192	-2.80973	0.00609179	0.0177367	-2.85029	108			94	DG 14:0_16:0	0.0744199	0.0670992	2.17927	0.0319739	0.0484963	-4.6912	209
TG 14:1_18:2_18:3	-46.6444	92.8673	-3.03246	0.00316625	0.0104986	-2.26512	0.00805806	0.394792	0.0162945	0.216706			137	SM d18:1_12:0	-0.237557	0.764799	-2.45342	0.0160924	0.0367327	-3.71287	138
PC 15:0_20:4	-0.350305	0.899726	-3.02357	0.00325179	0.0106699	-2.28934	0.00378443	0.560202	0.0149214	0.209394			32	SM d18:1_18:0	-23.3408	56.3604	-4.29141	4.4915e-05	0.00042891	1.6948	32			96	PC 15:0_20:4	0.736643	0.899726	2.70344	0.00823149	0.0158144	-3.49	165
TG 16:0_18:1_21:0	-108.377	179.026	-3.00101	0.00347866	0.011172	-2.35055	0.00625819	0.453504	9.72309e-05	0.928325			148	SM d18:1_18:1	-5.64594	23.9505	-2.32303	0.0224501	0.0471452	-4.00319	150			97	TG 16:0_18:1_21:0	230.618	179.026	2.7297	0.00765112	0.0148798	-3.42398	163
Hex2Cer 42:2;2O	0.156704	0.500932	3.00005	0.00348866	0.011172	-2.35315	0.0124827	0.289004	0.00379197	0.539177			15	SM d32:1	-17.0768	39.3246	-4.82188	5.80707e-06	0.000116799	3.63309	15			98	Hex2Cer 42:2;2O	0.618997	0.500932	5.02928	2.56339e-06	1.05467e-05	4.13362	77
PC O-16:1_22:6	-8.74627	10.1293	-2.9988	0.00351119	0.011172	-2.3535	9.52467e-07	0.992633	0.000349309	0.858767			53	SM d32:2	-0.903985	2.51999	-3.71741	0.000350748	0.00214009	-0.232647	51
PE O-18:1_20:4	-2.15975	2.9834	-2.97487	0.00376976	0.0118747	-2.41791	0.00475089	0.513847	6.13814e-06	0.980766			34	SM d33:1	-7.34628	16.842	-4.23669	5.5046e-05	0.000509985	1.50302	34
PC 18:2_20:4	5.31513	12.8153	2.96484	0.00387317	0.0120797	-2.44791	0.0135699	0.268802	0.00637653	0.443571			72	SM d34:2	-28.7218	30.6248	-3.36184	0.00114129	0.0049447	-1.32555	72			101	PC 18:2_20:4	19.5794	12.8153	4.66945	1.07232e-05	3.73545e-05	2.75439	91
PE O-16:1_18:1	0.220358	0.765839	2.91687	0.00447127	0.0138083	-2.57228	0.0183102	0.198416	0.00428332	0.476782			91	SM d36:3	-0.457255	0.808033	-3.04739	0.0030358	0.0106011	-2.22091	90			102	PE O-16:1_18:1	0.889539	0.765839	5.0302	2.59509e-06	1.05467e-05	4.13116	78
Cer d18:1_24:0	2.49197	5.67633	2.87953	0.00497288	0.0152083	-2.67372	0.0174596	0.209269	0.014385	0.179531			63	SM d38:1	-16.1414	41.4604	-3.53707	0.000644134	0.00327262	-0.797228	62			103	Cer d18:1_24:0	9.18701	5.67633	4.5455	1.73295e-05	5.90692e-05	2.29341	93
SM 34:0;3O	-0.221718	0.394895	-2.87654	0.00502786	0.0152286	-2.67813	0.00830584	0.387589	7.32997e-05	0.933413			93	SM d38:3	-0.159944	0.247341	-2.97331	0.00378713	0.0119295	-2.42157	100
PC 14:0_20:4	0.475464	1.35016	2.87105	0.00509651	0.0152895	-2.69586	0.0313321	0.0914205	0.000148908	0.904918			17	SM d39:1	-6.71938	15.0602	-4.68264	1.00589e-05	0.000186385	3.11106	17			105	PC 14:0_20:4	2.10137	1.35016	5.46174	4.29336e-07	2.09384e-06	5.86395	65
TG 18:1_18:2_24:0	-1.83259	2.6371	-2.84474	0.00549857	0.0162224	-2.76423	0.0328342	0.0838796	0.000219226	0.879528			48	SM d40:2	-28.4515	62.7885	-3.83704	0.000231946	0.00152215	0.153098	48
PC O-16:1_16:0	-4.42952	7.33918	-2.84477	0.00551048	0.0162224	-2.76066	0.0459716	0.0401344	0.00217177	0.647315			65	SM d41:3	-1.21912	1.76063	-3.49742	0.000734334	0.00355009	-0.918548	65
LPE 17:1 SN1	-0.690369	1.86944	-2.81738	0.00596034	0.0173843	-2.83122	5.60188e-05	0.94355	0.00837344	0.321717			147	TG 10:0_18:2_18:2	-60.4485	81.1001	-2.32697	0.022204	0.0469414	-3.99921	149			108	LPE 17:1 SN1	1.26892	1.86944	2.19294	0.030971	0.0472009	-4.65418	208
PC 18:0_22:4	0.781826	2.96563	2.79848	0.00627667	0.018139	-2.88316	0.00563944	0.476803	0.000182713	0.893072			132	TG 12:0_14:0_16:0	-688.527	1380.64	-2.50458	0.0140542	0.0331883	-3.59946	133			109	PC 18:0_22:4	3.78336	2.96563	5.76031	1.20436e-07	7.48594e-07	7.09925	51
PC O-24:1_20:4	3.19112	13.3602	2.77892	0.0066488	0.0190398	-2.9293	0.000934449	0.772379	0.0113499	0.33563			24	TG 12:0_16:1_18:1	-1150.6	1318.84	-4.51828	1.88214e-05	0.000235484	2.51195	24			110	PC O-24:1_20:4	15.8448	13.3602	5.96858	5.01986e-08	3.7888e-07	7.96067	42
PI 16:0_18:2	1.65777	5.21293	2.75144	0.00716994	0.0201909	-3.00241	0.00558465	0.478958	0.000522445	0.826087			67	TG 12:0_16:1_18:2	-215.396	331.712	-3.47651	0.000783097	0.00368173	-0.983391	67			111	PI 16:0_18:2	8.63584	5.21293	6.33466	9.71238e-09	1.01056e-07	9.55418	30
PC 17:0_22:6	-0.435319	0.752546	-2.751	0.00717898	0.0201909	-3.00354	0.00321988	0.591088	9.64055e-06	0.975607			117	TG 14:0_14:0_15:0	-541.978	889.44	-2.66906	0.0090183	0.023872	-3.20663	119
PC O-22:1_20:4	-5.38024	6.23444	-2.70896	0.00809048	0.0225531	-3.10484	3.48328e-06	0.985913	0.0112744	0.327715			135	TG 14:0_14:0_16:0	-2278.61	4239.48	-2.47844	0.0150543	0.0348684	-3.65991	136
PI 16:0_18:1	2.92769	7.70635	2.68948	0.00852364	0.0233664	-3.1569	0.00227056	0.651951	0.0106272	0.34326			59	TG 14:0_16:0_16:0	-4229	5403.53	-3.58741	0.000541968	0.00289356	-0.642482	59			114	PI 16:0_18:1	11.0188	7.70635	4.30674	4.28179e-05	0.000134389	1.42732	101
PI 18:0_22:6	0.819136	2.24697	2.68826	0.00855262	0.0233664	-3.15992	0.00129137	0.733796	0.0158524	0.243178			56	TG 14:0_16:0_16:1	-3541.54	4333.5	-3.6442	0.000447592	0.00247353	-0.464808	57			115	PI 18:0_22:6	3.88835	2.24697	5.50626	3.55852e-07	1.81944e-06	6.04618	62
PI 18:0_18:2	-0.228403	0.355247	-2.68606	0.00860476	0.0233664	-3.16534	0.0020818	0.66583	0.00157541	0.716802			31	TG 14:0_16:0_18:1	-3217.19	3888.23	-4.2936	4.41449e-05	0.00042891	1.706	31
TG 14:0_14:0_15:0	-541.978	889.44	-2.66903	0.00901902	0.024282	-3.20723	0.00459235	0.520972	0.000556183	0.828014			131	TG 14:0_16:0_25:0	-34.5009	51.5268	-2.50707	0.0139622	0.0331883	-3.59368	132			117	TG 14:0_14:0_15:0	1122	889.44	2.3555	0.0207128	0.0345576	-4.31258	190
PE O-18:1_18:1	-0.14377	0.353535	-2.65399	0.00941677	0.025138	-3.2401	3.15797e-05	0.957601	0.0022414	0.648314			126	TG 14:0_18:2_18:2	-1204.18	2917.21	-2.57757	0.01157	0.028473	-3.4278	128
DG 18:2_18:2	0.0440744	0.12625	2.64165	0.00972324	0.025738	-3.27411	0.00181785	0.686548	0.00315405	0.580603			95	TG 14:1_18:2_18:3	-46.6444	92.8673	-3.03249	0.00316594	0.0108399	-2.26453	92			119	DG 18:2_18:2	0.112934	0.12625	2.92237	0.00441101	0.00931286	-2.92343	150
LPE 20:4 SN2	0.909186	1.49766	2.63884	0.00981553	0.0257658	-3.27697	0.00492	0.506431	0.000256685	0.874648			86	TG 15:0_16:0_16:1	-924.075	1523.58	-3.10107	0.00257263	0.00953387	-2.07571	85			120	LPE 20:4 SN2	3.31718	1.49766	4.15617	7.53126e-05	0.000231787	0.898123	103
PC 17:0_18:2	-2.32512	9.9146	-2.63238	0.00997273	0.0259621	-3.29662	0.000640689	0.810717	0.00999205	0.355885			83	TG 15:0_16:0_18:1	-1039.98	1767.52	-3.18542	0.00198479	0.00753263	-1.83886	83			121	PC 17:0_18:2	7.76035	9.9146	3.74817	0.000317484	0.000838687	-0.475448	120
PC O-22:0_20:4	-1.59743	3.24134	-2.62975	0.0100619	0.0259794	-3.29898	0.000201272	0.893226	0.012131	0.302717			143	TG 15:0_16:1_16:1	-509.35	1171.77	-2.41363	0.0178138	0.0389677	-3.80738	144
LPC O-18:1	0.484715	1.11759	2.60303	0.0108015	0.0276623	-3.36746	1.11456e-06	0.992031	0.0140164	0.275844			39	TG 15:0_16:1_18:1	-764.004	1143.33	-4.12814	8.13841e-05	0.000657333	1.12972	39
PC 15:0_18:2	0.511085	2.92097	2.58888	0.0112227	0.0285093	-3.40135	0.000230132	0.885875	0.0145124	0.254391			33	TG 15:0_16:1_18:2	-212.494	330.421	-4.28886	4.49334e-05	0.00042891	1.68929	33			124	PC 15:0_18:2	3.77496	2.92097	8.2999	1.10523e-12	3.50359e-11	18.4612	10
PE 18:1_18:2	0.702475	2.14638	2.58134	0.0114717	0.0289086	-3.41523	0.00238038	0.644192	0.0122084	0.290028			66	TG 16:0_16:0_16:0	-3674.78	5301.96	-3.49214	0.000743829	0.00355009	-0.935812	66			125	PE 18:1_18:2	3.47469	2.14638	5.56327	2.85808e-07	1.48526e-06	6.26837	61
TG 14:0_18:2_18:2	-1204.18	2917.21	-2.57754	0.0115709	0.0289271	-3.4284	0.00033136	0.863259	0.0102414	0.349562			19	TG 16:0_17:1_18:1	-1071.55	1418.5	-4.625	1.24493e-05	0.000196201	2.90376	19			126	TG 14:0_18:2_18:2	2796.57	2917.21	2.53796	0.0129041	0.0233611	-3.8934	175
DG 14:0_18:2	0.0349481	0.0610299	2.57352	0.0116966	0.0290113	-3.43796	9.36134e-05	0.927066	0.00247269	0.635417			20	TG 16:0_18:0_18:1	3501.36	6356.53	4.62484	1.24572e-05	0.000196201	2.90316	20			127	DG 14:0_18:2	0.0809959	0.0610299	2.58136	0.0114903	0.0210544	-3.78972	173
PC O-20:0_20:4	-2.85725	6.64692	-2.55851	0.0121966	0.0300151	-3.46942	0.0394465	0.0577065	9.88143e-05	0.925325			97	TG 16:0_18:1_21:0	-108.377	179.026	-3.00104	0.00347832	0.0114012	-2.34995	96
PC 18:2_20:5	0.397255	1.6724	2.54528	0.0126156	0.0308055	-3.50481	0.000533537	0.826999	0.0113347	0.315433			14	TG 16:0_18:2_18:2	-10355.5	11119.6	-4.94581	3.48537e-06	7.84208e-05	4.11418	14			129	PC 18:2_20:5	2.26461	1.6724	6.20761	1.70767e-08	1.59215e-07	9.00313	34
PC O-18:1_16:0	-14.0374	29.6446	-2.53372	0.0130298	0.0315723	-3.52776	0.00470294	0.515984	0.00913735	0.368882			16	TG 16:0_18:2_22:6	-343.524	500.431	-4.81314	5.93265e-06	0.000116799	3.60786	16
TG 14:0_16:0_25:0	-34.5009	51.5268	-2.50704	0.0139631	0.0334389	-3.59428	0.0183094	0.198426	0.0083291	0.381462			68	TG 16:0_20:4_22:6	-136.216	154.285	-3.46278	0.000819178	0.00379119	-1.02503	68
TG 12:0_14:0_16:0	-688.527	1380.64	-2.50456	0.0140552	0.0334389	-3.60006	0.0147108	0.249442	0.0145886	0.239262			89	TG 16:1_18:2_18:2	-1477.46	2706.29	-3.06531	0.00286779	0.0102654	-2.17461	88			132	TG 12:0_14:0_16:0	1571.03	1380.64	2.43157	0.0170536	0.0295409	-4.14113	183
PC 18:0_20:2	-1.40273	3.06758	-2.50285	0.0141186	0.0334389	-3.60403	0.00456221	0.522346	0.00762699	0.401039			146	TG 16:1_18:2_18:3	-209.008	641.577	-2.32818	0.0221366	0.0469414	-3.99657	148
PC O-16:0_20:4	-57.9915	52.2365	-2.49628	0.0143859	0.0338175	-3.61496	0.0174815	0.208982	0.00184504	0.674591			55	TG 16:1_18:3_18:3	-99.2581	158.668	-3.67104	0.00040862	0.00234028	-0.380108	55
TG 14:0_14:0_16:0	-2278.61	4239.48	-2.47841	0.0150553	0.0351291	-3.66051	0.00302995	0.602262	0.0110147	0.323924			79	TG 17:0_18:1_18:1	637.736	1418.67	3.25083	0.00161796	0.00637073	-1.65171	80
TG 18:1_18:1_21:1	-236.354	394.041	-2.47349	0.0152507	0.0353233	-3.67183	0.059094	0.0195474	0.00981747	0.348686			3	TG 17:0_18:1_18:2	-535.937	562.932	-5.71991	1.36685e-07	1.33612e-05	7.21165	3
SM d18:1_12:0	-0.237557	0.764799	-2.45391	0.0160723	0.0369546	-3.71231	0.000192731	0.895503	0.00010362	0.91881			18	TG 17:1_18:1_20:4	-74.8989	102.057	-4.65437	1.11007e-05	0.000194263	3.01256	18			137	SM d18:1_12:0	1.032	0.764799	4.69133	9.9714e-06	3.51215e-05	2.83374	90
LPE 20:4 SN1	1.12462	2.19771	2.45025	0.0162258	0.0370371	-3.72064	0.0189677	0.190473	0.00306845	0.576673			13	TG 17:1_18:2_18:2	-185.794	230.558	-5.08889	1.94794e-06	4.72e-05	4.66892	13
PE 18:2_18:2	0.480809	1.68716	2.42541	0.0173039	0.0392139	-3.77696	0.00535608	0.488121	0.0212112	0.16641			45	TG 18:1_18:1_18:2	-10654.5	10999.7	-3.8859	0.000194171	0.0013592	0.314	45			139	PE 18:2_18:2	2.7359	1.68716	5.97057	4.97656e-08	3.7888e-07	7.96911	41
LPC O-16:0	0.399772	1.42336	2.41796	0.0176161	0.0392428	-3.79817	0.00238266	0.644033	0.0143731	0.257704			46	TG 18:1_18:1_20:1	-293.148	487.207	-3.87476	0.000201935	0.00138281	0.277331	46			140	LPC O-16:0	1.41015	1.42336	3.62183	0.000487774	0.00126741	-0.879736	122
PE 18:0_18:1	-0.34754	0.557464	-2.41736	0.0176662	0.0392428	-3.79508	0.000470772	0.837344	0.00490457	0.510781			12	TG 18:1_18:1_20:4	-1447.72	2378.48	-5.11852	1.72509e-06	4.52836e-05	4.78486	12
PE O-16:1_22:4	2.19492	6.10861	2.41522	0.017764	0.0392428	-3.79991	5.0254e-05	0.946529	0.00950229	0.348278			136	TG 18:1_18:1_21:1	-236.354	394.041	-2.47352	0.0152496	0.0350631	-3.67123	137			142	PE O-16:1_22:4	7.57863	6.10861	3.57054	0.000582119	0.00148816	-1.03626	124
TG 15:0_16:1_16:1	-509.35	1171.77	-2.4136	0.017815	0.0392428	-3.80798	8.36516e-06	0.978171	0.00294908	0.613254			2	TG 18:1_18:2_20:4	-1199.65	1238.94	-6.64258	2.26118e-09	3.56135e-07	11.1575	2			143	TG 15:0_16:1_16:1	1458.86	1171.77	2.94929	0.00407615	0.00891131	-2.85125	145
PC O-20:0_22:6	-0.73159	0.703287	-2.36719	0.0200839	0.0439336	-3.90697	0.00948008	0.355837	0.0074573	0.41273			106	TG 18:1_18:2_24:0	-1.83046	2.63819	-2.84201	0.00554186	0.0164687	-2.77077	106
PE O-18:1_20:3	-0.441232	1.79845	-2.36065	0.0204197	0.04436	-3.9214	0.00333044	0.584776	0.000944283	0.779892			10	TG 18:1_20:4_20:4	-299.22	350.825	-5.14981	1.51683e-06	4.52836e-05	4.90769	10			145	PE O-18:1_20:3	1.63191	1.79845	3.75053	0.000316815	0.000838687	-0.463952	119
TG 16:1_18:2_18:3	-209.008	641.577	-2.32815	0.0221379	0.047583	-3.99717	0.0113902	0.311267	0.0104684	0.323882			77	TG 18:2_18:2_18:2	-1248.06	2422.22	-3.28459	0.00145449	0.00595019	-1.55396	77			146	TG 16:1_18:2_18:3	489.017	641.577	2.31656	0.0228429	0.0375191	-4.39849	193
TG 10:0_18:2_18:2	-60.4485	81.1001	-2.32694	0.0222054	0.047583	-3.99981	0.0130767	0.277742	0.00552691	0.480591			42	TG 18:2_18:2_20:5	-156.205	187.543	-3.97587	0.000141104	0.00105828	0.61296	42
SM d18:1_18:1	-5.64594	23.9505	-2.323	0.0224514	0.0477852	-4.00378	0.0193663	0.185835	0.0149325	0.228059			92	TG 18:2_20:4_22:6	-45.908	59.314	-3.04353	0.00306253	0.0106011	-2.23435	91			148	SM d18:1_18:1	37.9775	23.9505	7.29726	1.27642e-10	1.92679e-09	13.8043	21
LPC 18:0 SN2	1.68636	5.56806	2.30835	0.0232635	0.0491812	-4.04015	0.0117056	0.30462	0.0264032	0.100881														149	LPC 18:0 SN2	5.20889	5.56806	3.06138	0.00291905	0.00675431	-2.5449	137
																								not matching
													#N/A	DG 18:1_22:6	0.0339446	0.0623913	2.80635	0.00613745	0.0177367	-2.86251	109			#N/A	PC 18:1_20:4	62.0329	48.1417	10.2297	1.17312e-16	3.71879e-14	27.4695	1
													#N/A	DG 18:2_18:3	0.0298686	0.0487963	2.73208	0.00757025	0.0209178	-3.05048	114			#N/A	SM d41:2	53.6727	35.4209	10.1035	2.40173e-16	3.80674e-14	26.7697	2
													#N/A	DG 16:1_18:2	0.0321285	0.0696198	2.43311	0.0169404	0.038116	-3.76342	140			#N/A	SM d35:1	10.5077	7.24276	9.4211	5.98719e-15	6.32647e-13	23.6035	3
													#N/A	PC 16:0_18:0	-0.349339	1.36144	-2.29785	0.0238807	0.0494896	-4.06227	152			#N/A	Cer d18:1_24:1	3.10198	2.18027	9.04637	3.20953e-14	2.54355e-12	21.9436	4
																								#N/A	PE 18:1_20:4	4.36156	2.28954	8.73522	1.52746e-13	8.0701e-12	20.4156	6
																								#N/A	PE 18:0_22:6	3.30887	1.32336	8.51872	4.24045e-13	1.92032e-11	19.4112	7
																								#N/A	PE 18:0_20:4	12.1284	6.52879	8.42787	6.50529e-13	2.47193e-11	18.9903	8
																								#N/A	SM d38:2	23.3106	15.728	8.41176	7.01809e-13	2.47193e-11	18.9157	9
																								#N/A	PC 18:0_22:5	9.77769	8.32779	7.9088	6.98447e-12	1.89671e-10	16.6487	11
																								#N/A	SM d41:1	60.0565	42.8947	7.91643	7.17999e-12	1.89671e-10	16.6298	12
																								#N/A	PC 16:0_16:0	14.4095	13.452	7.88143	7.94317e-12	1.93691e-10	16.5223	13
																								#N/A	SM d18:1_24:1	354.978	247.065	7.6764	2.20137e-11	4.98454e-10	15.5293	14
																								#N/A	PE 16:0_22:6	3.55265	1.63921	7.63012	2.7304e-11	5.77024e-10	15.3178	15
																								#N/A	PI 18:1_20:4	6.21261	3.64739	7.56804	3.44564e-11	6.82668e-10	15.0809	16
																								#N/A	SM d18:1_16:0	448.508	423.584	7.42617	7.03537e-11	1.23901e-09	14.3887	18
																								#N/A	SM d40:1	128.328	86.0029	7.3402	1.04694e-10	1.6594e-09	13.9987	20
																								#N/A	PI 18:1_18:2	10.8839	6.04193	7.16399	2.24754e-10	3.23849e-09	13.2408	22
																								#N/A	PC 16:1_18:2	16.3892	13.2023	6.8504	9.47721e-10	1.30423e-08	11.8305	23
																								#N/A	PC 18:0_18:2	298.583	230.948	6.84141	9.87428e-10	1.30423e-08	11.7903	24
																								#N/A	SM d35:2	1.09076	0.486636	6.77011	1.42265e-09	1.80392e-08	11.4416	25
																								#N/A	PC 17:0_18:3	0.949698	0.531541	6.66606	2.19082e-09	2.57218e-08	11.0101	27
																								#N/A	PC 16:0_18:1	338.439	259.581	6.65103	2.34507e-09	2.65495e-08	10.9436	28
																								#N/A	Cer d44:1	1.06096	0.71831	6.35183	8.99638e-09	9.83397e-08	9.62899	29
																								#N/A	Cer d41:2	0.539735	0.41272	6.32131	1.03073e-08	1.02107e-07	9.4961	32
																								#N/A	SM d44:2	1.86153	1.28962	6.31096	1.1153e-08	1.07136e-07	9.42818	33
																								#N/A	SM d18:1_24:0	85.8391	65.4332	6.20503	1.78182e-08	1.61382e-07	8.97077	35
																								#N/A	SM d40:3	5.45213	3.6572	6.06281	3.32798e-08	2.8123e-07	8.36133	37
																								#N/A	Cer d44:2	0.56288	0.363962	6.05327	3.37121e-08	2.8123e-07	8.33956	38
																								#N/A	PC O-16:0_16:0	13.7122	11.1823	5.99377	4.49866e-08	3.56519e-07	8.0675	40
																								#N/A	PE 18:0_18:2	6.5903	4.72928	5.93987	5.68697e-08	4.19249e-07	7.83909	43
																								#N/A	PE O-18:2_22:6	1.40325	0.952481	5.89976	6.76732e-08	4.66356e-07	7.66966	46
																								#N/A	PC 18:0_20:4	106.407	82.1438	5.7619	1.19617e-07	7.48594e-07	7.1059	49
																								#N/A	PC O-20:1_20:4	14.653	13.389	5.72574	1.43159e-07	8.40395e-07	6.94038	54
																								#N/A	Hex3Cer 34:1;2O	0.402665	0.292639	5.69974	1.56216e-07	9.00375e-07	6.84621	55
																								#N/A	PC O-16:1_18:2	67.6976	43.1893	5.67276	1.79527e-07	1.01625e-06	6.72025	56
																								#N/A	Cer d41:1	1.72336	1.27096	5.63275	2.08029e-07	1.13699e-06	6.56771	58
																								#N/A	PI 18:0_20:4	88.8287	59.5708	5.60655	2.32593e-07	1.24969e-06	6.45923	59
																								#N/A	Cer d18:1_20:0	0.853804	0.572161	5.58703	2.52723e-07	1.33522e-06	6.37858	60
																								#N/A	PC 17:0_20:4	6.08776	5.58968	5.46369	4.25819e-07	2.09384e-06	5.87194	64
																								#N/A	SM 34:1;3O	1.61386	1.11388	5.424	5.13511e-07	2.46641e-06	5.69958	66
																								#N/A	Cer d18:1_22:0	2.17132	1.64177	5.38071	6.03152e-07	2.85372e-06	5.53418	67
																								#N/A	Cer d18:1_16:0	0.622011	0.518271	5.32248	7.68936e-07	3.53265e-06	5.29875	69
																								#N/A	PC 16:0_17:0	1.04437	0.879673	5.24414	1.06409e-06	4.81882e-06	4.98402	70
																								#N/A	PC 18:0_22:6	22.7175	19.5092	5.2107	1.22151e-06	5.4538e-06	4.85043	71
																								#N/A	PE 16:0_18:2	1.96966	1.15095	5.1356	1.69142e-06	7.34494e-06	4.54489	73
																								#N/A	TG 16:0_18:1_18:1	41484.7	29729.8	5.08158	2.0729e-06	8.87987e-06	4.33884	74
																								#N/A	SM d44:3	0.687389	0.472699	5.04167	2.47745e-06	1.03823e-05	4.17597	75
																								#N/A	PC 20:4_20:4 Cis	0.736006	0.719254	5.03654	2.48912e-06	1.03823e-05	4.16202	76
																								#N/A	PE O-16:1_20:4	4.02358	3.61554	5.00314	2.89458e-06	1.1615e-05	4.02567	79
																								#N/A	PC 15:0_16:0	0.695574	0.606483	4.97197	3.23113e-06	1.28034e-05	3.91006	80
																								#N/A	PC 18:2_18:2 Cis	119.176	122.368	4.921	3.96545e-06	1.53299e-05	3.71243	82
																								#N/A	PC O-18:0_18:1	5.49759	5.51128	4.91992	4.04244e-06	1.54392e-05	3.70332	83
																								#N/A	TG 16:0_16:1_18:1	15584.4	9951.77	4.88979	4.49287e-06	1.69552e-05	3.59199	84
																								#N/A	Hex2Cer 32:1;2O	0.332387	0.247464	4.82238	5.87574e-06	2.19131e-05	3.33335	85
																								#N/A	PC O-18:1_22:6	10.0538	8.9053	4.814	6.15896e-06	2.27022e-05	3.29744	86
																								#N/A	PC O-18:0_18:2	12.2231	8.46241	4.79037	6.7614e-06	2.46364e-05	3.20756	87
																								#N/A	PC 16:0_20:5	29.4153	24.8844	4.50918	1.99211e-05	6.71806e-05	2.15973	94
																								#N/A	SM d34:0	8.6636	9.13876	4.49447	2.13075e-05	7.10999e-05	2.1047	95
																								#N/A	LPC 22:6 SN1	1.35386	1.18653	4.42056	2.79141e-05	9.12245e-05	1.8365	97
																								#N/A	PC O-18:0_20:4	46.6714	54.6278	4.41774	2.85104e-05	9.22224e-05	1.82575	98
																								#N/A	PC 16:0_16:1	18.2626	15.5123	4.3712	3.36309e-05	0.000107687	1.6582	99
																								#N/A	TG 16:0_16:0_18:1	7485.89	5457.05	4.17117	7.06834e-05	0.000219673	0.949061	102
																								#N/A	TG 16:1_16:0_18:2	52.0125	34.0313	4.10302	9.06216e-05	0.000273591	0.71247	105
																								#N/A	TG 17:1_18:1_18:2	12.5323	4.77702	4.09985	9.16672e-05	0.000274137	0.701556	106
																								#N/A	PC 19:0_18:2	1.98002	1.5472	4.07575	0.000100027	0.00029634	0.61855	107
																								#N/A	PC 16:0_18:0	1.44009	1.36144	4.03647	0.000115234	0.00033332	0.484033	109
																								#N/A	CE 22:6	4353.44	2882.66	4.03544	0.000115663	0.00033332	0.480502	110
																								#N/A	TG 16:0_18:1_18:2	58739.8	46135.3	4.01507	0.000124431	0.000355356	0.411102	111
																								#N/A	TG 16:0_17:0_18:1	1946.94	1383.17	3.8914	0.000192989	0.000541394	-0.00503868	113
																								#N/A	HexCer 42:1;2O	1.50878	1.28546	3.78939	0.000275431	0.000759231	-0.341358	115
																								#N/A	Cer d43:1	2.99173	2.56986	3.75944	0.000305412	0.000827484	-0.43888	117
																								#N/A	PI 16:0_16:0	0.601809	0.290222	3.52338	0.000677276	0.00169906	-1.1877	126
																								#N/A	LPE 17:1 SN2	0.685488	0.700628	3.52333	0.000680697	0.00169906	-1.18292	127
																								#N/A	TG 17:1_18:2_18:3	63.4878	49.7716	3.49516	0.000743295	0.00184082	-1.2748	128
																								#N/A	TG 18:1_18:2_22:0	74.3448	53.5775	3.43669	0.000899885	0.00217758	-1.45354	131
																								#N/A	PE O-17:1_20:4	0.385359	0.340987	3.40873	0.00098964	0.00237664	-1.5328	132
																								#N/A	TG 16:0_18:0_18:0	1764.3	1272.32	3.26217	0.00157267	0.00372042	-1.97334	134
																								#N/A	TG 18:0_18:1_18:1	5481.39	4880.59	3.19505	0.00193943	0.00452059	-2.16761	136
																								#N/A	CE 14:1	118.68	93.3732	3.05118	0.00301013	0.00691458	-2.57316	138
																								#N/A	LPC 16:1 SN2	0.395884	0.333257	3.0238	0.00326788	0.00739942	-2.64865	140
																								#N/A	DG 16:1_18:2	0.0909251	0.0674459	2.96928	0.00384291	0.00861555	-2.79731	141
																								#N/A	TG 12:0_14:0_15:0	286.963	234.703	2.96234	0.00392244	0.0086952	-2.81606	143
																								#N/A	LPC 20:5 SN1	1.67468	1.65073	2.94658	0.00410874	0.00892103	-2.85853	146
																								#N/A	PC 18:0_18:1	27.0036	34.8716	2.92502	0.00437698	0.00931209	-2.91635	149
																								#N/A	TG 18:1_18:2_18:2	38.9952	29.0457	2.88144	0.00496895	0.0103629	-3.03214	152
																								#N/A	TG 11:0_14:0_18:2	3.84622	2.1238	2.86145	0.00526441	0.0109073	-3.08477	153
																								#N/A	LPE 18:1 SN1	0.752506	0.771575	2.85279	0.00541014	0.0111365	-3.10014	154
																								#N/A	TG 14:0_16:1_18:1	2306.2	2345.81	2.83369	0.00570157	0.0114365	-3.15736	157
																								#N/A	PC O-20:2_20:4	5.20494	6.25607	2.77353	0.0067798	0.0134325	-3.30509	160
																								#N/A	TG 18:0_18:0_18:0	554.234	416.442	2.73711	0.00749435	0.0146649	-3.40527	162
																								#N/A	TG 13:0_16:1_16:1	472.142	401.958	2.70027	0.00830408	0.0158578	-3.49792	166
																								#N/A	TG 16:0_16:0_18:0	2583.94	2405.34	2.64839	0.00957983	0.0180762	-3.62662	168
																								#N/A	LPE 18:2 SN1	3.40651	3.54908	2.64421	0.00970777	0.0182093	-3.62906	169
																								#N/A	TG 18:1_18:1_20:0	287.348	266.225	2.59169	0.0111751	0.0205959	-3.76482	172
																								#N/A	TG 16:0_16:1_25:0	13.2278	9.0446	2.52583	0.0133263	0.023867	-3.92211	177
																								#N/A	DG 18:2_18:3	0.0610325	0.0455354	2.45773	0.0159358	0.0279096	-4.08109	181
																								#N/A	DG 18:2_20:4	0.0477778	0.0365113	2.42305	0.0174327	0.0298712	-4.16058	185
																								#N/A	TG 14:0_15:0_16:1	968.392	851.439	2.39914	0.0185365	0.0312557	-4.21481	188
																								#N/A	TG 15:0_18:2_18:3	192.909	167.552	2.38118	0.0194064	0.0325493	-4.25525	189
																								#N/A	TG 15:0_16:0_16:0	2694.32	2282.16	2.34307	0.0213731	0.0352879	-4.34016	192
																								#N/A	TG 14:0_15:0_16:0	1875.63	1565.77	2.2936	0.0241879	0.0385305	-4.44856	199
																								#N/A	PS 18:0_18:0	8.72796	9.50273	2.27473	0.0253727	0.0396214	-4.48088	203
																								#N/A	LPE 22:6 SN1	1.46757	1.23534	2.26507	0.0259842	0.0403774	-4.50165	204
